# Supplementary material for: Metabolic Interactions between Brachypodium and Pseudomonas fluorescens under Controlled Iron-Limited Conditions
Source: mSystems. 2021 Jan 5;6(1):e00580-20. doi: 10.1128/mSystems.00580-20 (PMC7786132; doi:10.1128/mSystems.00580-20)
Supplement: DATA SET S1 [file mSystems.00580-20-sd001.xlsx]

## Sheet: Brachy +Fe-SBW25  v -Fe-SBW25 
Supplementary Data Set S1a: Transcriptional response of B distachyon, Sterile -Fe vs +Pf SBW25 -Fe
Gene ID	Base Mean	log2 Fold Change	Std Error	P-value	Adjusted P-value	Description
Bradi0012s00100	0.279672	0	0.131036	1		GTP binding Elongation factor Tu family protein
Bradi0012s00201	20.5409	0.262534	0.214425	0.220814	0.937581
Bradi0014s00100	0					NB-ARC domain-containing disease resistance protein
Bradi0135s00100	0					Pectin lyase-like superfamily protein
Bradi0180s00100	0					Pectin lyase-like superfamily protein
Bradi1g00200	0					glutathione S-transferase TAU 18
Bradi1g00210	0					transducin family protein / WD-40 repeat family protein
Bradi1g00213	0
Bradi1g00215	0					nucleotide binding;nucleic acid binding
Bradi1g00217	0.734977	0.214844	0.197849	0.277524
Bradi1g00219	5.74898	-0.0150481	0.281368	0.957348		SCARECROW-like 14
Bradi1g00222	4.01872	-0.0901713	0.284473	0.751261
Bradi1g00234	10.5519	-0.232365	0.282862	0.411374	0.986228	NB-ARC domain-containing disease resistance protein
Bradi1g00247	2.67142	0.150233	0.276594	0.587024		selenium binding
Bradi1g00253	3.64216	0.00440326	0.280932	0.987495
Bradi1g00260	59.1519	0.080903	0.243344	0.739539	0.993855	Leucine-rich repeat transmembrane protein kinase protein
Bradi1g00266	9.4534	0.266393	0.259138	0.303952	0.963056	cysteine-rich RLK (RECEPTOR-like protein kinase) 26
Bradi1g00272	0					MATE efflux family protein
Bradi1g00278	0.236369	-0.0117344	0.127094	0.926437		NB-ARC domain-containing disease resistance protein
Bradi1g00284	3.71959	0.14426	0.284549	0.612171		LRR and NB-ARC domains-containing disease resistance protein
Bradi1g00287	0.621385	0.172606	0.173641	0.320205
Bradi1g00291	5.98009	-0.253398	0.282578	0.36986
Bradi1g00300	1.8883	-0.200285	0.263393	0.447012		phospholipase A 2A
Bradi1g00322	0
Bradi1g00330	0
Bradi1g00332	0.196197	0	0.0881081	1
Bradi1g00335	0
Bradi1g00341	0.774416	-0.050928	0.1856	0.78378
Bradi1g00345	5.37579	0.256541	0.284829	0.367757
Bradi1g00350	0					RNA polymerase II large subunit
Bradi1g00360	0					RNA polymerase II large subunit
Bradi1g00361	0.281392	0.0396968	0.0914618	0.66427
Bradi1g00362	1.6633	0.0168684	0.263069	0.948874
Bradi1g00364	1.6926	0.0402115	0.236867	0.865196
Bradi1g00365	0.152553	-0.00728501	0.101186	0.942605
Bradi1g00366	0
Bradi1g00368	0					DNA binding
Bradi1g00370	0.655236	-0.0493972	0.184015	0.78836
Bradi1g00381	0					Pentatricopeptide repeat (PPR) superfamily protein
Bradi1g00385	0
Bradi1g00390	0.0371845	-0.00390193	0.0746298	0.958303		Protein kinase family protein with ARM repeat domain
Bradi1g00400	0					Core-2/I-branching beta-1,6-N-acetylglucosaminyltransferase family protein
Bradi1g00405	0					Bifunctional inhibitor/lipid-transfer protein/seed storage 2S albumin superfamily protein
Bradi1g00410	2.0188	0.191308	0.264795	0.470002
Bradi1g00412	0
Bradi1g00413	0
Bradi1g00415	0
Bradi1g00417	20.7438	-0.109144	0.222885	0.624355	0.992619
Bradi1g00427	21.231	-0.0520703	0.217313	0.810633	0.993855	RAD3-like DNA-binding helicase protein
Bradi1g00438	0
Bradi1g00450	122.582	-0.0310674	0.124671	0.80321	0.993855	Ypt/Rab-GAP domain of gyp1p superfamily protein
Bradi1g00455	0.150265	-0.00490612	0.0834925	0.953142
Bradi1g00460	324.462	-0.209336	0.219506	0.340251	0.97359	pleiotropic drug resistance 11
Bradi1g00470	69.4753	0.066713	0.151602	0.659899	0.992619	glutathione S-transferase THETA 1
Bradi1g00480	109.322	-0.0298779	0.12179	0.806206	0.993855
Bradi1g00482	1.21542	0.251676	0.227522	0.268656
Bradi1g00485	4.63433	-0.0433664	0.284823	0.878984		Nuclear transport factor 2 (NTF2) family protein
Bradi1g00491	8.07952	-0.212232	0.279098	0.447002		Pentatricopeptide repeat (PPR) superfamily protein
Bradi1g00497	189.229	-0.0736654	0.13309	0.579921	0.990054	F-box family protein
Bradi1g00510	50.9257	-0.0053467	0.162211	0.973705	0.998355	LUC7 N_terminus domain-containing protein
Bradi1g00517	97.4442	-0.123814	0.158881	0.435813	0.989653	RNA-binding (RRM/RBD/RNP motifs) family protein
Bradi1g00530	16.1754	0.142458	0.241644	0.555502	0.990054	Rhodanese/Cell cycle control phosphatase superfamily protein
Bradi1g00535	0.0573507	0	0.0746298	1
Bradi1g00540	19.2731	-0.132953	0.254074	0.600776	0.99113	Heavy metal transport/detoxification superfamily protein
Bradi1g00552	62.7222	0.0226607	0.256583	0.929625	0.997613	plasma membrane intrinsic protein 2;5
Bradi1g00560	368.269	-0.344832	0.213872	0.10689	0.885026	COP1-interacting protein-related
Bradi1g00563	2.78844	-0.081884	0.280137	0.770058
Bradi1g00567	95.7147	-0.0172055	0.139083	0.901548	0.996123	LEUNIG_homolog
Bradi1g00580	171.412	-0.0356168	0.148556	0.810522	0.993855	Protein kinase superfamily protein with octicosapeptide/Phox/Bem1p domain
Bradi1g00587	2.98882	-0.0504527	0.265098	0.84906		Flavin-binding monooxygenase family protein
Bradi1g00600	1.86487	0.0538731	0.138884	0.69809		AWPM-19-like family protein
Bradi1g00607	0.392553	-0.0939407	0.149453	0.529634		myosin XI B
Bradi1g00620	259.659	0.0632293	0.162731	0.697608	0.992619	ubiquitin-conjugating enzyme 5
Bradi1g00625	2.60685	-0.31563	0.28093	0.261218
Bradi1g00630	1.43104	-0.111026	0.241834	0.646162
Bradi1g00642	11.3792	-0.107422	0.258733	0.678006	0.992619
Bradi1g00654	0.0929144	-0.00390193	0.0746298	0.958303		nodulin MtN21 /EamA-like transporter family protein
Bradi1g00666	3.12364	0.210584	0.272331	0.439367		ethylene response factor 1
Bradi1g00672	0.0882758	-0.013965	0.0746298	0.851564
Bradi1g00678	26.5634	0.114806	0.203703	0.573031	0.990054	RNA-binding ASCH domain protein
Bradi1g00690	36.9269	0.00681119	0.257867	0.978927	0.998647	type one protein phosphatase 1
Bradi1g00700	415.583	0.267782	0.204404	0.190174	0.928561	phosphate transporter 1;7
Bradi1g00710	72.601	-0.349182	0.19249	0.0696742	0.859582	Protein of unknown function, DUF547
Bradi1g00720	22.7561	0.0370188	0.212872	0.861943	0.996123	Cysteine proteinases superfamily protein
Bradi1g00730	58.79	-0.191047	0.168501	0.256878	0.960038	chaperonin-60alpha
Bradi1g00740	2.45197	-0.0786887	0.271053	0.771581		Thioesterase superfamily protein
Bradi1g00750	13.5043	-0.198968	0.265723	0.45399	0.989653	RNApolymerase sigma-subunit F
Bradi1g00760	11.8171	-0.275218	0.261819	0.293177	0.962543	ABC-2 type transporter family protein
Bradi1g00770	0					Heavy metal transport/detoxification superfamily protein
Bradi1g00780	8.63877	-0.0457239	0.281773	0.871091	0.996123	MATE efflux family protein
Bradi1g00785	0.74175	-0.261338	0.204889	0.202128
Bradi1g00790	0.398221	-0.169768	0.163307	0.298543		GDSL-like Lipase/Acylhydrolase superfamily protein
Bradi1g00800	0.0632312	-0.00390193	0.0746298	0.958303
Bradi1g00807	0.0463423	0	0.0746298	1		GDSL-like Lipase/Acylhydrolase superfamily protein
Bradi1g00820	157.589	0.0493659	0.159964	0.757621	0.993855	winged-helix DNA-binding transcription factor family protein
Bradi1g00830	23.4034	-0.280244	0.22226	0.207351	0.934308
Bradi1g00840	27.3768	-0.230759	0.225085	0.305266	0.963056	Protein of unknown function (DUF668)
Bradi1g00847	138.688	0.118839	0.113027	0.293066	0.962543	Transducin/WD40 repeat-like superfamily protein
Bradi1g00860	99.1199	0.277052	0.122045	0.0232032	0.72995	indigoidine synthase A family protein
Bradi1g00867	0					Ribosomal protein L2 family
Bradi1g00880	3.41095	0.145235	0.280806	0.605011
Bradi1g00887	273.897	-0.0566615	0.112512	0.614538	0.992619	exportin 1A
Bradi1g00900	22.72	0.412337	0.284885	0.147791	0.90562	Putative lysine decarboxylase family protein
Bradi1g00910	49.9517	0.119665	0.181674	0.5101	0.989653
Bradi1g00920	81.6816	0.141472	0.257073	0.582099	0.990054	Domain of unknown function (DUF303)
Bradi1g00931	91.6183	0.097049	0.199652	0.626902	0.992619	Domain of unknown function (DUF303)
Bradi1g00940	24.3095	0.550237	0.275035	0.0454345	0.82311	PGR5-LIKE A
Bradi1g00950	62.673	0.303953	0.253631	0.230759	0.947098	2-oxoglutarate (2OG) and Fe(II)-dependent oxygenase superfamily protein
Bradi1g00960	46.9278	-0.154174	0.193567	0.425747	0.988074	LRR and NB-ARC domains-containing disease resistance protein
Bradi1g00970	1.69354	-0.0538537	0.259951	0.835878		phloem protein 2-B10
Bradi1g00980	60.996	0.179737	0.225634	0.42569	0.988074	30S ribosomal protein, putative
Bradi1g00990	209.511	-0.0820852	0.106276	0.43989	0.989653	homolog of yeast sucrose nonfermenting 4
Bradi1g01000	188.265	0.191952	0.236969	0.417923	0.987106	acyl carrier protein 1
Bradi1g01007	42.4711	-0.186005	0.177339	0.294238	0.962543	Ku80 family protein
Bradi1g01014	140.367	0.0866331	0.147096	0.55589	0.990054	SNARE-like superfamily protein
Bradi1g01021	12.7918	0.0993488	0.277983	0.720799	0.992619	pentatricopeptide (PPR) repeat-containing protein
Bradi1g01030	0					RAD-like 6
Bradi1g01040	0.217927	0.049652	0.128147	0.698416		casein lytic proteinase B4
Bradi1g01047	138.007	0.0957289	0.145344	0.510128	0.989653
Bradi1g01058	0.0325323	0	0.0746298	1		WRKY DNA-binding protein 35
Bradi1g01070	31.9197	0.0600715	0.197607	0.761132	0.993855	CDK inhibitor P21 binding protein
Bradi1g01075	0
Bradi1g01080	90.5905	0.435667	0.189116	0.0212396	0.722174	AIG2-like (avirulence induced gene) family protein
Bradi1g01090	330.717	-0.0808166	0.135181	0.549947	0.990054	ARF-GAP domain 9
Bradi1g01100	37.9994	0.30127	0.208831	0.149119	0.90562	Ribosomal protein S5 domain 2-like superfamily protein
Bradi1g01110	66.1222	0.0624301	0.166775	0.708154	0.992619	RNA-binding (RRM/RBD/RNP motifs) family protein
Bradi1g01120	14.4478	0.278735	0.256474	0.277126	0.962543	Ribonuclease III family protein
Bradi1g01130	110.239	0.217253	0.126613	0.0861844	0.876335	heat shock transcription factor A1D
Bradi1g01140	71.3653	-0.0435524	0.151766	0.774134	0.993855	cleavage and polyadenylation specificity factor 73-I
Bradi1g01150	8.96286	-0.165766	0.284976	0.560779	0.990054	xyloglucan endotransglucosylase/hydrolase 30
Bradi1g01160	0.468165	0.0724332	0.163844	0.658428
Bradi1g01170	169.494	0.0299285	0.215554	0.889573	0.996123	WWE protein-protein interaction domain protein family
Bradi1g01172	0.0716842	-0.00390193	0.0746298	0.958303
Bradi1g01174	0.374877	-0.0971549	0.146953	0.50853		FIZZY-related 2
Bradi1g01176	0.875717	0.229929	0.212186	0.278533
Bradi1g01178	0.699636	0.100674	0.200813	0.616136
Bradi1g01180	0.651866	-0.0775357	0.156468	0.620222		heat shock protein 101
Bradi1g01190	10.8588	-0.00395901	0.256747	0.987697	0.998825	non-specific phospholipase C4
Bradi1g01200	33.2133	0.108672	0.191216	0.569818	0.990054	cleavage and polyadenylation specificity factor 73-I
Bradi1g01210	7.44032	-0.172531	0.284238	0.543853		DZC (Disease resistance/zinc finger/chromosome condensation-like region) domain containing protein
Bradi1g01220	80.9976	0.386376	0.158793	0.014966	0.695402	Ribonuclease P protein subunit P38-related
Bradi1g01227	150.317	0.222621	0.164943	0.177117	0.919305
Bradi1g01240	1.15503	0.0622459	0.228817	0.785596		heat shock protein 101
Bradi1g01250	114.9	-0.0306351	0.143987	0.831512	0.995049	NB-ARC domain-containing disease resistance protein
Bradi1g01257	170.557	-0.236167	0.126631	0.0621816	0.847388	NB-ARC domain-containing disease resistance protein
Bradi1g01270	105.782	-0.194269	0.224194	0.386204	0.983694	hydroxyproline-rich glycoprotein family protein
Bradi1g01280	8.51165	0.349561	0.283519	0.217599	0.937577	Tetratricopeptide repeat (TPR)-like superfamily protein
Bradi1g01290	136.47	-0.143591	0.11764	0.222239	0.93826	DERLIN-2.2
Bradi1g01300	22.5601	0.272759	0.220081	0.215213	0.936454	nuclear factor Y, subunit C10
Bradi1g01305	0
Bradi1g01310	57.8736	-0.105818	0.245037	0.665855	0.992619	hydroxyproline-rich glycoprotein family protein
Bradi1g01320	81.1671	0.0868162	0.209302	0.678297	0.992619
Bradi1g01330	9.84252	0.241818	0.269625	0.369789	0.977917	Protein of unknown function (DUF565)
Bradi1g01332	0.586318	0.0373043	0.183711	0.839088		Ribonuclease H-like superfamily protein
Bradi1g01334	0
Bradi1g01336	0.0723304	0	0.0746298	1
Bradi1g01338	0
Bradi1g01342	0
Bradi1g01344	0
Bradi1g01350	0					heat shock factor 3
Bradi1g01357	34.737	0.329316	0.187079	0.0783563	0.874158	heat shock protein 101
Bradi1g01363	7.34987	0.0337459	0.274725	0.902238		Tetratricopeptide repeat (TPR)-like superfamily protein
Bradi1g01368	1.61651	-0.0621686	0.249427	0.80317		Concanavalin A-like lectin protein kinase family protein
Bradi1g01374	1.70826	-0.0910508	0.25696	0.723085		NB-ARC domain-containing disease resistance protein
Bradi1g01380	7.29229	-0.10097	0.272949	0.711441		NB-ARC domain-containing disease resistance protein
Bradi1g01387	28.4945	0.353673	0.258493	0.171245	0.9145	NB-ARC domain-containing disease resistance protein
Bradi1g01397	10.5592	-0.5963	0.263823	0.0238071	0.732076	NB-ARC domain-containing disease resistance protein
Bradi1g01407	39.5955	-0.340244	0.184083	0.0645559	0.853701	NB-ARC domain-containing disease resistance protein
Bradi1g01420	76.1797	-0.206002	0.175528	0.240551	0.949695	AFG1-like ATPase family protein
Bradi1g01432	2.24961	-0.0223925	0.27476	0.935046		Leucine-rich repeat protein kinase family protein
Bradi1g01442	3.65967	-0.00437354	0.2848	0.987748		Leucine-rich repeat protein kinase family protein
Bradi1g01450	0.102505	0	0.0746298	1		Eukaryotic aspartyl protease family protein
Bradi1g01455	0.20367	0	0.106466	1		Eukaryotic aspartyl protease family protein
Bradi1g01460	77.6969	0.306171	0.165621	0.0645129	0.853701	homolog of bacterial PANC
Bradi1g01470	4.80172	-0.0662182	0.283891	0.815566		Pentatricopeptide repeat (PPR) superfamily protein
Bradi1g01480	43.7651	0.124319	0.212713	0.558922	0.990054	ankyrin repeat-containing protein 2
Bradi1g01487	45.0377	0.00882952	0.171955	0.959048	0.997854	transducin family protein / WD-40 repeat family protein
Bradi1g01500	69.8754	0.0763165	0.189277	0.686801	0.992619
Bradi1g01507	119.574	0.0253125	0.124629	0.839055	0.995049	gametophytic factor 2
Bradi1g01520	2.81262	-0.176206	0.279435	0.528315		FRIGIDA-like protein
Bradi1g01530	140.284	0.106791	0.175824	0.543604	0.990054	U2 small nuclear ribonucleoprotein A
Bradi1g01541	0
Bradi1g01551	0.419331	-0.147058	0.153649	0.338514		NB-ARC domain-containing disease resistance protein
Bradi1g01560	364.466	-0.00710104	0.125299	0.954806	0.997613	26S proteasome regulatory subunit, putative (RPN5)
Bradi1g01570	82.7672	0.314069	0.148644	0.0346096	0.793173	CAX interacting protein 1
Bradi1g01580	387.297	0.0629258	0.176781	0.721875	0.992619	GTP binding Elongation factor Tu family protein
Bradi1g01590	0.542823	0.156266	0.184294	0.396486
Bradi1g01593	0.0973996	-0.00390193	0.0746298	0.958303
Bradi1g01594	0					Cysteine proteinases superfamily protein
Bradi1g01596	0.0788746	0	0.0746298	1
Bradi1g01598	0					Cysteine proteinases superfamily protein
Bradi1g01600	314.091	0.195413	0.216755	0.367304	0.977917	basic transcription factor 3
Bradi1g01610	1.92465	-0.260216	0.254136	0.305871		plantacyanin
Bradi1g01620	42.0806	-0.10101	0.171007	0.554738	0.990054	transferases, transferring glycosyl groups
Bradi1g01630	12.9476	-0.116969	0.273669	0.669081	0.992619	Sec14p-like phosphatidylinositol transfer family protein
Bradi1g01640	29.9003	-0.153027	0.219243	0.485189	0.989653	Aspartate kinase family protein
Bradi1g01645	6.12154	0.223593	0.280873	0.425995
Bradi1g01650	5.61286	0.154557	0.280498	0.581628		NAC domain containing protein 2
Bradi1g01656	30.365	-0.17209	0.26103	0.509721	0.989653	aspartate kinase 1
Bradi1g01660	90.787	0.461815	0.204631	0.0240193	0.732076
Bradi1g01670	25.2413	-0.0187359	0.217052	0.931212	0.997613
Bradi1g01680	0
Bradi1g01683	0					NAC domain containing protein 35
Bradi1g01686	1.96216	-0.142706	0.264637	0.589713
Bradi1g01691	0.852301	-0.177203	0.205864	0.389361
Bradi1g01692	5.62182	0.359866	0.283589	0.204452		photosystem II reaction center protein B
Bradi1g01693	6.19047	0.220745	0.280584	0.431436
Bradi1g01695	0					purple acid phosphatase 15
Bradi1g01700	0					purple acid phosphatase 15
Bradi1g01710	61.466	-0.0501266	0.157967	0.750999	0.993855	protein binding
Bradi1g01715	0
Bradi1g01720	81.1229	0.114653	0.193265	0.553017	0.990054	B-cell receptor-associated protein 31-like
Bradi1g01730	59.9913	-0.0405071	0.157381	0.796884	0.993855	RPM1 interacting protein 4
Bradi1g01740	150.649	-0.0474078	0.134666	0.724809	0.993389
Bradi1g01750	198.806	-0.259364	0.160575	0.106261	0.885026	Nucleotide-diphospho-sugar transferase family protein
Bradi1g01760	90.2937	-0.351262	0.268705	0.191131	0.928906
Bradi1g01770	14.9363	0.0456588	0.245587	0.85251	0.995105	S-adenosylmethionine carrier 1
Bradi1g01780	10.6279	0.319199	0.25486	0.210407	0.935759	NAD(P)-binding Rossmann-fold superfamily protein
Bradi1g01790	28.1616	0.182969	0.241951	0.449515	0.989653	Sterile alpha motif (SAM) domain-containing protein
Bradi1g01795	0
Bradi1g01800	255.058	-0.011231	0.132449	0.932424	0.997613	aspartate kinase 1
Bradi1g01801	0					NAC domain containing protein 28
Bradi1g01802	4.27683	0.369484	0.284973	0.194784
Bradi1g01805	0					purple acid phosphatase 15
Bradi1g01807	0					NAC domain containing protein 35
Bradi1g01810	14.8613	0.157908	0.233818	0.499455	0.989653
Bradi1g01820	0					ROP-interactive CRIB motif-containing protein 4
Bradi1g01830	152.828	0.194655	0.188963	0.302953	0.963056
Bradi1g01835	0
Bradi1g01840	234.973	-0.0255161	0.10813	0.813451	0.993855	Protein kinase superfamily protein
Bradi1g01847	43.6164	-0.113847	0.165692	0.492017	0.989653	AMP-dependent synthetase and ligase family protein
Bradi1g01860	1.74969	0.121595	0.255848	0.634599		Hyaluronan / mRNA binding family
Bradi1g01870	85.1055	0.0224915	0.176794	0.898767	0.996123	RmlC-like cupins superfamily protein
Bradi1g01873	0
Bradi1g01876	1.17035	0.125102	0.225881	0.579687
Bradi1g01880	17.455	0.286953	0.268908	0.285924	0.962543	Nucleic acid-binding proteins superfamily
Bradi1g01890	2.0436	0.564645	0.264799	0.0329776
Bradi1g01900	57.195	0.00742383	0.171628	0.965498	0.998355	OxaA/YidC-like membrane insertion protein
Bradi1g01910	0.0412496	0	0.0746298	1
Bradi1g01920	0.276256	-0.0570744	0.113608	0.615399		GDSL-like Lipase/Acylhydrolase superfamily protein
Bradi1g01930	91.6283	-0.00933369	0.130986	0.943193	0.997613	Protein phosphatase 2A regulatory B subunit family protein
Bradi1g01936	123.691	0.0307043	0.123073	0.802989	0.993855	Protein kinase superfamily protein
Bradi1g01942	5.87115	-0.075447	0.283801	0.790359		Poly (ADP-ribose) glycohydrolase (PARG)
Bradi1g01946	0					zinc knuckle (CCHC-type) family protein
Bradi1g01948	35.0394	0.225595	0.186388	0.226145	0.942397	Poly (ADP-ribose) glycohydrolase (PARG)
Bradi1g01950	0.163089	-0.00747569	0.102456	0.941834
Bradi1g01958	0.153114	-0.00494631	0.0838261	0.952947
Bradi1g01965	9.00873	-0.00419724	0.279476	0.988018	0.998825
Bradi1g01970	4.2398	0.20516	0.284875	0.471417		Tetratricopeptide repeat (TPR)-like superfamily protein
Bradi1g01980	21.311	0.494722	0.234441	0.0348393	0.794414	Poly (ADP-ribose) glycohydrolase (PARG)
Bradi1g01985	0.0406452	0.0162242	0.0746298	0.8279		EF-TU receptor
Bradi1g01990	59.3878	-0.088365	0.152599	0.562543	0.990054	FAR1-related sequence 6
Bradi1g02000	74.6542	0.0966354	0.196093	0.62215	0.992619
Bradi1g02010	7.43085	0.143629	0.284731	0.613955		zinc ion binding
Bradi1g02020	289.207	0.0996015	0.127562	0.434916	0.989653	LUC7 related protein
Bradi1g02030	53.3185	0.216002	0.198453	0.276407	0.962543	Translation elongation factor EF1B/ribosomal protein S6 family protein
Bradi1g02040	0.367923	0.0202521	0.132745	0.878743
Bradi1g02050	0.48055	0.0299945	0.165399	0.856096		Argonaute family protein
Bradi1g02056	7.85158	-0.139437	0.28026	0.618817
Bradi1g02060	303.886	0.0730131	0.110128	0.507339	0.989653
Bradi1g02071	0.385318	-0.0218195	0.173385	0.899855
Bradi1g02080	23.5561	0.118748	0.22598	0.59925	0.99113
Bradi1g02090	315.65	-0.0436489	0.139601	0.754533	0.993855	Late embryogenesis abundant protein, group 2
Bradi1g02100	97.409	0.360261	0.20565	0.0798058	0.876307	RAB GTPase 11C
Bradi1g02103	0
Bradi1g02107	0.642111	0.0530084	0.184663	0.77407		hydroxysteroid dehydrogenase 5
Bradi1g02117	30.2805	0.170564	0.194359	0.380175	0.982002	Vacuolar sorting protein 9 (VPS9) domain
Bradi1g02130	7.53243	0.381082	0.279653	0.172978
Bradi1g02137	12.7061	0.211083	0.249052	0.396691	0.986201
Bradi1g02145	34.9491	-0.186746	0.237429	0.431554	0.989653	Co-chaperone GrpE family protein
Bradi1g02150	9.18277	0.0693865	0.280865	0.804873	0.993855	FAD/NAD(P)-binding oxidoreductase family protein
Bradi1g02160	115.236	-0.154582	0.140125	0.269954	0.961647	shaggy-like kinase 42
Bradi1g02165	0
Bradi1g02170	111.035	-0.0207563	0.184669	0.910509	0.99656	prohibitin 2
Bradi1g02180	41.6655	0.0639358	0.187561	0.733195	0.993855	F-box/RNI-like/FBD-like domains-containing protein
Bradi1g02185	0.0378308	0	0.0746298	1
Bradi1g02187	0					F-box/RNI-like/FBD-like domains-containing protein
Bradi1g02190	0					F-box/RNI-like/FBD-like domains-containing protein
Bradi1g02200	0					Cystatin/monellin superfamily protein
Bradi1g02205	0.0952943	0.0262873	0.0746298	0.724661
Bradi1g02210	7.10672	-0.295138	0.276495	0.28578		wall associated kinase-like 2
Bradi1g02220	209.701	0.0898344	0.17821	0.614196	0.992619	Domain of unknown function (DUF543)
Bradi1g02230	6.73498	0.649939	0.279461	0.0200349		Tetratricopeptide repeat (TPR)-like superfamily protein
Bradi1g02240	0.109336	-0.00415964	0.0770098	0.956924		FTSH protease 4
Bradi1g02247	32.9585	0.191348	0.197659	0.333008	0.97155	FTSH protease 4
Bradi1g02253	0.149943	0.0363504	0.0746298	0.626204
Bradi1g02260	25.401	0.0336872	0.200955	0.86687	0.996123	PRLI-interacting factor, putative
Bradi1g02270	528.981	-0.210974	0.212103	0.319893	0.967834	DPP6 N-terminal domain-like protein
Bradi1g02273	0
Bradi1g02280	0					Protein kinase protein with adenine nucleotide alpha hydrolases-like domain
Bradi1g02290	8.70712	-0.00832564	0.284322	0.976639	0.998627	wall associated kinase 4
Bradi1g02300	0.576727	-0.0795027	0.181099	0.660661		hydroxyproline-rich glycoprotein family protein
Bradi1g02303	15.2867	0.193703	0.232277	0.40432	0.986201	HEAT SHOCK PROTEIN 81.4
Bradi1g02304	2.01079	-0.0993385	0.264534	0.707272
Bradi1g02306	7.38926	-0.154942	0.274421	0.572336
Bradi1g02310	78.6256	0.000196576	0.180973	0.999133	0.999987	tonneau 1b (TON1b)
Bradi1g02327	2.54527	0.0951572	0.276128	0.730385		WRKY family transcription factor family protein
Bradi1g02338	0
Bradi1g02350	53.419	-0.0652227	0.189457	0.73065	0.993855	Polyketide synthase, enoylreductase family protein
Bradi1g02361	0
Bradi1g02370	9.19367	-0.292483	0.284927	0.304646	0.963056	MATE efflux family protein
Bradi1g02380	73.6653	0.120071	0.136849	0.380268	0.982002	FAD/NAD(P)-binding oxidoreductase family protein
Bradi1g02390	70.86	0.240364	0.156449	0.124449	0.888129	RING/U-box protein with domain of unknown function (DUF 1232)
Bradi1g02400	33.4446	0.13173	0.220052	0.549419	0.990054	Mitochondrial transcription termination factor family protein
Bradi1g02410	0.2478	0.0193056	0.129581	0.881565		C2H2 and C2HC zinc fingers superfamily protein
Bradi1g02420	265.574	0.256391	0.230278	0.265537	0.961647	ammonium transporter 2
Bradi1g02430	0.0546491	0.0162242	0.0746298	0.8279		Proteinase inhibitor, propeptide
Bradi1g02440	95.6717	0.190556	0.198548	0.337182	0.972588	lectin protein kinase family protein
Bradi1g02450	42.2163	0.0627547	0.230393	0.785329	0.993855
Bradi1g02460	8.67825	-0.387499	0.277348	0.162366	0.912796
Bradi1g02465	0.0986824	0	0.0746298	1		DNAJ heat shock N-terminal domain-containing protein
Bradi1g02470	0.0412496	0	0.0746298	1
Bradi1g02475	0.115849	0.0162242	0.0746298	0.8279		DNAJ heat shock N-terminal domain-containing protein
Bradi1g02480	65.4182	0.255803	0.166155	0.123672	0.887908
Bradi1g02483	3.05728	-0.245154	0.281449	0.383731
Bradi1g02487	0
Bradi1g02490	117.999	-0.244221	0.122496	0.0461837	0.82311	nicotinate phosphoribosyltransferase 2
Bradi1g02497	1.56906	-0.0271124	0.245198	0.911955
Bradi1g02505	5.87868	0.159609	0.281421	0.570609
Bradi1g02510	1955.47	-0.386186	0.157239	0.0140473	0.695402	cellulose synthase 6
Bradi1g02517	20.0925	0.391849	0.219404	0.0741045	0.863764	decapping 1
Bradi1g02530	1.5675	0.125348	0.240062	0.601566		Peptidase M20/M25/M40 family protein
Bradi1g02535	0					Tetratricopeptide repeat (TPR)-like superfamily protein
Bradi1g02540	51.8819	0.217923	0.173538	0.209203	0.935041
Bradi1g02550	25.983	0.00196909	0.260434	0.993967	0.999368	photosystem II reaction center PSB28 protein
Bradi1g02560	91.5334	0.0600963	0.161002	0.708952	0.992619	Late embryogenesis abundant (LEA) hydroxyproline-rich glycoprotein family
Bradi1g02570	195.038	0.230458	0.123661	0.0623755	0.847388	RNA-binding (RRM/RBD/RNP motifs) family protein with retrovirus zinc finger-like domain
Bradi1g02575	2.41139	0.445889	0.271563	0.100603		cytochrome P450, family 722, subfamily A, polypeptide 1
Bradi1g02580	469.012	-0.103386	0.159544	0.516979	0.989653	actin 7
Bradi1g02590	421.328	0.0233043	0.151131	0.877452	0.996123	ferredoxin 3
Bradi1g02597	252.232	0.106601	0.1165	0.360173	0.977152	acyl-CoA binding protein 4
Bradi1g02610	0					Galactose oxidase/kelch repeat superfamily protein
Bradi1g02615	0.202262	-0.0112843	0.124765	0.927934
Bradi1g02621	169.025	-0.138904	0.13237	0.29401	0.962543	nuclear RNA polymerase A1
Bradi1g02630	99.8796	0.133674	0.170907	0.434128	0.989653	electron transfer flavoprotein alpha
Bradi1g02635	519.074	0.0420752	0.185473	0.820537	0.993924
Bradi1g02637	0.511377	0.103462	0.18646	0.57898
Bradi1g02640	387.023	0.0888712	0.181308	0.624016	0.992619	cold shock domain protein 1
Bradi1g02645	0.127633	0.0262873	0.0746298	0.724661
Bradi1g02650	320.44	-0.0240364	0.175425	0.891017	0.996123	glycine-rich protein 2B
Bradi1g02670	0					cytochrome P450, family 71, subfamily A, polypeptide 25
Bradi1g02680	36.7604	-0.0533363	0.195498	0.78499	0.993855	translocon at the outer envelope membrane of chloroplasts 159
Bradi1g02685	0
Bradi1g02690	3.70409	-0.233989	0.283154	0.408595		Haloacid dehalogenase-like hydrolase (HAD) superfamily protein
Bradi1g02697	17.3105	-0.00200084	0.230394	0.993071	0.999368	5\'-3\' exonuclease family protein
Bradi1g02710	110.936	0.14818	0.149951	0.323059	0.967957	Cytidine/deoxycytidylate deaminase family protein
Bradi1g02720	32.2913	-0.064381	0.198614	0.745824	0.993855	Pectin lyase-like superfamily protein
Bradi1g02730	42.1096	0.0165252	0.247024	0.946664	0.997613	RNA cyclase family protein
Bradi1g02735	12.9394	0.0148351	0.263337	0.955075	0.997613	cytochrome P450, family 71, subfamily A, polypeptide 25
Bradi1g02740	87.9106	0.0357864	0.141146	0.79985	0.993855	RNA cyclase family protein
Bradi1g02750	30.4682	0.0068654	0.275689	0.980133	0.998647	Carbohydrate-binding X8 domain superfamily protein
Bradi1g02755	0
Bradi1g02760	167.578	-0.158536	0.121857	0.193259	0.929398	squamosa promoter-binding protein-like 12
Bradi1g02770	100.016	0.0147426	0.204099	0.942417	0.997613	Protein kinase superfamily protein
Bradi1g02780	30.9755	0.0600164	0.197439	0.761147	0.993855	methyltransferases
Bradi1g02790	7.04763	0.180563	0.284494	0.525637		NAD(P)-binding Rossmann-fold superfamily protein
Bradi1g02800	130.538	-0.207679	0.208332	0.31883	0.967834	Chaperone DnaJ-domain superfamily protein
Bradi1g02805	7.89216	0.046447	0.271661	0.864244		glycerol-3-phosphate acyltransferase 3
Bradi1g02810	172.233	0.138373	0.153925	0.368672	0.977917	Mevalonate/galactokinase family protein
Bradi1g02820	0					senescence-associated gene 12
Bradi1g02830	0.614261	0.170148	0.198357	0.391012		BTB/POZ/Kelch-associated protein
Bradi1g02840	27.9877	0.128226	0.22108	0.561916	0.990054	POZ/BTB containin G-protein 1
Bradi1g02850	8.1291	-0.144832	0.265568	0.585501		BTB/POZ/Kelch-associated protein
Bradi1g02860	0.382003	-0.0444116	0.144782	0.759036
Bradi1g02870	0.360522	0.0359254	0.171573	0.834144		Clathrin, heavy chain
Bradi1g02880	37.1676	0.192083	0.203166	0.34443	0.974487	BTB/POZ/Kelch-associated protein
Bradi1g02890	23.8381	0.144135	0.214399	0.501409	0.989653	BTB/POZ/Kelch-associated protein
Bradi1g02900	2.11021	0.0520157	0.267384	0.845757		BTB/POZ/Kelch-associated protein
Bradi1g02910	16.4422	0.0336759	0.230778	0.883982	0.996123	Nucleic acid-binding proteins superfamily
Bradi1g02920	46.8461	0.0809182	0.160235	0.61356	0.992619	Protein phosphatase 2C family protein
Bradi1g02930	88.1631	0.281188	0.17888	0.115966	0.887233	DNA-binding enhancer protein-related
Bradi1g02940	1680.65	0.0115439	0.147455	0.937599	0.997613	calreticulin 1a
Bradi1g02950	82.316	0.0908824	0.205362	0.658093	0.992619	C2H2 and C2HC zinc fingers superfamily protein
Bradi1g02960	339.836	0.0318129	0.111658	0.775711	0.993855	transducin family protein / WD-40 repeat family protein
Bradi1g02970	0.137608	-0.0167865	0.0816756	0.83716		Protein kinase superfamily protein
Bradi1g02980	72.0208	-0.368776	0.164067	0.0245942	0.740777
Bradi1g02990	112.983	0.0981632	0.188738	0.602992	0.991659	phosphoribosylformylglycinamidine cyclo-ligase, chloroplast / phosphoribosyl-aminoimidazole synthetase / AIR synthase (PUR5)
Bradi1g03000	23.8181	0.29098	0.227113	0.20012	0.933805	Protein of unknown function (DUF3511)
Bradi1g03010	64.2501	-0.083132	0.147613	0.573315	0.990054	Protein of unknown function (DUF789)
Bradi1g03020	144.113	0.0682175	0.17063	0.689305	0.992619	GATA transcription factor 16
Bradi1g03030	103.655	0.0886328	0.148571	0.550794	0.990054	pumilio 24
Bradi1g03040	6.52806	0.0990655	0.282161	0.725516		Chaperone DnaJ-domain superfamily protein
Bradi1g03050	136.91	0.125226	0.156181	0.422667	0.987881	Mono-/di-acylglycerol lipase, N-terminal;Lipase, class 3
Bradi1g03056	8.65299	0.124008	0.276622	0.65394	0.992619	Plant invertase/pectin methylesterase inhibitor superfamily protein
Bradi1g03063	5.22541	-0.385083	0.283872	0.174929		cytochrome P450, family 71 subfamily B, polypeptide 7
Bradi1g03070	0.0325323	0	0.0746298	1		cell wall / vacuolar inhibitor of fructosidase 2
Bradi1g03080	1.02542	0.133163	0.211302	0.528563
Bradi1g03090	414.449	0.267676	0.245759	0.276073	0.962543	PLANT CADMIUM RESISTANCE 2
Bradi1g03100	0.597657	-0.035194	0.188611	0.851978
Bradi1g03105	0					Plant invertase/pectin methylesterase inhibitor superfamily protein
Bradi1g03110	95.5828	0.091394	0.141756	0.519103	0.989653	alpha/beta-Hydrolases superfamily protein
Bradi1g03120	64.7754	0.258342	0.148288	0.0814811	0.876335	alpha/beta-Hydrolases superfamily protein
Bradi1g03130	48.9461	0.0600549	0.172702	0.728038	0.993855	Fumarylacetoacetate (FAA) hydrolase family
Bradi1g03136	3.86707	0.476879	0.284448	0.0936386
Bradi1g03142	9.11544	-0.0824111	0.268888	0.759233	0.993855
Bradi1g03146	0					NTM1-like 8
Bradi1g03150	30.091	0.0213994	0.199593	0.914618	0.996691	S-adenosyl-L-methionine-dependent methyltransferases superfamily protein
Bradi1g03160	100.592	0.129794	0.153414	0.397532	0.986201	SPX domain gene 4
Bradi1g03170	243.325	0.197467	0.102114	0.0531392	0.835227	Protein of unknown function (DUF300)
Bradi1g03180	211.578	0.165441	0.16615	0.319382	0.967834	DEAD box RNA helicase (RH3)
Bradi1g03185	8.25617	-0.0136697	0.271661	0.959868	0.99828
Bradi1g03191	10.5084	0.18982	0.273879	0.488258	0.989653
Bradi1g03196	0.0625924	-0.00390193	0.0746298	0.958303
Bradi1g03200	0.0378308	0	0.0746298	1		cation/H+ exchanger 19
Bradi1g03207	10.5455	0.0813994	0.284984	0.775163	0.993855	Glycosyl hydrolase superfamily protein
Bradi1g03220	68.8001	0.164022	0.189083	0.38569	0.983694	Ribosomal L18p/L5e family protein
Bradi1g03230	0					Plant invertase/pectin methylesterase inhibitor superfamily protein
Bradi1g03235	0.07834	-0.013965	0.0746298	0.851564		SU(VAR)3-9 homolog 9
Bradi1g03240	2.11666	-0.072951	0.263464	0.781863		Plant invertase/pectin methylesterase inhibitor superfamily protein
Bradi1g03245	0.0412496	0	0.0746298	1		NAC domain containing protein 63
Bradi1g03250	1707.4	0.0468414	0.1652	0.776761	0.993855	non-specific phospholipase C1
Bradi1g03260	31.991	0.00825344	0.215044	0.969385	0.998355	anthranilate synthase alpha subunit 1
Bradi1g03270	69.4374	0.0921336	0.172603	0.593488	0.990945	RNA recognition motif (RRM)-containing protein
Bradi1g03277	0					Concanavalin A-like lectin protein kinase family protein
Bradi1g03283	19.4132	-0.125196	0.224117	0.576422	0.990054
Bradi1g03290	24.4031	0.413643	0.208586	0.0473581	0.828424	S-adenosyl-L-methionine-dependent methyltransferases superfamily protein
Bradi1g03307	1.40362	0.220948	0.231474	0.339817
Bradi1g03313	0
Bradi1g03320	10.4534	0.270361	0.261248	0.300723	0.962543
Bradi1g03330	9.4672	0.0955433	0.257864	0.710996	0.992619	DNA GYRASE B3
Bradi1g03340	42.8693	0.940942	0.203113	3.61111e-06	0.0163448
Bradi1g03350	23.3017	0.358694	0.231337	0.121015	0.887233	golgi nucleotide sugar transporter 2
Bradi1g03355	0.35194	0.0878318	0.133552	0.510756
Bradi1g03360	0.0344997	0	0.0746298	1		Concanavalin A-like lectin protein kinase family protein
Bradi1g03367	68.2917	0.300498	0.166915	0.0718116	0.863764	calmodulin-binding receptor-like cytoplasmic kinase 1
Bradi1g03380	238.398	-0.0844449	0.0978201	0.38799	0.984316	defective in exine formation protein (DEX1)
Bradi1g03392	6.6111	-0.118792	0.283332	0.67502		Plant protein of unknown function (DUF641)
Bradi1g03400	23.8662	0.434678	0.230094	0.0588742	0.843355	plastid transcriptionally active 13
Bradi1g03410	133.081	0.183313	0.213971	0.391601	0.985646	Tim10/DDP family zinc finger protein
Bradi1g03420	122.599	-0.0924744	0.162897	0.570248	0.990054	Protein kinase protein with tetratricopeptide repeat domain
Bradi1g03431	0
Bradi1g03440	195.007	0.0613868	0.124907	0.6231	0.992619	S-adenosyl-L-methionine-dependent methyltransferases superfamily protein
Bradi1g03450	47.206	0.0160565	0.196819	0.934981	0.997613	plastid transcriptionally active 2
Bradi1g03460	11.5869	0.333792	0.260328	0.199774	0.933805	AtGCP3 interacting protein 1
Bradi1g03470	62.9383	0.233019	0.222374	0.294697	0.962543	Calmodulin-binding protein
Bradi1g03480	51.5126	0.0472869	0.252849	0.851648	0.995105	Xanthine/uracil permease family protein
Bradi1g03483	0.909438	0.325608	0.204444	0.111238
Bradi1g03486	0					Xanthine/uracil permease family protein
Bradi1g03490	223.029	0.0131869	0.0822795	0.872669	0.996123	RAB GTPase homolog A2B
Bradi1g03500	27.4833	0.00346799	0.265794	0.98959	0.998825	Major facilitator superfamily protein
Bradi1g03510	317.403	-0.0511222	0.25888	0.843456	0.995049
Bradi1g03520	0					BTB/POZ/MATH-domains containing protein
Bradi1g03530	72.9197	-0.00534885	0.156451	0.972727	0.998355	Major facilitator superfamily protein
Bradi1g03537	0.726611	0.195319	0.203515	0.337193		Concanavalin A-like lectin protein kinase family protein
Bradi1g03550	123.964	0.17807	0.156637	0.255607	0.959122	urease
Bradi1g03555	0
Bradi1g03560	60.4133	-0.000798821	0.153075	0.995836	0.999368	calmodulin binding;purine nucleotide binding
Bradi1g03580	18.5276	0.114048	0.236344	0.629414	0.992619	Chaperone DnaJ-domain superfamily protein
Bradi1g03590	82.1134	-0.137457	0.16363	0.400882	0.986201	Fes1A
Bradi1g03595	3.50404	-0.0527715	0.283364	0.852263
Bradi1g03600	27.9233	0.189639	0.211356	0.369584	0.977917	FtsJ-like methyltransferase family protein
Bradi1g03605	5.43597	0.204022	0.283147	0.471187
Bradi1g03610	45.2458	-0.0625836	0.19599	0.749484	0.993855	NAD(P)-binding Rossmann-fold superfamily protein
Bradi1g03620	71.5937	0.00985365	0.15209	0.948342	0.997613	SCARECROW-like 14
Bradi1g03627	1.34453	0.0845704	0.226668	0.709072
Bradi1g03633	0
Bradi1g03640	22.3427	-0.358203	0.25745	0.164119	0.912796	expansin A16
Bradi1g03650	9.50091	-0.412634	0.2666	0.121679	0.887233	Protein kinase superfamily protein
Bradi1g03660	64.5565	-0.0540804	0.157438	0.73122	0.993855	Nucleotide-diphospho-sugar transferases superfamily protein
Bradi1g03670	7.94045	-0.0186573	0.27396	0.945704		Tetratricopeptide repeat (TPR)-like superfamily protein
Bradi1g03672	0.250193	-0.0114532	0.125645	0.927369
Bradi1g03675	0.355138	-0.0145135	0.133607	0.913497
Bradi1g03681	0.129015	0.00715538	0.080311	0.929006
Bradi1g03686	8.90036	-0.345931	0.282965	0.22151	0.93826
Bradi1g03690	120.773	0.0659518	0.171812	0.701082	0.992619	pol-like 5
Bradi1g03700	39.0719	0.0830252	0.21599	0.700687	0.992619	Ribosomal protein L36e family protein
Bradi1g03710	17.3744	-0.285765	0.261661	0.274781	0.962265	OBF-binding protein 3
Bradi1g03720	7689.73	-0.0979502	0.0905318	0.279278	0.962543	heat shock cognate protein 70-1
Bradi1g03730	127.017	-0.104807	0.123463	0.39594	0.986201	SEC14 cytosolic factor family protein / phosphoglyceride transfer family protein
Bradi1g03737	31.6575	-0.0200772	0.191535	0.916517	0.996776	zinc knuckle (CCHC-type) family protein
Bradi1g03750	1847.4	-0.0594	0.12838	0.643586	0.992619	actin depolymerizing factor 4
Bradi1g03760	81.7428	-0.586999	0.273904	0.0321062	0.776194	actin depolymerizing factor 3
Bradi1g03770	9.90211	-0.564062	0.279688	0.0437211	0.818662	C2H2-type zinc finger family protein
Bradi1g03780	4.029	0.000644058	0.244309	0.997897		C2H2-type zinc finger family protein
Bradi1g03790	4.19478	-0.19536	0.274383	0.476467		C2H2-type zinc finger family protein
Bradi1g03800	148.164	0.0372651	0.11568	0.747347	0.993855	NAD(P)-binding Rossmann-fold superfamily protein
Bradi1g03810	6.21712	0.246694	0.274078	0.368074		C2H2-type zinc finger family protein
Bradi1g03820	155.94	0.100349	0.132072	0.447371	0.989653	RAB GTPase homolog 8A
Bradi1g03827	88.2078	0.150641	0.182623	0.409444	0.986201
Bradi1g03840	87.1951	-0.527784	0.278099	0.0577186	0.843355	Chalcone-flavanone isomerase family protein
Bradi1g03850	18.4599	-0.328572	0.25183	0.191982	0.928906	Chloroplast-targeted copper chaperone protein
Bradi1g03853	0
Bradi1g03856	1.66773	0.00250333	0.252014	0.992074
Bradi1g03860	153.191	-0.0735761	0.107478	0.493617	0.989653	peptidase M1 family protein
Bradi1g03867	36.1199	-0.120375	0.185386	0.516132	0.989653
Bradi1g03880	90.1876	0.190351	0.136155	0.162098	0.912796	related to AP2.7
Bradi1g03890	123.739	-0.0659653	0.136326	0.628471	0.992619	BRICK1, putative
Bradi1g03900	67.3448	0.23785	0.156336	0.128159	0.888129	alfin-like 1
Bradi1g03910	9.73281	0.346155	0.268078	0.196618	0.932772	NAD(P)-binding Rossmann-fold superfamily protein
Bradi1g03920	88.2674	-0.042402	0.161524	0.792926	0.993855	histidine acid phosphatase family protein
Bradi1g03925	0					NADH dehydrogenase subunit J
Bradi1g03930	40.8316	0.067957	0.178835	0.703946	0.992619
Bradi1g03940	119.185	-0.271602	0.180571	0.132548	0.89107	TRICHOME BIREFRINGENCE-LIKE 33
Bradi1g03947	339.131	-0.450731	0.232985	0.0530402	0.835227	TRICHOME BIREFRINGENCE-LIKE 32
Bradi1g03950	3.09757	0.129991	0.273967	0.63516
Bradi1g03951	5.17982	-0.0423385	0.28476	0.881805
Bradi1g03953	44.1668	-0.283033	0.191699	0.139824	0.896428
Bradi1g03954	1.33618	-0.018485	0.247257	0.940405
Bradi1g03956	49.3692	0.0554597	0.212048	0.793674	0.993855
Bradi1g03962	21.0717	-0.068114	0.22456	0.761645	0.993855
Bradi1g03965	27.9099	0.129805	0.19407	0.503586	0.989653
Bradi1g03972	6.01295	-0.183181	0.278801	0.511161		TRICHOME BIREFRINGENCE-LIKE 34
Bradi1g03977	2.79566	-0.0638214	0.280088	0.819754
Bradi1g03980	120.639	-0.0392278	0.202001	0.846022	0.995049	aromatic and neutral transporter 1
Bradi1g03990	30.3133	0.145514	0.196479	0.458931	0.989653	SART-1 family
Bradi1g04000	121.469	-0.309793	0.137049	0.0237931	0.732076	SCAR homolog 2
Bradi1g04010	9.72961	-0.428923	0.263812	0.103978	0.882364	Protein of unknown function (DUF567)
Bradi1g04015	0.0378308	0	0.0746298	1
Bradi1g04020	0					Protein of unknown function (DUF567)
Bradi1g04030	9.42402	0.223238	0.264747	0.399108	0.986201	2-oxoglutarate-dependent dioxygenase family protein
Bradi1g04040	0.474758	0.0831482	0.174026	0.632798
Bradi1g04050	2.64682	0.0670305	0.276629	0.808539
Bradi1g04055	13.4017	0.218311	0.253193	0.388559	0.984821	glutathione S-transferase THETA 3
Bradi1g04060	36.5761	0.276747	0.185364	0.135439	0.89107	P-loop containing nucleoside triphosphate hydrolases superfamily protein
Bradi1g04070	970.084	0.0944075	0.20263	0.641279	0.992619	Ribosomal protein S26e family protein
Bradi1g04080	61.5639	0.124517	0.149207	0.403985	0.986201	Protein kinase superfamily protein
Bradi1g04090	40.6359	0.0722157	0.179414	0.687309	0.992619	RING/U-box superfamily protein
Bradi1g04097	132.121	0.145058	0.131923	0.271523	0.961647	transcript elongation factor IIS
Bradi1g04110	225.013	0.0358359	0.115378	0.756108	0.993855	cytokinin response factor 4
Bradi1g04120	35.2143	0.132844	0.1887	0.481436	0.989653	RNA-binding KH domain-containing protein
Bradi1g04125	0.0999771	0	0.0746298	1
Bradi1g04130	52.1166	0.0821094	0.184844	0.656892	0.992619	Ribosomal protein L17 family protein
Bradi1g04135	0
Bradi1g04140	825.089	-0.104374	0.178222	0.558117	0.990054	methylenetetrahydrofolate reductase 2
Bradi1g04145	0
Bradi1g04150	139.555	-0.521538	0.230722	0.0237931	0.732076	NAC domain containing protein 102
Bradi1g04160	121.007	0.103403	0.196882	0.599444	0.99113	ribosomal protein L24
Bradi1g04170	2.67611	0.196603	0.273649	0.472481		calmodulin like 43
Bradi1g04180	334.353	0.0506138	0.127079	0.690419	0.992619	RING/U-box superfamily protein
Bradi1g04191	18.3953	0.265464	0.245175	0.278918	0.962543
Bradi1g04200	18.6054	0.111842	0.258831	0.665664	0.992619	tetraspanin3
Bradi1g04210	60.5297	0.156227	0.213566	0.464465	0.989653	DNA GYRASE A
Bradi1g04215	0
Bradi1g04220	860.459	0.036431	0.164872	0.82512	0.994868	ADP-ribosylation factor A1F
Bradi1g04226	82.9257	0.0949286	0.176817	0.591354	0.990945	Transducin/WD40 repeat-like superfamily protein
Bradi1g04229	0.225228	0.0340745	0.107093	0.750352		Arabidopsis NAC domain containing protein 26
Bradi1g04232	54.6275	0.097467	0.182195	0.592679	0.990945	Ribosomal protein L36
Bradi1g04240	143.503	0.089208	0.12858	0.487811	0.989653	RNA-binding (RRM/RBD/RNP motifs) family protein
Bradi1g04245	0					RNA-binding (RRM/RBD/RNP motifs) family protein
Bradi1g04250	51.0206	0.0448156	0.199328	0.822109	0.994249	Cyclophilin-like peptidyl-prolyl cis-trans isomerase family protein
Bradi1g04261	8.09366	-0.121935	0.277462	0.660323		Protein of unknown function, DUF617
Bradi1g04270	68.6321	0.0366192	0.15626	0.814714	0.993855	HIT zinc finger ;PAPA-1-like conserved region
Bradi1g04280	8.40706	-0.262333	0.279961	0.348741	0.975654	basic helix-loop-helix (bHLH) DNA-binding superfamily protein
Bradi1g04286	1.80433	0.125249	0.245387	0.609762
Bradi1g04287	0
Bradi1g04288	0.0344997	0	0.0746298	1		F-box family protein
Bradi1g04290	22.6668	0.0823701	0.239118	0.73049	0.993855
Bradi1g04292	18.5123	-0.445895	0.244758	0.0684887	0.859582
Bradi1g04300	53.9497	0.0268322	0.178693	0.88064	0.996123	ALBINA 1
Bradi1g04305	1.66181	0.170118	0.253834	0.502735
Bradi1g04310	103.087	-0.278412	0.182424	0.126964	0.888129	Patatin-like phospholipase family protein
Bradi1g04320	62.5856	0.0405398	0.172491	0.814189	0.993855	NAD(P)-binding Rossmann-fold superfamily protein
Bradi1g04330	255.79	-0.101172	0.0989458	0.306543	0.963224	MIRO-related GTP-ase 1
Bradi1g04337	369.039	-0.0606551	0.141314	0.667762	0.992619	Remorin family protein
Bradi1g04348	0
Bradi1g04359	0
Bradi1g04370	0					Disease resistance-responsive (dirigent-like protein) family protein
Bradi1g04390	0
Bradi1g04397	39.8389	0.069793	0.244638	0.775421	0.993855	ATP binding microtubule motor family protein
Bradi1g04403	0
Bradi1g04410	0					Disease resistance-responsive (dirigent-like protein) family protein
Bradi1g04420	0					Disease resistance-responsive (dirigent-like protein) family protein
Bradi1g04430	0					lipid transfer protein 3
Bradi1g04440	113.008	-0.110436	0.162139	0.495797	0.989653	calmodulin-domain protein kinase 7
Bradi1g04450	2.75154	-0.058286	0.275984	0.832737
Bradi1g04460	9.3801	0.0356953	0.267826	0.893973	0.996123	Ubiquitin-conjugating enzyme/RWD-like protein
Bradi1g04470	0.50147	-0.0190727	0.173874	0.912653		Disease resistance-responsive (dirigent-like protein) family protein
Bradi1g04477	135.138	0.0471313	0.162313	0.771531	0.993855	rRNA processing protein-related
Bradi1g04490	0.120582	-0.00390193	0.0746298	0.958303
Bradi1g04500	61.4201	0.0580097	0.162271	0.720728	0.992619	Major facilitator superfamily protein
Bradi1g04503	0.515736	-0.057976	0.174768	0.740092
Bradi1g04506	0.136936	0.0194537	0.0815761	0.811514
Bradi1g04510	0.0954918	0	0.0746298	1		basic region/leucine zipper transcription factor 16
Bradi1g04520	132.238	0.0537408	0.150924	0.721781	0.992619	Protein phosphatase 2C family protein
Bradi1g04527	31.8757	0.0493322	0.220249	0.82277	0.994409
Bradi1g04540	74.7845	-0.117914	0.169431	0.486466	0.989653	kinase associated protein phosphatase
Bradi1g04550	16.7136	0.257325	0.241098	0.285833	0.962543	RING/U-box superfamily protein
Bradi1g04561	0.123159	0	0.0746298	1		RNA-binding (RRM/RBD/RNP motifs) family protein
Bradi1g04570	96.9349	0.0541473	0.144367	0.70761	0.992619	ribosomal RNA processing 4
Bradi1g04580	1.34277	-0.00268167	0.237536	0.990992		isopentenyltransferase 5
Bradi1g04590	49.3172	0.0106185	0.156602	0.94594	0.997613	nudix hydrolase homolog 16
Bradi1g04597	66.7208	0.310138	0.223395	0.165049	0.912796	Cellulose synthase family protein
Bradi1g04603	0
Bradi1g04610	0					Pectin lyase-like superfamily protein
Bradi1g04620	13.2195	0.258268	0.270027	0.338843	0.972862	Chaperonin-like RbcX protein
Bradi1g04625	68.726	0.130587	0.260495	0.616157	0.992619	apocytochrome b
Bradi1g04630	0					Pectin lyase-like superfamily protein
Bradi1g04641	0					Pectin lyase-like superfamily protein
Bradi1g04650	0.148983	0.0202825	0.0832577	0.807532
Bradi1g04660	717.83	0.0982663	0.202436	0.627379	0.992619	Ribosomal protein S5 family protein
Bradi1g04670	15.8628	0.408343	0.24405	0.0942886	0.876335	Protein of unknown function, DUF642
Bradi1g04677	0.507884	0.0363256	0.181249	0.841154		F-box family protein
Bradi1g04679	0.0818006	0.00616115	0.0746298	0.934204
Bradi1g04681	0.266178	0.019561	0.130386	0.880745
Bradi1g04683	13.0474	0.203672	0.239118	0.394347	0.985646
Bradi1g04690	47.8245	-0.129697	0.205646	0.528249	0.989653	Cupredoxin superfamily protein
Bradi1g04700	460.738	0.472636	0.217184	0.0295407	0.757555	photosystem I subunit D-2
Bradi1g04710	77.7263	0.096904	0.132621	0.464971	0.989653	Protein of unknown function (DUF1639)
Bradi1g04720	128.005	-0.209328	0.208289	0.314901	0.96763	Protein of Unknown Function (DUF239)
Bradi1g04730	27.6444	0.108713	0.20694	0.599349	0.99113
Bradi1g04740	237.352	0.116847	0.2098	0.577564	0.990054	Cytochrome bd ubiquinol oxidase, 14kDa subunit
Bradi1g04750	55.4537	-0.271833	0.266322	0.3074	0.963408
Bradi1g04760	34.726	-0.332682	0.201392	0.0985519	0.879166	Plant protein of unknown function (DUF868)
Bradi1g04772	5.51662	-0.0598395	0.28029	0.830944		Ribonuclease H-like superfamily protein
Bradi1g04780	11.1999	-0.0907779	0.274523	0.74089	0.993855
Bradi1g04790	70.3681	-0.160559	0.178486	0.368355	0.977917	APR-like 5
Bradi1g04800	23.0145	0.3247	0.228463	0.155247	0.909003	elongation factor P (EF-P) family protein
Bradi1g04810	23.4605	0.153324	0.233496	0.51141	0.989653	ACD1-like
Bradi1g04820	124.12	0.0189189	0.137963	0.890928	0.996123	Peptidase S24/S26A/S26B/S26C family protein
Bradi1g04830	110.429	-0.0108992	0.151811	0.942765	0.997613	acyl-activating enzyme 18
Bradi1g04835	0					Ribonuclease H-like superfamily protein
Bradi1g04840	58.1971	0.0395059	0.155317	0.79922	0.993855	Phosphatidic acid phosphatase (PAP2) family protein
Bradi1g04850	294.716	-0.0452935	0.124213	0.715377	0.992619	protein phosphatase 2A-4
Bradi1g04860	523.097	-0.127655	0.0821791	0.120333	0.887233	P-loop containing nucleoside triphosphate hydrolases superfamily protein
Bradi1g04870	229.93	0.11426	0.156603	0.465628	0.989653	squalene synthase 1
Bradi1g04880	59.9236	-0.270041	0.247209	0.274677	0.962265	UDP-Glycosyltransferase superfamily protein
Bradi1g04890	20.1056	-0.0414115	0.272508	0.879215	0.996123	UDP-Glycosyltransferase superfamily protein
Bradi1g04900	10.9927	-0.153265	0.267853	0.567189	0.990054	squalene synthase 1
Bradi1g04903	0.361334	-0.195223	0.172314	0.257235		UDP-Glycosyltransferase superfamily protein
Bradi1g04907	114.333	0.0378642	0.284851	0.894252	0.996123	germin-like protein subfamily 2 member 2 precursor
Bradi1g04917	60.4835	0.281183	0.17611	0.110348	0.885026	exocyst complex component 84B
Bradi1g04930	0.823004	-0.121682	0.17358	0.483292		Bifunctional inhibitor/lipid-transfer protein/seed storage 2S albumin superfamily protein
Bradi1g04935	0
Bradi1g04940	31.4866	0.0721634	0.202214	0.721192	0.992619
Bradi1g04950	1881.39	0.0783509	0.177016	0.65804	0.992619	Ribosomal protein L30/L7 family protein
Bradi1g04953	1.13836	0.375992	0.227389	0.0982261
Bradi1g04957	21.8429	-0.0198395	0.228397	0.93078	0.997613	Galactosyltransferase family protein
Bradi1g04963	1.20742	-0.0924422	0.24608	0.70717
Bradi1g04970	2.58909	-0.0730703	0.253399	0.773071
Bradi1g04975	0.577106	-0.0196279	0.175843	0.911124
Bradi1g04980	78.6302	-0.192967	0.155219	0.213797	0.936454	Histidine kinase-, DNA gyrase B-, and HSP90-like ATPase family protein
Bradi1g04990	44.5471	-0.420558	0.253984	0.0977537	0.878328	Galactosyltransferase family protein
Bradi1g05000	107.389	0.226862	0.279533	0.417036	0.987106	Oxoglutarate/iron-dependent oxygenase
Bradi1g05010	3.45964	-0.166909	0.283762	0.556398		CLAVATA3/ESR-RELATED 26
Bradi1g05020	0
Bradi1g05030	734.692	-0.0329459	0.107053	0.75827	0.993855	vesicle-associated membrane protein 726
Bradi1g05037	44.4181	0.182031	0.18304	0.319985	0.967834	BIG PETAL P
Bradi1g05050	137.474	-0.00646551	0.123694	0.958313	0.997817	cytidinediphosphate diacylglycerol synthase 2
Bradi1g05056	10.4443	0.360032	0.258661	0.16395	0.912796	DDT domain superfamily
Bradi1g05062	0.112929	-0.00390193	0.0746298	0.958303		P-loop containing nucleoside triphosphate hydrolases superfamily protein
Bradi1g05070	78.6415	0.221526	0.138603	0.10998	0.885026
Bradi1g05080	17.9621	-0.436339	0.221035	0.0483731	0.83058
Bradi1g05090	18.5193	-0.0684383	0.232422	0.768409	0.993855	Protein kinase superfamily protein
Bradi1g05100	28.6442	-0.0568978	0.222156	0.797861	0.993855	Protein of unknown function (DUF569)
Bradi1g05110	108.266	0.0242108	0.125716	0.847285	0.995049	RNA-binding (RRM/RBD/RNP motifs) family protein
Bradi1g05116	21.9765	0.317654	0.22322	0.154721	0.908451	Nucleotidylyl transferase superfamily protein
Bradi1g05122	430.265	0.0109163	0.0853905	0.898276	0.996123	VPS35 homolog B
Bradi1g05130	54.7664	0.0462761	0.159813	0.77215	0.993855	Forkhead-associated (FHA) domain-containing protein
Bradi1g05141	0.280088	0.0539192	0.133217	0.685662		thioredoxin 2
Bradi1g05150	169.845	0.0347778	0.109303	0.750349	0.993855	thioredoxin 2
Bradi1g05156	12.7584	-0.00994519	0.257807	0.969228	0.998355
Bradi1g05162	9.89436	-0.285473	0.265546	0.282357	0.962543	Stabilizer of iron transporter SufD / Polynucleotidyl transferase
Bradi1g05170	67.0033	-0.0265444	0.135352	0.844521	0.995049
Bradi1g05180	18.5721	-0.117526	0.284535	0.679574	0.992619	Major facilitator superfamily protein
Bradi1g05190	0.984306	-0.260826	0.232167	0.26125		phosphate transporter traffic facilitator1
Bradi1g05192	0					Protein of Unknown Function (DUF239)
Bradi1g05195	0					Protein of Unknown Function (DUF239)
Bradi1g05198	1.09005	0.153056	0.234162	0.513348
Bradi1g05202	0
Bradi1g05206	38.8879	0.248873	0.171548	0.14685	0.90562
Bradi1g05208	0
Bradi1g05210	19.5397	0.328071	0.249936	0.18931	0.927676	geranyl diphosphate synthase 1
Bradi1g05217	105.757	-0.0298638	0.127669	0.815051	0.993855
Bradi1g05230	7.4021	0.354947	0.280663	0.205988
Bradi1g05240	38.4419	0.296327	0.204683	0.147691	0.90562	GTP1/OBG family protein
Bradi1g05247	20.6712	0.318558	0.221247	0.149915	0.90562	PHD finger family protein / bromo-adjacent homology (BAH) domain-containing protein
Bradi1g05260	28.7504	0.0589955	0.193915	0.760949	0.993855	RTE1-homolog
Bradi1g05270	0
Bradi1g05276	0
Bradi1g05290	0
Bradi1g05296	0
Bradi1g05301	0.07834	-0.013965	0.0746298	0.851564
Bradi1g05306	3.93999	-0.165736	0.284852	0.56068		titan9
Bradi1g05310	20.5768	-0.352093	0.222472	0.113503	0.887233	Protein of unknown function, DUF593
Bradi1g05320	183.541	-0.0404028	0.173373	0.81573	0.993855	TPX2 (targeting protein for Xklp2) protein family
Bradi1g05322	0
Bradi1g05325	0.111363	0.0162242	0.0746298	0.8279
Bradi1g05328	0					nucleic acid binding;zinc ion binding
Bradi1g05330	225.311	0.282258	0.170067	0.0969783	0.876335	winged-helix DNA-binding transcription factor family protein
Bradi1g05340	1130.05	0.132718	0.211073	0.529494	0.989708	Ribosomal protein S19 family protein
Bradi1g05346	41.5192	0.090905	0.222926	0.683434	0.992619	WRKY DNA-binding protein 39
Bradi1g05360	56.8423	0.133213	0.146452	0.363036	0.977917	GCIP-interacting family protein
Bradi1g05371	14.506	-0.263365	0.25037	0.292845	0.962543	prenylated RAB acceptor 1.E
Bradi1g05380	0.531296	0.143845	0.178274	0.419738		methyltransferase 1
Bradi1g05390	40.2136	0.233521	0.197326	0.23664	0.948447	DREB2A-interacting protein 2
Bradi1g05397	0					BTB-POZ and MATH domain 2
Bradi1g05410	9.42813	-0.0643296	0.274958	0.815015	0.993855	AUX/IAA transcriptional regulator family protein
Bradi1g05420	170.706	0.090107	0.132474	0.496385	0.989653	Protein of unknown function (DUF2361)
Bradi1g05430	119.706	-0.0308261	0.177892	0.862427	0.996123	basic helix-loop-helix (bHLH) DNA-binding superfamily protein
Bradi1g05450	7.02486	-0.484831	0.283553	0.0872949		Aldolase-type TIM barrel family protein
Bradi1g05460	45.1787	-0.214699	0.283838	0.4494	0.989653	Aldolase-type TIM barrel family protein
Bradi1g05467	97.1154	0.142214	0.138408	0.304186	0.963056	Aldolase-type TIM barrel family protein
Bradi1g05480	133.934	0.00695145	0.1554	0.96432	0.998355	bZIP transcription factor family protein
Bradi1g05490	186.985	-0.0220664	0.121296	0.855643	0.995426	Guanylate-binding family protein
Bradi1g05500	265.49	0.393721	0.154369	0.010756	0.667994	Protein of unknown function (DUF506)
Bradi1g05510	1095.28	-0.0215887	0.164873	0.895822	0.996123	Ribosomal protein L4/L1 family
Bradi1g05520	25.0471	0.349653	0.213256	0.10109	0.880263	Plant Tudor-like RNA-binding protein
Bradi1g05530	0.0471204	-0.00390193	0.0746298	0.958303
Bradi1g05535	0.134477	0	0.0810659	1
Bradi1g05540	1.07774	-0.207746	0.233499	0.373623		Aluminium induced protein with YGL and LRDR motifs
Bradi1g05550	30.2755	-0.270418	0.198664	0.173457	0.916297	heat shock transcription factor A6B
Bradi1g05560	192.43	-0.00607741	0.166582	0.970897	0.998355	Bax inhibitor-1 family protein
Bradi1g05570	1.89175	-0.224631	0.266192	0.398744		Bax inhibitor-1 family protein
Bradi1g05580	183.519	0.17332	0.145204	0.232624	0.948281	Protein of unknown function (DUF1000)
Bradi1g05585	30.1248	0.268266	0.285068	0.346675	0.975654	vacuolar ATP synthase catalytic subunit-related / V-ATPase-related / vacuolar proton pump-related
Bradi1g05590	24.1802	0.0641932	0.203311	0.752201	0.993855	Pentatricopeptide repeat (PPR) superfamily protein
Bradi1g05600	120.127	-0.25477	0.215952	0.238099	0.948937	Leucine-rich repeat (LRR) family protein
Bradi1g05610	14.0444	0.0741935	0.269478	0.783068	0.993855	Pentatricopeptide repeat (PPR) superfamily protein
Bradi1g05620	32.5869	0.127596	0.190766	0.503585	0.989653
Bradi1g05630	28.3927	0.354365	0.238214	0.13686	0.894398	Major facilitator superfamily protein
Bradi1g05640	0.229337	-0.0744253	0.128877	0.563608		GDSL-like Lipase/Acylhydrolase superfamily protein
Bradi1g05650	299.484	-0.0948256	0.166968	0.570085	0.990054	FRIGIDA-like protein
Bradi1g05655	0
Bradi1g05660	192.849	-0.128688	0.112633	0.253227	0.958337	exoribonuclease 4
Bradi1g05670	1486.33	0.0707017	0.189409	0.708943	0.992619	Ribosomal protein S13/S18 family
Bradi1g05680	103.009	-0.10288	0.148302	0.487859	0.989653	glutamate dehydrogenase 1
Bradi1g05690	5.87084	0.17339	0.285022	0.542964		Acyl-CoA N-acyltransferases (NAT) superfamily protein
Bradi1g05700	4.58844	-0.0956603	0.284742	0.736905		Acyl-CoA N-acyltransferases (NAT) superfamily protein
Bradi1g05707	0.0918336	0.00616115	0.0746298	0.934204		NADH-Ubiquinone oxidoreductase (complex I), chain 5 protein
Bradi1g05715	7.32106	0.16332	0.28503	0.56665		Ribosomal protein S7p/S5e family protein
Bradi1g05721	0.0296831	0	0.0746298	1		NADH-Ubiquinone/plastoquinone (complex I) protein
Bradi1g05724	0
Bradi1g05728	9.34853	0.202795	0.276231	0.462858	0.989653	DNA-directed RNA polymerase family protein
Bradi1g05731	0					photosynthetic electron transfer B
Bradi1g05735	0.0658087	0	0.0746298	1		photosystem II reaction center protein H
Bradi1g05738	0.0325323	0	0.0746298	1
Bradi1g05739	0.372781	0.0655072	0.148085	0.658228		photosystem II reaction center protein T
Bradi1g05740	47.5459	0.657428	0.24365	0.0069706	0.610344	photosystem II reaction center protein B
Bradi1g05741	0.367692	0.0862767	0.132437	0.514752		photosystem II reaction center protein B
Bradi1g05742	1.76248	-0.123379	0.256745	0.630837		photosystem II reaction center protein T
Bradi1g05743	0.0463423	0	0.0746298	1		plastid-encoded CLP P
Bradi1g05746	0					ribosomal protein L20
Bradi1g05747	0					ribosomal protein S18
Bradi1g05748	7.5635	0.121246	0.284372	0.669843		photosystem II reaction center protein H
Bradi1g05749	0.0719991	0	0.0746298	1		ribosomal protein L33
Bradi1g05750	0					plastid-encoded CLP P
Bradi1g05752	46.516	0.127208	0.275024	0.643697	0.992619	ribosomal protein S18
Bradi1g05753	0					ribosomal protein L20
Bradi1g05755	0					ribosomal protein S12C
Bradi1g05756	21.4526	0.473161	0.269395	0.0790232	0.874158	iron-sulfur cluster binding;electron carriers;4 iron, 4 sulfur cluster binding
Bradi1g05757	27.9667	0.13857	0.261457	0.596118	0.990945	photosynthetic electron transfer B
Bradi1g05758	55.6649	0.291387	0.246664	0.237479	0.948447	photosynthetic electron transfer D
Bradi1g05760	0.850808	-0.241688	0.192272	0.20875		NADH-ubiquinone/plastoquinone oxidoreductase chain 4L
Bradi1g05761	29.7041	0.0879774	0.268713	0.743363	0.993855	RNA polymerase subunit alpha
Bradi1g05762	15.0595	0.112751	0.284551	0.691925	0.992619	NADH:ubiquinone/plastoquinone oxidoreductase, chain 6
Bradi1g05763	0					ribosomal protein S11
Bradi1g05764	5.59945	0.06679	0.265714	0.801536		NADPH dehydrogenases
Bradi1g05765	0
Bradi1g05766	0.0411555	-0.00390193	0.0746298	0.958303		photosynthetic electron transfer D
Bradi1g05767	0					Nucleic acid-binding, OB-fold-like protein
Bradi1g05768	1.35264	0.032087	0.230606	0.889338		photosynthetic electron transfer B
Bradi1g05769	0					ribosomal protein S8
Bradi1g05772	0					ribosomal protein L14
Bradi1g05774	0					ribosomal protein L16
Bradi1g05775	0					electron carriers
Bradi1g05776	0					structural constituent of ribosome
Bradi1g05777	0
Bradi1g05778	0					ribosomal protein L22
Bradi1g05779	0					photosystem II reaction center protein E
Bradi1g05781	0.12293	0.0162242	0.0746298	0.8279		photosynthetic electron transfer A
Bradi1g05782	0					ribosomal protein S19
Bradi1g05783	1.13849	0.0892272	0.209708	0.670484		CemA-like proton extrusion protein-related
Bradi1g05784	0
Bradi1g05785	0					DNA-directed RNA polymerase family protein
Bradi1g05786	0
Bradi1g05788	0					ribosomal protein S2
Bradi1g05789	0
Bradi1g05790	0.0753238	-0.00390193	0.0746298	0.958303		ATPase, F0 complex, subunit A protein
Bradi1g05791	0					Chloroplast Ycf2;ATPase, AAA type, core
Bradi1g05792	2.92318	0.388987	0.274161	0.155949		ribosomal protein S19
Bradi1g05793	0
Bradi1g05794	0.195038	0.0125742	0.105626	0.90524		ribosomal protein L22
Bradi1g05795	0
Bradi1g05796	2.37869	0.156671	0.267858	0.558613		structural constituent of ribosome
Bradi1g05797	0
Bradi1g05799	21.9262	0.548251	0.252282	0.0297676	0.759073	NADH-Ubiquinone/plastoquinone (complex I) protein
Bradi1g05801	529.642	0.375106	0.244903	0.125608	0.888129	ribosomal protein S7
Bradi1g05804	77.3478	0.5383	0.230793	0.0196802	0.712619	chloroplast ribosomal protein S15
Bradi1g05805	0					PSAJ
Bradi1g05807	0					ribosomal protein L2
Bradi1g05808	0.0412496	0	0.0746298	1		ribosomal protein L2
Bradi1g05810	48.3952	0.0735718	0.209764	0.725787	0.993601	F-box family protein
Bradi1g05811	0.474132	0.235239	0.152301	0.12245
Bradi1g05813	8.70905	-0.0297175	0.28286	0.916328	0.996776	Acyl-CoA N-acyltransferases (NAT) superfamily protein
Bradi1g05817	35.0258	-0.265982	0.245354	0.278332	0.962543	Acyl-CoA N-acyltransferases (NAT) superfamily protein
Bradi1g05827	21.8724	-0.363058	0.275997	0.188361	0.926223	Bifunctional inhibitor/lipid-transfer protein/seed storage 2S albumin superfamily protein
Bradi1g05837	52.8674	0.0253566	0.278138	0.927361	0.997613	Bifunctional inhibitor/lipid-transfer protein/seed storage 2S albumin superfamily protein
Bradi1g05850	186.964	-0.0746902	0.279851	0.789552	0.993855	Bifunctional inhibitor/lipid-transfer protein/seed storage 2S albumin superfamily protein
Bradi1g05860	3.57847	0.0393959	0.283513	0.889485		12-oxophytodienoate reductase 1
Bradi1g05870	150.238	0.148099	0.194842	0.447197	0.989653	12-oxophytodienoate reductase 1
Bradi1g05880	34.4069	0.124021	0.243392	0.610364	0.992619	12-oxophytodienoate reductase 1
Bradi1g05885	4.15067	0.398346	0.284969	0.162156
Bradi1g05890	57.4828	-0.0174828	0.211788	0.934211	0.997613	S-locus lectin protein kinase family protein
Bradi1g05895	1.59454	0.0478947	0.250246	0.848219		Ankyrin repeat family protein
Bradi1g05900	0.104698	-0.00406667	0.0761604	0.957416		20S proteasome beta subunit D1
Bradi1g05910	0.087845	0	0.0746298	1		cupin family protein
Bradi1g05920	27.1457	0.0825593	0.201403	0.681864	0.992619	CVP2 like 1
Bradi1g05930	0.3027	-0.0689302	0.159909	0.666425		Protein kinase family protein
Bradi1g05941	0					cupin family protein
Bradi1g05950	305.567	-0.020385	0.0818638	0.803352	0.993855	Protein kinase family protein
Bradi1g05960	1.44249	-0.137104	0.248415	0.581007		FBD, F-box and Leucine Rich Repeat domains containing protein
Bradi1g05970	378.486	-0.00647121	0.127903	0.959649	0.998244	evolutionarily conserved C-terminal region 2
Bradi1g05980	109.822	0.381329	0.187669	0.0421617	0.80803	Histone superfamily protein
Bradi1g05983	0
Bradi1g05987	0
Bradi1g05990	0					Cupredoxin superfamily protein
Bradi1g05996	71.0574	-0.0154493	0.193538	0.936376	0.997613
Bradi1g06002	0					A20/AN1-like zinc finger family protein
Bradi1g06010	0					uclacyanin 1
Bradi1g06020	0					uclacyanin 1
Bradi1g06030	7.18115	-0.27302	0.284866	0.337853		cytochrome P450, family 72, subfamily A, polypeptide 14
Bradi1g06036	133.746	-0.182915	0.153401	0.233104	0.948281	A20/AN1-like zinc finger family protein
Bradi1g06042	0
Bradi1g06050	50.3423	-0.451867	0.207377	0.0293341	0.757555	O-Glycosyl hydrolases family 17 protein
Bradi1g06060	27.3578	-0.114526	0.226428	0.613001	0.992619	ATPase family associated with various cellular activities (AAA)
Bradi1g06070	118.43	-0.00690772	0.121645	0.954716	0.997613	BTB-POZ and MATH domain 4
Bradi1g06080	82.2	0.383132	0.181195	0.0344748	0.792089	Peptidase M50 family protein
Bradi1g06090	135.057	-0.0200466	0.12574	0.873331	0.996123	ubiquiting-conjugating enzyme 2
Bradi1g06095	0					Ribosomal protein S7p/S5e family protein
Bradi1g06100	7.37478	-0.419962	0.279346	0.132743		Leucine-rich repeat protein kinase family protein
Bradi1g06110	105.454	0.328826	0.121229	0.00667894	0.602895	Synaptobrevin family protein
Bradi1g06122	13.2809	0.194267	0.24963	0.436438	0.989653
Bradi1g06130	0					uclacyanin 1
Bradi1g06140	0					uclacyanin 1
Bradi1g06150	0.145626	-0.0172182	0.0826963	0.835065		A20/AN1-like zinc finger family protein
Bradi1g06160	26.8442	-0.0553658	0.226381	0.80679	0.993855	aldehyde oxidase 2
Bradi1g06170	0					aldehyde oxidase 4
Bradi1g06177	56.21	-0.105054	0.252534	0.67741	0.992619	aldehyde oxidase 2
Bradi1g06190	50.3673	-0.593825	0.252415	0.0186439	0.70948	A20/AN1-like zinc finger family protein
Bradi1g06200	600.672	-0.251723	0.112937	0.0258211	0.745076	aldehyde oxidase 2
Bradi1g06210	1.05489	-0.111929	0.233659	0.63192		A20/AN1-like zinc finger family protein
Bradi1g06220	950.001	0.116461	0.193496	0.547255	0.990054	ribosomal protein L23AB
Bradi1g06222	1.10105	0.156706	0.236121	0.506902
Bradi1g06225	0.139031	0.0162242	0.0746298	0.8279		LOB domain-containing protein 24
Bradi1g06230	22.6889	-0.0959379	0.221419	0.664806	0.992619	Peptidase M28 family protein
Bradi1g06235	52.2766	0.145676	0.18454	0.429877	0.989653	DNA binding
Bradi1g06241	0.451696	-0.116195	0.174107	0.50453		alpha/beta-Hydrolases superfamily protein
Bradi1g06250	136.012	-0.152485	0.133518	0.253431	0.958365	Protein of unknown function, DUF593
Bradi1g06260	9.54439	0.439281	0.278023	0.114102	0.887233	VQ motif-containing protein
Bradi1g06270	0.683738	0.0944163	0.191855	0.622633		calcium-dependent protein kinase 20
Bradi1g06280	4.03159	0.0854231	0.283725	0.763355		S-locus lectin protein kinase family protein
Bradi1g06290	564.136	-0.335829	0.179406	0.0612217	0.846856	FASCICLIN-like arabinogalactan protein 16 precursor
Bradi1g06300	206.05	-0.14489	0.187039	0.438544	0.989653	calmodulin-domain protein kinase cdpk isoform 2
Bradi1g06310	161.681	-0.171077	0.100501	0.0887103	0.876335
Bradi1g06315	1.1105	-0.0537501	0.214939	0.802532
Bradi1g06320	26.7299	0.094609	0.208646	0.65023	0.992619	MD-2-related lipid recognition domain-containing protein / ML domain-containing protein
Bradi1g06330	6.0288	-0.0487757	0.283489	0.863394		RING/U-box superfamily protein
Bradi1g06340	492.056	-0.37349	0.122343	0.00226717	0.479854	DNAJ homologue 2
Bradi1g06350	41.3608	-0.236967	0.210455	0.260177	0.961422	IQ-domain 5
Bradi1g06360	58.7091	0.182102	0.198638	0.359274	0.977062
Bradi1g06366	1056.23	0.0804692	0.179636	0.654184	0.992619	Ribosomal protein L14
Bradi1g06372	41.0248	-0.39135	0.25225	0.120798	0.887233	syntaxin of plants 121
Bradi1g06376	0.0546491	0.0162242	0.0746298	0.8279
Bradi1g06380	156.31	-0.143815	0.115136	0.211631	0.935759	Tetratricopeptide repeat (TPR)-like superfamily protein
Bradi1g06387	267.867	-0.0995637	0.0918159	0.278195	0.962543	cullin4
Bradi1g06400	2.81877	-0.381574	0.278952	0.171348		Ubiquitin carboxyl-terminal hydrolase family protein
Bradi1g06410	2.15893	0.346071	0.271662	0.202698		zinc knuckle (CCHC-type) family protein
Bradi1g06420	4.97999	0.256007	0.284872	0.368826		C2H2 and C2HC zinc fingers superfamily protein
Bradi1g06421	0
Bradi1g06422	0
Bradi1g06425	47.487	-0.0129805	0.266603	0.961167	0.9983
Bradi1g06430	148.049	0.214917	0.26	0.408461	0.986201	Aldolase-type TIM barrel family protein
Bradi1g06435	0
Bradi1g06440	51.2447	-0.0096923	0.176756	0.95627	0.997653	peroxin 13
Bradi1g06451	292.5	-0.28838	0.269689	0.284932	0.962543
Bradi1g06460	0.460157	0.0768471	0.160842	0.632807		TEOSINTE BRANCHED 1, cycloidea and PCF transcription factor 2
Bradi1g06470	67.5664	0.18678	0.135332	0.167537	0.9131	LEM3 (ligand-effect modulator 3) family protein / CDC50 family protein
Bradi1g06480	159.267	-0.0490419	0.146842	0.738397	0.993855	IAP-like protein 1
Bradi1g06490	16.9243	0.238254	0.24718	0.3351	0.971805	Mitochondrial transcription termination factor family protein
Bradi1g06495	9.10617	0.40639	0.281248	0.14847	0.90562
Bradi1g06500	0
Bradi1g06511	64.4386	0.282567	0.170392	0.0972504	0.876335	Glycolipid transfer protein (GLTP) family protein
Bradi1g06520	400.485	0.0835768	0.174551	0.632074	0.992619	Ribosomal protein L7Ae/L30e/S12e/Gadd45 family protein
Bradi1g06530	41.8778	0.142582	0.180743	0.43019	0.989653	Cell differentiation, Rcd1-like protein
Bradi1g06540	299.632	0.20219	0.189178	0.285169	0.962543	root FNR 1
Bradi1g06550	19.7194	-0.274605	0.250843	0.273635	0.961937
Bradi1g06560	236.167	-0.258626	0.188143	0.169247	0.9131	Glycosyltransferase family 61 protein
Bradi1g06570	99.6674	0.318923	0.159597	0.0456833	0.82311	myosin heavy chain-related
Bradi1g06580	259.741	-0.0308046	0.10886	0.777195	0.993855	Endoplasmic reticulum vesicle transporter protein
Bradi1g06590	41.5894	0.0685389	0.175362	0.695914	0.992619	Arv1-like protein
Bradi1g06601	0
Bradi1g06610	10.9022	0.0774421	0.258144	0.76418	0.993855	patatin-like protein 6
Bradi1g06620	65.4133	-0.116376	0.204405	0.569125	0.990054	FAD/NAD(P)-binding oxidoreductase family protein
Bradi1g06630	229.413	0.0348013	0.116314	0.764786	0.993855	associated protein 19
Bradi1g06633	0
Bradi1g06636	0					serine carboxypeptidase-like 26
Bradi1g06637	1.70239	-0.437331	0.25351	0.0845089
Bradi1g06638	0.0341684	0	0.0746298	1
Bradi1g06640	41.8981	0.059712	0.193574	0.757723	0.993855	actin-related protein 7
Bradi1g06645	0
Bradi1g06650	8.28316	-0.0178356	0.284992	0.950099	0.997613	Tetratricopeptide repeat (TPR)-like superfamily protein
Bradi1g06660	2.31764	-0.04979	0.270332	0.853871		F-box/RNI-like superfamily protein
Bradi1g06670	4.61897	0.539073	0.284063	0.0577329		phytochrome interacting factor 3-like 6
Bradi1g06678	149.107	-0.0994743	0.279904	0.722299	0.992619
Bradi1g06686	90.9717	-0.194761	0.284668	0.493869	0.989653
Bradi1g06691	144.816	-0.0347877	0.268001	0.896721	0.996123
Bradi1g06695	0.534016	0.137664	0.172857	0.425797
Bradi1g06700	161.922	-0.0618207	0.130517	0.635743	0.992619	Reticulon family protein
Bradi1g06710	0
Bradi1g06720	0.0463423	0	0.0746298	1		cytochrome P450, family 71, subfamily B, polypeptide 36
Bradi1g06730	19.3284	-0.0269319	0.275283	0.922064	0.997613	cytochrome P450, family 71, subfamily B, polypeptide 37
Bradi1g06740	0.422957	0.0908975	0.135716	0.503008		cytochrome P450, family 71, subfamily B, polypeptide 37
Bradi1g06750	7.86291	0.209657	0.280318	0.454505		NagB/RpiA/CoA transferase-like superfamily protein
Bradi1g06755	487.962	0.158464	0.183054	0.386673	0.983798
Bradi1g06760	0.321603	-0.0719097	0.163341	0.659762
Bradi1g06766	6.32153	0.239216	0.284961	0.401207		Tetratricopeptide repeat (TPR)-like superfamily protein
Bradi1g06772	27.4452	0.347227	0.209072	0.0967531	0.876335	GTP-binding protein-related
Bradi1g06780	32.4392	0.07026	0.182215	0.699801	0.992619	methyltransferases
Bradi1g06790	24.2929	-0.0286599	0.244624	0.906734	0.996123	fatty acid hydroxylase 1
Bradi1g06800	778.844	-0.160816	0.160209	0.315479	0.967834	tubulin beta 8
Bradi1g06810	179.396	-0.111195	0.123372	0.36743	0.977917	Aldolase-type TIM barrel family protein
Bradi1g06821	341.212	0.0120391	0.0959811	0.900181	0.996123	actin depolymerizing factor 6
Bradi1g06830	6.90251	-0.198665	0.284626	0.485185
Bradi1g06840	4.98335	0.109214	0.282618	0.699173
Bradi1g06851	1175.59	0.135878	0.196797	0.489912	0.989653	GTP binding Elongation factor Tu family protein
Bradi1g06861	829.774	-0.179536	0.129648	0.166115	0.9131	GTP binding Elongation factor Tu family protein
Bradi1g06864	0					Ribonuclease H-like superfamily protein
Bradi1g06867	1.83561	-0.181912	0.262644	0.48855
Bradi1g06870	3358.48	-0.0324193	0.158869	0.838304	0.995049	GTP binding Elongation factor Tu family protein
Bradi1g06880	0					gamete expressed protein 1
Bradi1g06882	0					zinc ion binding;nucleic acid binding
Bradi1g06884	0.372167	-0.0970926	0.148774	0.514003		RNA-binding (RRM/RBD/RNP motifs) family protein with retrovirus zinc finger-like domain
Bradi1g06887	0
Bradi1g06890	155.959	0.558796	0.192202	0.00364521	0.537428	photosystem I subunit F
Bradi1g06900	17.5798	0.102002	0.256295	0.690641	0.992619	Calmodulin-binding protein
Bradi1g06902	0
Bradi1g06904	83.3374	0.132924	0.284805	0.6407	0.992619
Bradi1g06907	115.662	-0.118358	0.157178	0.451439	0.989653	FAR1-related sequence 5
Bradi1g06917	76.4566	0.142677	0.146953	0.331595	0.97155	galacturonosyltransferase-like 7
Bradi1g06930	58.5343	0.0390572	0.196088	0.84212	0.995049	Protein of unknown function (DUF1068)
Bradi1g06945	31.7581	-0.145755	0.189278	0.441267	0.989653	N-acetylglucosaminyl transferase component family protein / Gpi1 family protein
Bradi1g06960	4.11606	-0.1096	0.284878	0.700441
Bradi1g06970	3.03411	0.378975	0.277442	0.171952		NAC domain containing protein 42
Bradi1g06980	42.08	0.0772252	0.196735	0.694663	0.992619	Chaperone DnaJ-domain superfamily protein
Bradi1g06990	8.52146	0.0650276	0.282257	0.817793	0.993855
Bradi1g06997	6.46178	0.00407018	0.277356	0.988291		Ubiquitin carboxyl-terminal hydrolase family protein
Bradi1g06999	0.160666	0.00800351	0.0848332	0.924836
Bradi1g07001	0
Bradi1g07006	0
Bradi1g07010	7.29202	-0.0349713	0.27584	0.899114		roline-rich extensin-like receptor kinase 4
Bradi1g07020	489.445	-0.0331596	0.136564	0.80815	0.993855	succinate dehydrogenase 1-1
Bradi1g07027	189.635	0.0496941	0.0948343	0.600272	0.99113
Bradi1g07035	21.253	-0.0652208	0.226321	0.77321	0.993855	methionine S-methyltransferase
Bradi1g07043	0.300947	-0.0117956	0.127407	0.926236
Bradi1g07051	0					Cystatin/monellin superfamily protein
Bradi1g07060	63.2097	-0.464955	0.236565	0.0493629	0.83058
Bradi1g07070	138.696	0.116325	0.144315	0.420214	0.987106	Erythronate-4-phosphate dehydrogenase family protein
Bradi1g07080	41.9641	-0.0330566	0.19184	0.863191	0.996123	Protein of unknown function (DUF59)
Bradi1g07090	13.2176	-0.210947	0.240096	0.379621	0.981981	pentatricopeptide (PPR) repeat-containing protein
Bradi1g07110	190.513	-0.115409	0.123429	0.349777	0.976028	S-adenosyl-L-methionine-dependent methyltransferases superfamily protein
Bradi1g07120	14.2488	0.53917	0.284676	0.0582277	0.843355	Leucine carboxyl methyltransferase
Bradi1g07126	3.7598	-0.30188	0.281734	0.283942
Bradi1g07133	5.62683	0.432507	0.281909	0.124978
Bradi1g07140	57.5188	0.0740474	0.175364	0.672843	0.992619	HAD-superfamily hydrolase, subfamily IG, 5\'-nucleotidase
Bradi1g07145	0
Bradi1g07150	423.831	0.101714	0.143932	0.479766	0.989653	Alpha-helical ferredoxin
Bradi1g07160	2773.2	-0.0668928	0.157963	0.671952	0.992619	Tubulin/FtsZ family protein
Bradi1g07170	219.541	0.0269175	0.185439	0.884588	0.996123	peroxisomal NAD-malate dehydrogenase 1
Bradi1g07180	72.2996	-0.229994	0.159362	0.14896	0.90562	Leucine-rich receptor-like protein kinase family protein
Bradi1g07185	1.19665	0.00644016	0.235924	0.978222
Bradi1g07190	59.062	-0.359164	0.182287	0.0488011	0.83058	P-loop containing nucleoside triphosphate hydrolases superfamily protein
Bradi1g07195	0.480936	0.0252328	0.149426	0.865903
Bradi1g07200	159.727	-0.105372	0.165288	0.523798	0.989653	Leucine-rich repeat protein kinase family protein
Bradi1g07210	283.637	0.121634	0.182376	0.504809	0.989653	Ribosomal protein S14p/S29e family protein
Bradi1g07220	35.9615	-0.0432239	0.20846	0.835737	0.995049	Protein of unknown function (DUF1005)
Bradi1g07222	0.0985061	-0.00390193	0.0746298	0.958303
Bradi1g07225	0.442754	-0.0663282	0.143925	0.644903
Bradi1g07230	438.589	0.141941	0.172481	0.410543	0.986201	cytochrome c oxidase-related
Bradi1g07237	95.2658	-0.140196	0.225455	0.534049	0.989865	receptor lectin kinase
Bradi1g07247	16.3272	-0.281188	0.273489	0.303879	0.963056	KNOTTED-like from Arabidopsis thaliana
Bradi1g07253	0
Bradi1g07260	51.4572	-0.0170431	0.178787	0.924056	0.997613	myb domain protein 36
Bradi1g07270	20.1423	0.0692689	0.23082	0.764101	0.993855
Bradi1g07277	189.52	0.0897751	0.149492	0.548151	0.990054	Cellulose-synthase-like C12
Bradi1g07290	0.174579	0.0213504	0.0853714	0.802519		Integrase-type DNA-binding superfamily protein
Bradi1g07300	16.6221	-0.020377	0.245812	0.933933	0.997613	RNA-binding protein 1
Bradi1g07303	0.651209	0.384794	0.179946	0.032486
Bradi1g07306	0					methyltransferase 1
Bradi1g07310	2.66351	-0.198688	0.277457	0.473927
Bradi1g07320	67.266	-0.0360023	0.163302	0.82551	0.994868	Carbohydrate-binding protein
Bradi1g07325	0
Bradi1g07330	33.6648	-0.176791	0.218754	0.41899	0.987106	Uncharacterised conserved protein UCP031279
Bradi1g07340	18.7312	0.1664	0.235985	0.480729	0.989653	cytochrome c biogenesis protein family
Bradi1g07350	6.505	-0.189726	0.284885	0.505429		calmodulin-like 41
Bradi1g07360	30.7316	-0.471433	0.23203	0.042176	0.80803
Bradi1g07370	34.0241	0.033537	0.188021	0.858433	0.995917	ribosomal protein S9
Bradi1g07380	24.2905	0.381208	0.22016	0.0833614	0.876335	Protein of unknown function (DUF616)
Bradi1g07390	49.3037	-0.374338	0.201855	0.0636684	0.849881	Protein of unknown function, DUF547
Bradi1g07400	162.961	-0.104171	0.14155	0.461773	0.989653	D-3-phosphoglycerate dehydrogenase
Bradi1g07410	48.0938	-0.274114	0.189639	0.148331	0.90562	Sec1/munc18-like (SM) proteins superfamily
Bradi1g07415	0
Bradi1g07420	12.9146	-0.0574288	0.27646	0.83544	0.995049
Bradi1g07430	21.3757	0.327612	0.241545	0.174999	0.918333	Uncharacterised protein family (UPF0497)
Bradi1g07441	376.977	-0.298887	0.154149	0.0525078	0.834402	cold-regulated 413-plasma membrane 2
Bradi1g07450	4.77922	0.289682	0.283107	0.306202		Pentatricopeptide repeat (PPR) superfamily protein
Bradi1g07457	58.6325	-0.277201	0.220021	0.20771	0.934308	Phototropic-responsive NPH3 family protein
Bradi1g07463	0
Bradi1g07470	57.9477	-0.0308693	0.203416	0.879381	0.996123	Thioredoxin superfamily protein
Bradi1g07480	119.442	-0.361448	0.153036	0.0181837	0.708395	allene oxide synthase
Bradi1g07490	60.7151	-0.0548926	0.165337	0.739886	0.993855	clast3-related
Bradi1g07492	0.107585	0.0162242	0.0746298	0.8279		C2H2 type zinc finger transcription factor family
Bradi1g07495	18.3094	0.0680751	0.271436	0.801972	0.993855
Bradi1g07500	5.15172	0.197856	0.261842	0.449869
Bradi1g07511	1.87147	-0.0409326	0.264602	0.877062		Homeodomain-like superfamily protein
Bradi1g07520	298.042	0.113897	0.178303	0.522962	0.989653
Bradi1g07530	49.1714	0.488697	0.201857	0.0154777	0.695402	cytochrome b6f complex subunit (petM), putative
Bradi1g07540	70.3786	-0.115367	0.197439	0.559008	0.990054	Pyridoxal phosphate (PLP)-dependent transferases superfamily protein
Bradi1g07550	283.804	0.299594	0.193289	0.121147	0.887233	maternal effect embryo arrest 14
Bradi1g07560	22.8421	0.0657441	0.219287	0.764323	0.993855	Oxidoreductase family protein
Bradi1g07562	0
Bradi1g07565	9.47814	0.156598	0.282941	0.579944	0.990054	hydroxyproline-rich glycoprotein family protein
Bradi1g07570	153.621	-0.247255	0.135867	0.068785	0.859582	Peptidase S24/S26A/S26B/S26C family protein
Bradi1g07577	53.8523	0.0621751	0.167427	0.710372	0.992619
Bradi1g07590	30.099	-0.0438115	0.18859	0.816297	0.993855	ataurora3
Bradi1g07600	2.18927	-0.162115	0.267209	0.54405		Dof-type zinc finger DNA-binding family protein
Bradi1g07611	0
Bradi1g07620	184.817	0.145773	0.112395	0.194642	0.931504	Protein kinase superfamily protein
Bradi1g07625	0.557739	0.0582332	0.184325	0.752058
Bradi1g07630	262.914	0.143335	0.260714	0.582471	0.990054	myb-like transcription factor family protein
Bradi1g07635	10.3477	0.342229	0.26934	0.203863	0.933805
Bradi1g07640	64.6626	-0.137172	0.14604	0.347586	0.975654	SWIB complex BAF60b domain-containing protein
Bradi1g07650	168.252	0.0500316	0.109419	0.647493	0.992619	mitogen-activated protein kinase kinase kinase 5
Bradi1g07655	0
Bradi1g07660	51.0027	-0.462289	0.278641	0.0970993	0.876335	C2H2 and C2HC zinc fingers superfamily protein
Bradi1g07665	0
Bradi1g07670	0.148416	0	0.0746298	1		tRNA synthetase class II (D, K and N) family protein
Bradi1g07680	0.0325323	0	0.0746298	1		Acyl-CoA N-acyltransferases (NAT) superfamily protein
Bradi1g07683	0
Bradi1g07686	0
Bradi1g07693	11.9008	-0.163036	0.262546	0.534611	0.989865
Bradi1g07700	45.3077	-0.0289327	0.284351	0.918955	0.996905	Subtilisin-like serine endopeptidase family protein
Bradi1g07710	52.9734	-0.000957554	0.16016	0.99523	0.999368
Bradi1g07717	129.249	-0.047149	0.109474	0.666695	0.992619	ubiquitin-specific protease 26
Bradi1g07737	0.483848	0.171899	0.133523	0.197952		Acyl-CoA N-acyltransferases (NAT) superfamily protein
Bradi1g07750	47.7201	-0.0870863	0.156308	0.577429	0.990054	Protein kinase superfamily protein
Bradi1g07760	17.3869	-0.264958	0.238925	0.267449	0.961647	Family of unknown function (DUF566)
Bradi1g07770	18.8963	-0.599694	0.251848	0.0172578	0.697558
Bradi1g07780	88.6543	0.129658	0.240535	0.589859	0.990945	Peroxidase superfamily protein
Bradi1g07790	176.302	0.29732	0.257033	0.247379	0.952703	root hair specific 19
Bradi1g07797	13.6159	-0.0741135	0.256612	0.772722	0.993855
Bradi1g07810	156.231	0.0193436	0.105798	0.854927	0.995386	casein kinase alpha 1
Bradi1g07820	39.0039	-0.127141	0.168794	0.451313	0.989653	2-oxoglutarate (2OG) and Fe(II)-dependent oxygenase superfamily protein
Bradi1g07830	32.8528	-0.236057	0.201778	0.242049	0.950399	Chaperone DnaJ-domain superfamily protein
Bradi1g07840	101.369	-0.170505	0.207017	0.410151	0.986201	Subtilase family protein
Bradi1g07850	11.6549	0.237782	0.2618	0.363742	0.977917	Tetratricopeptide repeat (TPR)-like superfamily protein
Bradi1g07860	32.8216	-0.0781942	0.190091	0.680815	0.992619	ankyrin repeat family protein
Bradi1g07870	99.8991	-0.326364	0.183548	0.0753904	0.863764	Protein phosphatase 2C family protein
Bradi1g07880	20.5704	-0.129965	0.213371	0.542455	0.990054	SWIB/MDM2 domain superfamily protein
Bradi1g07885	0
Bradi1g07890	0.197285	0.0338856	0.106807	0.751047		Gibberellin-regulated family protein
Bradi1g07900	0.0816802	0.0162242	0.0746298	0.8279		Gibberellin-regulated family protein
Bradi1g07910	105.612	0.10425	0.198785	0.599974	0.99113	semialdehyde dehydrogenase family protein
Bradi1g07920	72.4925	0.165791	0.13886	0.232501	0.948281	TIP41-like family protein
Bradi1g07930	158.904	0.0285281	0.24338	0.906689	0.996123	cytochrome P450, family 81, subfamily D, polypeptide 5
Bradi1g07936	36.7661	0.0334237	0.231776	0.885337	0.996123	basic helix-loop-helix (bHLH) DNA-binding superfamily protein
Bradi1g07942	67.2064	-0.324774	0.252344	0.198083	0.932911	Protein kinase superfamily protein
Bradi1g07950	10.0141	0.191993	0.267335	0.472651	0.989653	origin recognition complex protein 5
Bradi1g07960	89.2449	-0.0839062	0.153272	0.58408	0.990054	Protein of unknown function (DUF1336)
Bradi1g07970	23.6439	-0.0762251	0.255757	0.765675	0.993855	WRKY DNA-binding protein 4
Bradi1g07980	20.7023	0.121883	0.226072	0.589793	0.990945	Domain of unknown function (DUF3598)
Bradi1g07991	12.4729	-0.0184526	0.251751	0.94157	0.997613	Transducin/WD40 repeat-like superfamily protein
Bradi1g08000	205.394	-0.0755372	0.134158	0.573404	0.990054	Plant protein of unknown function (DUF863)
Bradi1g08010	26.2314	-0.0323197	0.235744	0.890955	0.996123	ATP binding microtubule motor family protein
Bradi1g08020	125.337	0.0394046	0.123904	0.750466	0.993855	glutaredoxin 4
Bradi1g08025	9.61202	0.0598045	0.277185	0.829177	0.994868
Bradi1g08030	62.4629	0.215518	0.230372	0.349521	0.976028	early nodulin-like protein 17
Bradi1g08040	49.2406	0.248218	0.171549	0.147918	0.90562	Ankyrin repeat family protein
Bradi1g08050	0.524842	-0.0214784	0.183791	0.906969		WD-40 repeat family protein / small nuclear ribonucleoprotein Prp4p-related
Bradi1g08060	6.6625	-0.0192337	0.282743	0.945765		Cyclic nucleotide-regulated ion channel family protein
Bradi1g08070	59.0617	-0.110628	0.163455	0.498529	0.989653	Glycosyl transferase, family 35
Bradi1g08075	0
Bradi1g08080	59.6855	-0.159851	0.152252	0.29376	0.962543
Bradi1g08095	0					Glycosyl transferase, family 35
Bradi1g08106	28.3774	-0.15459	0.219486	0.481229	0.989653	WRKY DNA-binding protein 57
Bradi1g08113	0.0546491	0.0162242	0.0746298	0.8279
Bradi1g08120	3254.02	-0.203808	0.196006	0.298429	0.962543	UDP-glucose 6-dehydrogenase family protein
Bradi1g08130	6.65406	-0.640593	0.281046	0.0226482		COBRA-like extracellular glycosyl-phosphatidyl inositol-anchored protein family
Bradi1g08135	0
Bradi1g08140	44.4153	0.0945281	0.264812	0.72112	0.992619	UDP-Glycosyltransferase superfamily protein
Bradi1g08142	32.61	0.2319	0.206542	0.261533	0.961422
Bradi1g08145	1.26529	0.253858	0.21859	0.245501		UDP-Glycosyltransferase superfamily protein
Bradi1g08150	9.40506	-0.175765	0.275453	0.523412	0.989653	UDP-Glycosyltransferase superfamily protein
Bradi1g08157	14.621	0.124163	0.258866	0.631481	0.992619	UDP-Glycosyltransferase superfamily protein
Bradi1g08170	0.0877655	0.00616115	0.0746298	0.934204
Bradi1g08177	0.0341684	0	0.0746298	1		UDP-Glycosyltransferase superfamily protein
Bradi1g08183	0					UDP-Glycosyltransferase superfamily protein
Bradi1g08190	44.1439	0.213391	0.232533	0.358786	0.977062	UDP-Glycosyltransferase superfamily protein
Bradi1g08201	243.78	0.235067	0.158031	0.136889	0.894398
Bradi1g08210	52.4942	0.234981	0.167059	0.159553	0.910975	dentin sialophosphoprotein-related
Bradi1g08217	96.0429	-0.134267	0.12494	0.282529	0.962543	Protein of unknown function, transmembrane-40
Bradi1g08230	3.49788	-0.0206659	0.2835	0.941889		plasmodesmata callose-binding protein 3
Bradi1g08236	2.3834	-0.0577168	0.275198	0.83388
Bradi1g08240	175.438	-0.0326666	0.134606	0.808251	0.993855	receptor-like protein kinase 2
Bradi1g08250	0
Bradi1g08260	750.727	0.133385	0.199107	0.502911	0.989653	Ribosomal protein L13 family protein
Bradi1g08270	24.3243	0.100895	0.201645	0.616822	0.992619	Haloacid dehalogenase-like hydrolase (HAD) superfamily protein
Bradi1g08280	134.252	-0.0713699	0.154212	0.643504	0.992619	transporter associated with antigen processing protein 2
Bradi1g08287	78.1918	0.00154612	0.135846	0.990919	0.999011	Protein kinase superfamily protein
Bradi1g08290	0
Bradi1g08294	40.0047	-0.179382	0.169394	0.289615	0.962543	Transducin/WD40 repeat-like superfamily protein
Bradi1g08301	83.5957	0.0422859	0.134063	0.752445	0.993855	Mitochondrial substrate carrier family protein
Bradi1g08310	817.877	-0.243771	0.191711	0.20353	0.933805	COBRA-like extracellular glycosyl-phosphatidyl inositol-anchored protein family
Bradi1g08320	50.2196	0.174383	0.19043	0.359808	0.977099	cytochrome B5 isoform A
Bradi1g08326	0					K-box region and MADS-box transcription factor family protein
Bradi1g08333	0
Bradi1g08340	0.0371845	-0.00390193	0.0746298	0.958303		K-box region and MADS-box transcription factor family protein
Bradi1g08350	115.205	0.0963677	0.142257	0.498139	0.989653	Chaperone DnaJ-domain superfamily protein
Bradi1g08357	101.384	0.350544	0.282676	0.214941	0.936454	senescence-associated gene 12
Bradi1g08363	0.0573507	0	0.0746298	1
Bradi1g08370	20.1309	-0.28651	0.234919	0.222613	0.93826
Bradi1g08380	71.4436	0.0464167	0.163362	0.776308	0.993855	Outward rectifying potassium channel protein
Bradi1g08390	12.5039	0.0866684	0.249067	0.727861	0.993855	Spo11/DNA topoisomerase VI, subunit A protein
Bradi1g08400	280.433	-0.0575835	0.129138	0.655665	0.992619	phytochrome C
Bradi1g08403	0
Bradi1g08406	0.117449	0.0068168	0.0784262	0.930735
Bradi1g08410	148.417	-0.379105	0.184027	0.0393936	0.799532	Heavy metal transport/detoxification superfamily protein
Bradi1g08415	0
Bradi1g08421	28.6234	-0.823162	0.283683	0.00371154	0.537428	oligopeptide transporter
Bradi1g08430	2.49921	-0.291944	0.274765	0.287998		tornado 1
Bradi1g08436	0.284545	-0.0128456	0.132627	0.922841
Bradi1g08440	80.316	0.260241	0.133309	0.0509178	0.83058
Bradi1g08451	0					Subtilase family protein
Bradi1g08460	23.8634	-0.181644	0.246751	0.461645	0.989653
Bradi1g08470	183.398	0.141744	0.098973	0.152102	0.905817	homolog of yeast ADA2 2B
Bradi1g08480	157.464	-0.101872	0.176181	0.563114	0.990054	strictosidine synthase-like 3
Bradi1g08490	191.731	-0.147391	0.220743	0.504322	0.989653
Bradi1g08500	53.0648	0.177978	0.212773	0.402893	0.986201	P-loop containing nucleoside triphosphate hydrolases superfamily protein
Bradi1g08505	0
Bradi1g08510	44.6503	-0.0346565	0.169456	0.837951	0.995049	Tetratricopeptide repeat (TPR)-like superfamily protein
Bradi1g08517	0.194223	-0.0395459	0.123528	0.748864		Adenine nucleotide alpha hydrolases-like superfamily protein
Bradi1g08521	0.0870338	0	0.0746298	1
Bradi1g08525	0
Bradi1g08530	29.2422	0.207816	0.253335	0.412033	0.986648	nucleic acid binding;methyltransferases
Bradi1g08540	42.9826	0.0184241	0.170744	0.914071	0.99656	Protein kinase superfamily protein
Bradi1g08545	0.266593	0.0516481	0.13055	0.692385
Bradi1g08550	290.53	-0.0629808	0.120948	0.602557	0.991509	Glycosyl hydrolase family protein
Bradi1g08560	23.0501	0.146516	0.227337	0.519259	0.989653	Glycosyl hydrolase family protein
Bradi1g08570	1858.85	-0.366064	0.208982	0.0798333	0.876307	Glycosyl hydrolase family protein
Bradi1g08580	0.924748	0.078977	0.204635	0.69954		Glycosyl hydrolase family protein
Bradi1g08587	0					ammonium transporter 2
Bradi1g08597	122.981	0.0658962	0.119168	0.580285	0.990054	RNA binding (RRM/RBD/RNP motifs) family protein
Bradi1g08607	64.0796	-0.202634	0.156712	0.195997	0.932772	DEA(D/H)-box RNA helicase family protein
Bradi1g08620	55.2814	0.49862	0.167843	0.00297078	0.514642	ferredoxin hydrogenases
Bradi1g08627	12.2802	0.140264	0.246194	0.568862	0.990054
Bradi1g08639	1.1335	0.135792	0.239682	0.57102		Quinone reductase family protein
Bradi1g08649	0.583931	0.0419988	0.200703	0.834247		F-box/RNI-like superfamily protein
Bradi1g08660	119.212	-0.000167732	0.120697	0.998891	0.999941	ser/arg-rich protein kinase 4
Bradi1g08665	0
Bradi1g08670	0.0736877	-0.00390193	0.0746298	0.958303		Subtilase family protein
Bradi1g08680	6.17641	0.095751	0.284087	0.73608		NDH-dependent cyclic electron flow 5
Bradi1g08690	159.726	0.0604935	0.126109	0.631445	0.992619	PHD finger protein-related
Bradi1g08697	0					NAD(P)-binding Rossmann-fold superfamily protein
Bradi1g08703	0
Bradi1g08710	49.5766	-0.0922858	0.274724	0.73693	0.993855	myosin-like protein XIF
Bradi1g08718	14.4735	0.136509	0.264336	0.60556	0.99227	photosystem II 11 kDa protein-related
Bradi1g08727	224.28	0.0037827	0.117182	0.974248	0.998355	Acyl-CoA N-acyltransferase with RING/FYVE/PHD-type zinc finger protein
Bradi1g08740	0					Seed maturation protein
Bradi1g08745	0.0730849	0.0162242	0.0746298	0.8279		translocase inner membrane subunit 17-2
Bradi1g08750	0					Seed maturation protein
Bradi1g08760	173.564	-0.0346768	0.1053	0.741919	0.993855	Tryptophan RNA-binding attenuator protein-like
Bradi1g08772	0
Bradi1g08780	51.6907	0.0261612	0.162562	0.872148	0.996123	Protein of unknown function (DUF1423)
Bradi1g08790	10.9244	0.00822513	0.271377	0.975821	0.998487	C-8 sterol isomerases
Bradi1g08800	1.27201	0.113896	0.223931	0.611019		Protein of unknown function (DUF1677)
Bradi1g08810	55.8423	0.223274	0.183436	0.223537	0.939446	Transducin/WD40 repeat-like superfamily protein
Bradi1g08820	212.252	0.452204	0.163031	0.00554173	0.5847	Protein of unknown function (DUF581)
Bradi1g08830	65.9701	-0.0596803	0.167439	0.721518	0.992619	Transducin/WD40 repeat-like superfamily protein
Bradi1g08840	17.2269	-0.0977062	0.228936	0.669536	0.992619	Pentatricopeptide repeat (PPR) superfamily protein
Bradi1g08847	42.3161	-0.109848	0.175014	0.53023	0.989708	ATP-dependent RNA helicase, mitochondrial (SUV3)
Bradi1g08860	584.019	0.0198993	0.103774	0.847933	0.995049	Histone superfamily protein
Bradi1g08865	0.103842	-0.00390193	0.0746298	0.958303		Protein kinase superfamily protein
Bradi1g08870	3.03699	-0.309126	0.278162	0.266432		Bax inhibitor-1 family protein
Bradi1g08871	0.0412496	0	0.0746298	1		DREB2A-interacting protein 1
Bradi1g08872	2.91281	0.160667	0.275967	0.560435
Bradi1g08873	0
Bradi1g08875	0.0760255	0	0.0746298	1
Bradi1g08880	8.28618	-0.119101	0.282977	0.673839	0.992619	HXXXD-type acyl-transferase family protein
Bradi1g08891	4.14297	-0.293166	0.282166	0.298812		heat shock transcription factor A2
Bradi1g08900	315.944	0.0946139	0.0862909	0.272881	0.961814	emp24/gp25L/p24 family/GOLD family protein
Bradi1g08907	19.8483	-0.292187	0.243075	0.229347	0.947098
Bradi1g08917	415.318	-0.244006	0.148073	0.0993785	0.879166	Beige/BEACH domain ;WD domain, G-beta repeat protein
Bradi1g08930	836.506	-0.0487089	0.096741	0.614614	0.992619	Aluminium induced protein with YGL and LRDR motifs
Bradi1g08940	21.0095	0.14572	0.215495	0.498908	0.989653	tetratricopeptide repeat (TPR)-containing protein
Bradi1g08950	10.6768	-0.0467957	0.255565	0.854714	0.995386	Ubiquitin carboxyl-terminal hydrolase family protein
Bradi1g08960	0.287848	0.085131	0.131607	0.517725
Bradi1g08977	124.512	0.0555753	0.121657	0.647801	0.992619	Leucine-rich repeat protein kinase family protein
Bradi1g08982	0.938871	-0.274561	0.217381	0.206574
Bradi1g08988	31.8285	0.420175	0.246447	0.0882077	0.876335	receptor lectin kinase
Bradi1g09000	28.4099	-0.0650942	0.268416	0.808383	0.993855	receptor lectin kinase
Bradi1g09010	0.293527	0.0667765	0.14716	0.649995		Protein with RING/U-box and TRAF-like domains
Bradi1g09020	0.404945	0.0669297	0.149334	0.654017
Bradi1g09030	706.806	0.039889	0.213613	0.851869	0.995105	Pseudouridine synthase/archaeosine transglycosylase-like family protein
Bradi1g09042	54.8626	0.219621	0.24971	0.379129	0.981672	calmodulin 4
Bradi1g09050	40.6533	-0.0926534	0.267453	0.729021	0.993855
Bradi1g09065	450.493	-0.017214	0.0797842	0.829177	0.994868	histone H2A 11
Bradi1g09080	12.6616	-0.275325	0.254612	0.279541	0.962543	Tetratricopeptide repeat (TPR)-like superfamily protein
Bradi1g09090	1727.03	-0.159104	0.151437	0.29343	0.962543	indole-3-acetic acid inducible 14
Bradi1g09100	53.4986	-0.228755	0.158435	0.148782	0.90562	Sec23/Sec24 protein transport family protein
Bradi1g09110	0.0546491	0.0162242	0.0746298	0.8279		zinc ion binding
Bradi1g09120	58.1324	0.00368776	0.144938	0.979701	0.998647	magnesium transporter 9
Bradi1g09130	0					response regulator 24
Bradi1g09133	0.129293	-0.0045366	0.0803545	0.954977
Bradi1g09134	0.343363	0.152859	0.172122	0.374497
Bradi1g09136	4.46736	-0.0405431	0.284732	0.886772
Bradi1g09140	6.90649	-0.158216	0.278043	0.569333		DREB2A-interacting protein 2
Bradi1g09150	148.852	0.076494	0.161362	0.635462	0.992619	prenylated RAB acceptor 1.B4
Bradi1g09160	0					cytochrome P450, family 71, subfamily B, polypeptide 37
Bradi1g09170	36.7571	0.0616192	0.200286	0.758345	0.993855	WRKY DNA-binding protein 39
Bradi1g09171	0
Bradi1g09173	18.2267	0.349313	0.219109	0.110882	0.885026	CwfJ-like family protein
Bradi1g09177	36.2444	-0.556883	0.269026	0.0384527	0.799532	basic helix-loop-helix (bHLH) DNA-binding superfamily protein
Bradi1g09187	37.4588	0.217535	0.189457	0.250886	0.956437	homolog of human DNA ligase iv-binding protein XRCC4
Bradi1g09200	57.3712	0.0964739	0.145832	0.508264	0.989653	CwfJ-like family protein
Bradi1g09210	39.1356	0.0514565	0.184354	0.780154	0.993855	deoxyhypusine synthase
Bradi1g09216	6.54895	-0.232214	0.28214	0.410483
Bradi1g09220	4.06652	-0.30715	0.281867	0.275845
Bradi1g09225	0
Bradi1g09230	6.72924	-0.230555	0.277493	0.406057		Disease resistance-responsive (dirigent-like protein) family protein
Bradi1g09240	1.77751	-0.172105	0.243047	0.478875		Uncharacterised protein family (UPF0114)
Bradi1g09243	0
Bradi1g09246	29.8082	-0.196543	0.223041	0.378211	0.980526	Phototropic-responsive NPH3 family protein
Bradi1g09250	1.25476	-0.162704	0.231184	0.481566		Transducin/WD40 repeat-like superfamily protein
Bradi1g09260	249.385	-0.0867575	0.178041	0.626053	0.992619	PLAT/LH2 domain-containing lipoxygenase family protein
Bradi1g09270	474.452	-0.805582	0.204414	8.11627e-05	0.0734726	lipoxygenase 1
Bradi1g09280	0					Phototropic-responsive NPH3 family protein
Bradi1g09290	24.059	-0.117233	0.213236	0.58247	0.990054
Bradi1g09300	681.105	0.0612666	0.145028	0.672699	0.992619	serine transhydroxymethyltransferase 1
Bradi1g09310	156.34	-0.0787267	0.150687	0.601356	0.99113	target of rapamycin
Bradi1g09320	35.6496	0.165639	0.187343	0.376615	0.980093	Transducin/WD40 repeat-like superfamily protein
Bradi1g09327	139.738	0.132454	0.122261	0.278644	0.962543
Bradi1g09340	147.757	-0.0224718	0.131078	0.863879	0.996123	Vps51/Vps67 family (components of vesicular transport) protein
Bradi1g09350	26.8424	0.156083	0.192283	0.416944	0.987106	pfkB-like carbohydrate kinase family protein
Bradi1g09357	0					proton gradient regulation 3
Bradi1g09369	76.4367	0.234941	0.153313	0.125418	0.888129	Haloacid dehalogenase-like hydrolase (HAD) superfamily protein
Bradi1g09370	38.754	0.281587	0.18986	0.138039	0.894826	cyclin H;1
Bradi1g09382	1.31919	-0.0205685	0.23295	0.929642
Bradi1g09390	150.453	0.150371	0.112911	0.182937	0.924158	ubiquitin-protein ligases
Bradi1g09400	864.368	0.0859813	0.109621	0.432835	0.989653	Cystathionine beta-synthase (CBS) family protein
Bradi1g09410	334.113	-0.303514	0.197783	0.124887	0.888129
Bradi1g09415	0
Bradi1g09420	52.5697	-0.0977512	0.183949	0.595139	0.990945	FH interacting protein 1
Bradi1g09431	11.7338	0.0956101	0.25626	0.709075	0.992619	ATP synthase delta-subunit gene
Bradi1g09440	42.7986	0.0199035	0.220583	0.928104	0.997613	syntaxin of plants 111
Bradi1g09450	28.7839	-0.0675434	0.19704	0.731756	0.993855	methyltransferases
Bradi1g09455	0.0784341	-0.00390193	0.0746298	0.958303
Bradi1g09460	386.175	-0.338148	0.217907	0.120709	0.887233	glycosyl hydrolase 9A1
Bradi1g09470	2.91927	0.321528	0.282665	0.255335		Pentatricopeptide repeat (PPR) superfamily protein
Bradi1g09480	0					glycerol-3-phosphate acyltransferase 6
Bradi1g09487	21.6575	0.116532	0.282087	0.679529	0.992619	Serine protease inhibitor, potato inhibitor I-type family protein
Bradi1g09500	0					cell wall invertase 2
Bradi1g09507	260.283	-0.0751555	0.112293	0.503317	0.989653	Alba DNA/RNA-binding protein
Bradi1g09513	17.626	-0.266871	0.24305	0.272201	0.961647
Bradi1g09520	2.38482	-0.139601	0.267738	0.602083		Tetratricopeptide repeat (TPR)-like superfamily protein
Bradi1g09530	149.299	0.0915888	0.142389	0.520075	0.989653	Transducin family protein / WD-40 repeat family protein
Bradi1g09537	33.6719	0.315739	0.248142	0.203226	0.933805	ADP glucose pyrophosphorylase large subunit 1
Bradi1g09550	45.9005	0.22143	0.186956	0.236257	0.948447	ZIM-LIKE 2
Bradi1g09560	38.0832	0.172991	0.194598	0.374021	0.977917	folate transporter 1
Bradi1g09570	9.81307	-0.516785	0.281943	0.0668114	0.85595
Bradi1g09577	55.5311	0.204923	0.200059	0.305689	0.963056	Ribosomal protein L12 family protein
Bradi1g09583	2.83453	0.0947585	0.264013	0.719658		serine-type endopeptidase inhibitors
Bradi1g09590	0.130436	0.0162242	0.0746298	0.8279		purple acid phosphatase 10
Bradi1g09600	14.6705	0.634628	0.281313	0.0240737	0.732076
Bradi1g09603	0.22915	0	0.107592	1
Bradi1g09606	0.0371845	-0.00390193	0.0746298	0.958303		Zinc finger (CCCH-type) family protein
Bradi1g09609	5.93971	0.288782	0.281772	0.305422
Bradi1g09611	0
Bradi1g09613	0
Bradi1g09615	38.0505	-0.179231	0.250145	0.473678	0.989653	BEL1-like homeodomain 2
Bradi1g09630	43.5583	0.0985389	0.179312	0.582635	0.990054
Bradi1g09633	47.8817	0.0414557	0.235444	0.860235	0.996123
Bradi1g09637	24.2335	0.328453	0.263948	0.213357	0.936454	CAP (Cysteine-rich secretory proteins, Antigen 5, and Pathogenesis-related 1 protein) superfamily protein
Bradi1g09670	15.9002	-0.0912562	0.279985	0.744476	0.993855	SSXT family protein
Bradi1g09680	118.976	-0.00475081	0.176251	0.978496	0.998647	endoplasmic reticulum oxidoreductins 1
Bradi1g09690	0					xyloglucan endotransglucosylase/hydrolase 25
Bradi1g09700	0.0546491	0.0162242	0.0746298	0.8279		xyloglucan endotransglucosylase/hydrolase 25
Bradi1g09710	219.642	0.193801	0.150983	0.199283	0.933511	4-hydroxy-3-methylbut-2-enyl diphosphate reductase
Bradi1g09720	0.0463423	0	0.0746298	1		Nucleotide-diphospho-sugar transferase family protein
Bradi1g09729	1076.39	-0.168198	0.0939995	0.073559	0.863764	Cysteine proteinases superfamily protein
Bradi1g09737	651.808	0.265505	0.160547	0.0981768	0.878338	Cysteine proteinases superfamily protein
Bradi1g09750	250.564	-0.0675812	0.145934	0.643298	0.992619	metalloendopeptidases;zinc ion binding
Bradi1g09760	40.3977	0.308942	0.187163	0.0988094	0.879166
Bradi1g09770	31.9398	-0.148869	0.19686	0.449519	0.989653	Core-2/I-branching beta-1,6-N-acetylglucosaminyltransferase family protein
Bradi1g09774	16.2616	0.0273386	0.247062	0.91189	0.99656
Bradi1g09777	9.22899	0.15002	0.277847	0.58924	0.990945
Bradi1g09780	28.4694	-0.037129	0.22461	0.868704	0.996123
Bradi1g09790	22.7575	0.262939	0.233712	0.260566	0.961422
Bradi1g09800	82.7761	-0.104186	0.143871	0.468967	0.989653	Core-2/I-branching beta-1,6-N-acetylglucosaminyltransferase family protein
Bradi1g09810	100.376	0.0891634	0.156288	0.568334	0.990054	endoplasmic reticulum-type calcium-transporting ATPase 3
Bradi1g09814	0.0697168	-0.00390193	0.0746298	0.958303		serine carboxypeptidase-like 11
Bradi1g09816	0.144273	0.00616115	0.0746298	0.934204		serine carboxypeptidase-like 9
Bradi1g09820	18.1737	-0.180004	0.272333	0.508632	0.989653	serine carboxypeptidase-like 19
Bradi1g09830	0.185752	-0.00545392	0.0879201	0.950537
Bradi1g09835	0
Bradi1g09840	15.2003	-0.0593574	0.255149	0.816043	0.993855	alpha/beta-Hydrolases superfamily protein
Bradi1g09847	28.7036	-0.176792	0.247638	0.475279	0.989653	BSD domain-containing protein
Bradi1g09860	8.51268	0.192443	0.267944	0.47262	0.989653	ACT domain repeat 3
Bradi1g09870	3.97309	0.349432	0.285071	0.220285		methyltransferases
Bradi1g09877	0					Peptidase M20/M25/M40 family protein
Bradi1g09890	0.0471204	-0.00390193	0.0746298	0.958303
Bradi1g09900	185.029	-0.216012	0.178322	0.225758	0.941786	growth-regulating factor 1
Bradi1g09910	16.0907	0.32683	0.245391	0.182902	0.924158	Thioredoxin superfamily protein
Bradi1g09917	1.9197	0.0370169	0.260296	0.886914		cytochrome P450, family 722, subfamily A, polypeptide 1
Bradi1g09930	20.6295	0.132571	0.221907	0.550227	0.990054	Thioredoxin superfamily protein
Bradi1g09940	9.54398	-0.0607675	0.274327	0.824692	0.994868
Bradi1g09950	1.42382	-0.195956	0.253468	0.439464		ethylene-dependent gravitropism-deficient and yellow-green-like 3
Bradi1g09960	35.1082	0.159832	0.184597	0.386577	0.983694	basic helix-loop-helix (bHLH) DNA-binding superfamily protein
Bradi1g09970	103.5	0.0459763	0.144197	0.749844	0.993855	P-loop containing nucleoside triphosphate hydrolases superfamily protein
Bradi1g09980	13.5046	0.117481	0.269901	0.663364	0.992619	DNA binding
Bradi1g09990	16.5196	0.150238	0.243255	0.53683	0.989865	Tetratricopeptide repeat (TPR)-like superfamily protein
Bradi1g10000	63.3535	-0.0107822	0.160609	0.946476	0.997613	Chaperone DnaJ-domain superfamily protein
Bradi1g10007	51.0204	0.0281199	0.171688	0.8699	0.996123	GTP-binding protein, HflX
Bradi1g10017	12.2429	-0.185234	0.251103	0.460709	0.989653	Galactose oxidase/kelch repeat superfamily protein
Bradi1g10023	6.68343	0.293278	0.279714	0.294412
Bradi1g10030	4.39911	-0.0216915	0.28323	0.938953		1-amino-cyclopropane-1-carboxylate synthase 8
Bradi1g10040	28.684	0.103793	0.194339	0.593285	0.990945
Bradi1g10047	0.653355	-0.0755691	0.201494	0.707628		KNOTTED-like from Arabidopsis thaliana
Bradi1g10058	3.25672	0.214033	0.282687	0.448967		zinc ion binding
Bradi1g10070	63.9912	-0.0217364	0.160505	0.892276	0.996123	alpha/beta-Hydrolases superfamily protein
Bradi1g10080	19.1223	-0.068238	0.24508	0.780681	0.993855
Bradi1g10090	62.9866	0.126548	0.144456	0.381012	0.982211	golgi nucleotide sugar transporter 1
Bradi1g10100	5.28731	-0.316915	0.279467	0.256795		DNA repair metallo-beta-lactamase family protein
Bradi1g10110	88.0981	0.0576879	0.191501	0.763231	0.993855	Sulfite exporter TauE/SafE family protein
Bradi1g10120	169.911	0.0741643	0.148632	0.617794	0.992619
Bradi1g10130	0					lipases;hydrolases, acting on ester bonds
Bradi1g10140	92.623	0.301604	0.225612	0.18128	0.922989	Inositol 1,3,4-trisphosphate 5/6-kinase family protein
Bradi1g10150	5828.29	-0.224544	0.186108	0.227615	0.945091	Tubulin/FtsZ family protein
Bradi1g10161	0
Bradi1g10170	80.9863	-0.0522965	0.192705	0.786098	0.993855	basic helix-loop-helix (bHLH) DNA-binding superfamily protein
Bradi1g10175	0
Bradi1g10180	20.9086	0.0810212	0.239674	0.735327	0.993855	Transducin/WD40 repeat-like superfamily protein
Bradi1g10190	52.0827	0.10615	0.190232	0.576842	0.990054	debranching enzyme 1
Bradi1g10200	26.3437	0.113314	0.266408	0.670588	0.992619
Bradi1g10210	212.582	0.00257662	0.112396	0.981711	0.998647	homolog of yeast FIP1 [V]
Bradi1g10220	36.203	0.0839057	0.228255	0.713174	0.992619	ribosomal protein L6 family protein
Bradi1g10230	0.936484	0.227901	0.1936	0.239127		Maf-like protein
Bradi1g10240	20.481	0.288992	0.282654	0.306582	0.963224	Maf-like protein
Bradi1g10250	56.3442	0.0888057	0.179326	0.620445	0.992619
Bradi1g10260	55.9033	-0.38338	0.20424	0.0605032	0.846168	Leucine-rich repeat protein kinase family protein
Bradi1g10270	54.5653	-0.26634	0.24899	0.284762	0.962543	Sec14p-like phosphatidylinositol transfer family protein
Bradi1g10281	1.57979	0.183116	0.236511	0.43879
Bradi1g10290	20.7935	0.181782	0.261842	0.48753	0.989653
Bradi1g10300	27.4268	-0.247439	0.219465	0.259546	0.960985	BTB/POZ domain-containing protein
Bradi1g10310	3.04344	-0.0141341	0.208922	0.946062
Bradi1g10320	0.123146	-0.0044299	0.0794232	0.95552		Outward rectifying potassium channel protein
Bradi1g10330	33.3743	0.235342	0.193305	0.223428	0.939446	GRAS family transcription factor
Bradi1g10340	149.911	-0.213151	0.131315	0.104545	0.884895	cyclase associated protein 1
Bradi1g10347	40.1861	-0.334009	0.218662	0.126633	0.888129	O-Glycosyl hydrolases family 17 protein
Bradi1g10353	0
Bradi1g10360	99.796	-0.0997404	0.153453	0.515709	0.989653	chromatin remodeling 1
Bradi1g10370	135.313	0.038503	0.111394	0.729608	0.993855	DNA-binding family protein
Bradi1g10380	0
Bradi1g10390	1.16687	0.399632	0.244737	0.102489		gamma histone variant H2AX
Bradi1g10400	0.728938	0.244674	0.185823	0.187937
Bradi1g10410	23.4148	-0.226806	0.217951	0.298049	0.962543	Actin cross-linking protein
Bradi1g10416	122.81	0.0217741	0.174221	0.90054	0.996123	Protein of unknown function DUF106, transmembrane
Bradi1g10422	0
Bradi1g10430	98.0019	-0.0349367	0.1667	0.833997	0.995049	P-loop containing nucleoside triphosphate hydrolases superfamily protein
Bradi1g10440	10.0405	-0.0442135	0.260904	0.865433	0.996123	Plant protein of unknown function (DUF946)
Bradi1g10447	425.825	-0.191245	0.107785	0.07601	0.867124	ILITYHIA
Bradi1g10470	18.9346	-0.0185855	0.257798	0.942528	0.997613	myb domain protein 52
Bradi1g10475	0					BTB-POZ and MATH domain 2
Bradi1g10480	420.325	-0.0702637	0.11807	0.551774	0.990054	glutamate decarboxylase
Bradi1g10490	184.159	-0.153013	0.158734	0.335067	0.971805	peptide transporter 2
Bradi1g10500	17.6081	-0.379303	0.256881	0.13979	0.896428	Protein kinase superfamily protein
Bradi1g10510	0.0471204	-0.00390193	0.0746298	0.958303		phytochrome A
Bradi1g10520	109.709	-0.135725	0.21179	0.521624	0.989653	phytochrome A
Bradi1g10525	1.2163	-0.0857686	0.250562	0.732121
Bradi1g10530	190.002	-0.151288	0.125802	0.229136	0.947098	Protein kinase superfamily protein
Bradi1g10540	25.7936	-0.236151	0.223953	0.291671	0.962543	alpha/beta-Hydrolases superfamily protein
Bradi1g10550	110.195	-0.0803976	0.118452	0.497304	0.989653	Dihydroxyacetone kinase
Bradi1g10560	92.2203	-0.359518	0.260572	0.16767	0.9131	Microtubule associated protein (MAP65/ASE1) family protein
Bradi1g10567	0					laccase 7
Bradi1g10580	0.975264	-0.00491773	0.223907	0.982477		Bifunctional inhibitor/lipid-transfer protein/seed storage 2S albumin superfamily protein
Bradi1g10590	52.63	0.231335	0.184407	0.209668	0.935759	cytochrome c oxidase assembly protein CtaG / Cox11 family
Bradi1g10600	55.4163	0.149363	0.162917	0.359244	0.977062	Surfeit locus protein 6
Bradi1g10605	0.549978	-0.0192116	0.173961	0.912063
Bradi1g10610	14.666	-0.173662	0.261839	0.507176	0.989653	homeobox protein 33
Bradi1g10621	0.245831	-0.0121908	0.129403	0.924944		P-loop containing nucleoside triphosphate hydrolases superfamily protein
Bradi1g10630	1924.08	-0.145895	0.183486	0.426538	0.988143	actin-11
Bradi1g10635	0
Bradi1g10640	103.635	-0.119821	0.181289	0.508652	0.989653	Protein of unknown function (DUF760)
Bradi1g10650	544.875	-0.105185	0.209383	0.615417	0.992619	UDP-glucose 6-dehydrogenase family protein
Bradi1g10660	266.583	-0.286511	0.126679	0.0237158	0.732076	CHASE domain containing histidine kinase protein
Bradi1g10670	2.12366	-0.493687	0.268549	0.0660109		Cytochrome b561/ferric reductase transmembrane protein family
Bradi1g10680	3.0325	-0.00778345	0.280731	0.977881		RING/FYVE/PHD zinc finger superfamily protein
Bradi1g10689	0					heat shock protein 101
Bradi1g10697	155.374	-0.0812929	0.127423	0.52349	0.989653	Vacuolar sorting protein 39
Bradi1g10710	52.1692	0.1864	0.170624	0.27463	0.962265
Bradi1g10715	1.14366	0.17965	0.225062	0.424741
Bradi1g10720	181.998	0.241777	0.103091	0.0190133	0.70948	P-loop containing nucleoside triphosphate hydrolases superfamily protein
Bradi1g10725	0.464817	0.16748	0.162624	0.303077
Bradi1g10731	3.92026	-0.00322646	0.282424	0.990885
Bradi1g10741	0					UB-like protease 1A
Bradi1g10750	0					FAR1-related sequence 5
Bradi1g10760	82.4737	-0.105763	0.134325	0.431068	0.989653	RNA-binding (RRM/RBD/RNP motifs) family protein
Bradi1g10765	0.0371845	-0.00390193	0.0746298	0.958303
Bradi1g10770	0.371111	-0.07129	0.162698	0.66126		MAP kinase kinase 9
Bradi1g10780	146.221	0.199213	0.145508	0.170971	0.914317	6,7-dimethyl-8-ribityllumazine synthase / DMRL synthase / lumazine synthase / riboflavin synthase
Bradi1g10790	2.28005	0.237942	0.276956	0.390268		MAP kinase kinase 7
Bradi1g10800	0					MAP kinase kinase 9
Bradi1g10810	159.961	0.171344	0.133868	0.200562	0.933805	protein-protein interaction regulator family protein
Bradi1g10820	3.6934	0.327365	0.283944	0.248942		UDP-Glycosyltransferase superfamily protein
Bradi1g10831	0					UDP-Glycosyltransferase superfamily protein
Bradi1g10840	130.91	0.374755	0.198125	0.0585572	0.843355	UDP-Glycosyltransferase superfamily protein
Bradi1g10845	0
Bradi1g10850	1.10161	0.0240961	0.215558	0.910994		UDP-Glycosyltransferase superfamily protein
Bradi1g10860	0.495266	0.0342369	0.16275	0.833383		UDP-Glycosyltransferase superfamily protein
Bradi1g10865	12.4911	0.51046	0.277198	0.0655482	0.854717
Bradi1g10870	44.9701	0.122325	0.171805	0.476464	0.989653	Nucleotide-sugar transporter family protein
Bradi1g10875	33.6181	-0.205911	0.214209	0.336421	0.972475
Bradi1g10880	49.2989	0.247854	0.190705	0.193715	0.930047	eukaryotic release factor 1-3
Bradi1g10891	0					beta glucosidase 43
Bradi1g10900	0					eukaryotic release factor 1-3
Bradi1g10910	1.63736	0.400656	0.260862	0.124566
Bradi1g10917	0.431584	-0.116444	0.165149	0.480756		B-S glucosidase 44
Bradi1g10930	507.276	-0.0430295	0.191254	0.82199	0.994249	B-S glucosidase 44
Bradi1g10940	223.801	-0.0873275	0.194896	0.654102	0.992619	B-S glucosidase 44
Bradi1g10945	0
Bradi1g10950	258.53	-0.0119547	0.115047	0.917239	0.996776	leucine-rich repeat transmembrane protein kinase family protein
Bradi1g10960	38.4395	0.0928336	0.188427	0.62224	0.992619
Bradi1g10970	91.6596	0.0739868	0.127561	0.561906	0.990054	mitogen-activated protein kinase kinase kinase 9
Bradi1g10975	0.099777	-0.013965	0.0746298	0.851564
Bradi1g10980	62.293	0.193578	0.158039	0.220623	0.937581	SNARE associated Golgi protein family
Bradi1g10990	83.5702	0.105701	0.193381	0.584658	0.990223	Ribosomal protein S13/S18 family
Bradi1g11000	17.3412	-0.218108	0.253151	0.388922	0.984821	Plastid-lipid associated protein PAP / fibrillin family protein
Bradi1g11010	44.4466	-0.024097	0.167348	0.885506	0.996123	SET domain group 37
Bradi1g11020	55.366	-0.0540161	0.161537	0.738086	0.993855	putative protein kinase 1
Bradi1g11027	98.4558	-0.30817	0.148486	0.0379478	0.799532	OSBP(oxysterol binding protein)-related protein 1C
Bradi1g11040	91.8349	-0.213968	0.162102	0.18685	0.926181	phosphatidylinositol-4-phosphate 5-kinase 1
Bradi1g11050	20.0687	-0.261209	0.250665	0.297382	0.962543	Protein of unknown function (DUF3049)
Bradi1g11060	0					TCP family transcription factor
Bradi1g11066	0
Bradi1g11070	146.321	0.0567822	0.123101	0.644609	0.992619	Transmembrane Fragile-X-F-associated protein
Bradi1g11080	24.2243	-0.0353518	0.218245	0.87132	0.996123
Bradi1g11090	280.333	0.0588251	0.101497	0.562202	0.990054	GRAS family transcription factor family protein
Bradi1g11101	0.351965	0.0318082	0.163187	0.845456
Bradi1g11110	113.559	-0.0419178	0.132961	0.752561	0.993855	translocon at the outer membrane of chloroplasts 64-III
Bradi1g11120	128.047	0.0477793	0.221076	0.828893	0.994868	Phospholipase A2 family protein
Bradi1g11130	146.817	0.0984949	0.128991	0.445119	0.989653	phytanoyl-CoA dioxygenase (PhyH) family protein
Bradi1g11140	3.53816	0.107234	0.283466	0.70521		F-box family protein with a domain of unknown function (DUF295)
Bradi1g11150	218.862	-0.0348837	0.127265	0.784005	0.993855	Protein of unknown function (DUF1295)
Bradi1g11160	29.9034	0.209022	0.249868	0.402857	0.986201	FKBP-like peptidyl-prolyl cis-trans isomerase family protein
Bradi1g11171	5.82645	0.188626	0.281434	0.50271		cytochrome C oxidase 6B
Bradi1g11180	135.922	0.0444576	0.120178	0.711434	0.992619	P-loop containing nucleoside triphosphate hydrolases superfamily protein
Bradi1g11187	96.6619	-0.281517	0.180704	0.11926	0.887233	Protein of unknown function, DUF593
Bradi1g11200	37.0584	-0.131635	0.20175	0.5141	0.989653	DNA-binding storekeeper protein-related transcriptional regulator
Bradi1g11210	68.0336	0.0835708	0.176325	0.63553	0.992619	Ran BP2/NZF zinc finger-like superfamily protein
Bradi1g11220	359.268	-0.149726	0.155156	0.334544	0.97155	microsomal glutathione s-transferase, putative
Bradi1g11230	1.03113	0.0834845	0.233981	0.721241		plantacyanin
Bradi1g11240	27.0783	-0.391728	0.279837	0.161561	0.912796	plantacyanin
Bradi1g11250	41.1513	-0.0689678	0.258911	0.789949	0.993855	Regulator of Vps4 activity in the MVB pathway protein
Bradi1g11260	16.854	0.20459	0.227626	0.368761	0.977917	Arabidopsis Hop2 homolog
Bradi1g11270	24.1288	0.287167	0.237245	0.226116	0.942397
Bradi1g11273	0
Bradi1g11277	0
Bradi1g11280	30.2176	0.349806	0.192463	0.0691376	0.859582	Glycolipid transfer protein (GLTP) family protein
Bradi1g11290	1581.16	-0.0361777	0.130007	0.780801	0.993855	general regulatory factor 7
Bradi1g11300	171.835	0.0209373	0.111818	0.851469	0.995105	CCAAT-displacement protein alternatively spliced product
Bradi1g11310	62.4503	0.700143	0.248582	0.00485425	0.568077	B-box type zinc finger protein with CCT domain
Bradi1g11317	283.84	-0.279249	0.141389	0.0482636	0.83058	Phosphatidylinositol 3- and 4-kinase family protein
Bradi1g11330	0					cytochrome P450, family 76, subfamily C, polypeptide 4
Bradi1g11340	81.9915	0.156585	0.131314	0.233088	0.948281	geminivirus rep interacting kinase 2
Bradi1g11350	137.537	0.0996729	0.168008	0.553005	0.990054	high mobility group A
Bradi1g11357	0
Bradi1g11365	25.92	0.0138218	0.214553	0.948635	0.997613	TFIIB zinc-binding protein
Bradi1g11372	0.249075	-0.0418534	0.126888	0.741517
Bradi1g11380	248.561	-0.0969016	0.0878008	0.269744	0.961647	Protein kinase superfamily protein
Bradi1g11390	9.78938	-0.0233719	0.282702	0.934111	0.997613	Zinc-finger domain of monoamine-oxidase A repressor R1
Bradi1g11397	13.4417	0.0899096	0.250195	0.719327	0.992619	Ran BP2/NZF zinc finger-like superfamily protein
Bradi1g11410	59.828	-0.100072	0.1429	0.483743	0.989653	MMS ZWEI homologue 2
Bradi1g11420	0					domains rearranged methyltransferase 2
Bradi1g11423	1.53783	0.162042	0.225724	0.472834
Bradi1g11426	0
Bradi1g11430	82.3639	-0.150318	0.1496	0.314993	0.967749	receptor-like kinase 1
Bradi1g11435	0
Bradi1g11440	921.762	-0.252604	0.170375	0.138171	0.894826	Phosphoglucomutase/phosphomannomutase family protein
Bradi1g11450	6.60562	0.110093	0.283877	0.698149		glutamine synthase clone F11
Bradi1g11465	22.9478	0.00906658	0.243779	0.970332	0.998355	adenosine/AMP deaminase family protein
Bradi1g11480	13.0326	0.317145	0.249993	0.204578	0.933805	Tetratricopeptide repeat (TPR)-like superfamily protein
Bradi1g11490	254.659	-0.0660251	0.0997461	0.508015	0.989653	L-O-methylthreonine resistant 1
Bradi1g11500	415.891	-0.137677	0.167372	0.410746	0.986201	DYNAMIN-like 1C
Bradi1g11510	2.42707	0.00174342	0.275896	0.994958
Bradi1g11520	625.915	-0.0752936	0.128894	0.55912	0.990054	NADH-ubiquinone dehydrogenase, mitochondrial, putative
Bradi1g11525	0.0378308	0	0.0746298	1		MAP kinase kinase 9
Bradi1g11530	146.449	-0.082439	0.129581	0.524648	0.989653	Phosphatidylinositol-4-phosphate 5-kinase family protein
Bradi1g11540	141.16	-0.18355	0.133686	0.169756	0.9131	Signal transduction histidine kinase, hybrid-type, ethylene sensor
Bradi1g11550	140.286	0.0760554	0.167796	0.65036	0.992619
Bradi1g11557	30.9788	0.156842	0.212645	0.46077	0.989653
Bradi1g11567	2.46479	-0.0886029	0.274876	0.747197		serine carboxypeptidase-like 27
Bradi1g11573	0
Bradi1g11580	30.1118	-0.174948	0.202357	0.387285	0.983958	GNS1/SUR4 membrane protein family
Bradi1g11600	14.2596	-0.397463	0.258076	0.123537	0.88789	Pentatricopeptide repeat (PPR) superfamily protein
Bradi1g11610	17.7097	0.503088	0.254908	0.0484264	0.83058
Bradi1g11620	103.355	-0.128982	0.199333	0.517588	0.989653	Haloacid dehalogenase-like hydrolase (HAD) superfamily protein
Bradi1g11630	1.69969	0.12864	0.254555	0.613311		splicing factor Prp18 family protein
Bradi1g11640	89.3273	-0.215572	0.127235	0.0902124	0.876335	ARM repeat superfamily protein
Bradi1g11645	0.143541	0.0198383	0.0823611	0.809656
Bradi1g11650	60.6324	0.0304762	0.179222	0.864973	0.996123	NRAMP metal ion transporter family protein
Bradi1g11670	1751.55	-0.217388	0.109377	0.0468668	0.823728	lipoxygenase 1
Bradi1g11680	532.262	-0.306034	0.193202	0.113191	0.887233	lipoxygenase 1
Bradi1g11687	20.0477	0.0218815	0.241719	0.92787	0.997613	peptidoglycan-binding LysM domain-containing protein
Bradi1g11700	84.2414	0.138498	0.142719	0.331834	0.97155	Acyl-CoA N-acyltransferases (NAT) superfamily protein
Bradi1g11710	493.989	0.166469	0.224527	0.458437	0.989653
Bradi1g11720	34.3427	0.119506	0.229601	0.602719	0.991509	adenylosuccinate synthase
Bradi1g11725	0					Ribonuclease H-like superfamily protein
Bradi1g11730	734.85	-0.0961597	0.101742	0.344592	0.974487	pescadillo-related
Bradi1g11740	9.95379	-0.010884	0.266436	0.967415	0.998355	Transducin/WD40 repeat-like superfamily protein
Bradi1g11750	0.0546491	0.0162242	0.0746298	0.8279		Oleosin family protein
Bradi1g11754	0					F-box family protein
Bradi1g11757	0
Bradi1g11760	57.7397	-0.169799	0.166992	0.309244	0.963824	CCCH-type zinc finger protein with ARM repeat domain
Bradi1g11770	69.7546	-0.0926651	0.172922	0.592043	0.990945	Yippee family putative zinc-binding protein
Bradi1g11780	42.3741	-0.0122637	0.195293	0.949929	0.997613	ABC2 homolog 9
Bradi1g11785	0					C2H2-type zinc finger family protein
Bradi1g11790	0.224047	0.013628	0.109793	0.901217		lysine decarboxylase family protein
Bradi1g11795	0.529381	0.15751	0.18701	0.399644
Bradi1g11800	224.609	0.0615781	0.151827	0.685051	0.992619	nuclear factor Y, subunit A4
Bradi1g11805	0.379679	0.157715	0.150775	0.295549
Bradi1g11810	66.5142	0.0174604	0.165767	0.916113	0.996776	Late embryogenesis abundant (LEA) hydroxyproline-rich glycoprotein family
Bradi1g11817	85.2182	0.00566256	0.146598	0.969188	0.998355	chloride channel D
Bradi1g11830	360.44	-0.0108896	0.152226	0.942971	0.997613	20S proteasome beta subunit D1
Bradi1g11837	54.7984	0.290426	0.221365	0.189527	0.927906
Bradi1g11843	2.18678	0.229011	0.269403	0.395287
Bradi1g11850	0.375586	-0.0136225	0.136327	0.920404		cytochrome P450, family 71, subfamily B, polypeptide 37
Bradi1g11860	0					Leucine-rich repeat protein kinase family protein
Bradi1g11870	0.0573507	0	0.0746298	1		transmembrane kinase 1
Bradi1g11876	35.3433	-0.0722056	0.241692	0.76513	0.993855	lysyl-tRNA synthetase 1
Bradi1g11882	11.3888	0.0543669	0.257265	0.832633	0.995049	Ribosomal L18p/L5e family protein
Bradi1g11890	45.5029	0.0356152	0.23931	0.881692	0.996123	Ribosomal protein S21 family protein
Bradi1g11900	16.9399	0.0749562	0.237995	0.752801	0.993855
Bradi1g11910	12.1701	-0.0583496	0.284625	0.837568	0.995049	Xanthine/uracil permease family protein
Bradi1g11920	85.3466	-0.286633	0.281273	0.308176	0.963408	RmlC-like cupins superfamily protein
Bradi1g11930	68.8227	-0.528625	0.284294	0.0629666	0.848721	RmlC-like cupins superfamily protein
Bradi1g11940	0.251237	-0.00908717	0.112539	0.935643		UDP-glucosyltransferase 74F2
Bradi1g11950	54.8024	-0.0786667	0.156491	0.615182	0.992619	Protein of unknown function, DUF538
Bradi1g11960	42.1162	0.100929	0.177404	0.569409	0.990054
Bradi1g11971	0.0471204	-0.00390193	0.0746298	0.958303
Bradi1g11980	207.482	0.046669	0.0948209	0.622591	0.992619	Protein of unknown function (DUF1336)
Bradi1g11986	78.2767	0.273399	0.167561	0.102756	0.880263	Protein of unknown function, DUF538
Bradi1g11992	173.908	-0.108016	0.104038	0.299158	0.962543	Protein of unknown function, DUF538
Bradi1g12000	17.9673	-0.0558052	0.237181	0.813987	0.993855	Galactosyltransferase family protein
Bradi1g12010	25.611	-0.257189	0.206924	0.2139	0.936454	Domain of unknown function (DUF966)
Bradi1g12021	1.01243	0.0761484	0.227836	0.73821
Bradi1g12030	52.4986	-0.76997	0.180418	1.97491e-05	0.0339845	Core-2/I-branching beta-1,6-N-acetylglucosaminyltransferase family protein
Bradi1g12040	98.9321	0.0533492	0.218676	0.807258	0.993855	catalytics
Bradi1g12042	0
Bradi1g12045	0
Bradi1g12050	537.255	-0.108453	0.151817	0.475003	0.989653	TUDOR-SN protein 1
Bradi1g12060	0.12305	0.00698298	0.0793573	0.929881
Bradi1g12063	3.65688	0.184604	0.284781	0.516836
Bradi1g12064	0.0573507	0	0.0746298	1		Octicosapeptide/Phox/Bem1p family protein
Bradi1g12065	0.0325323	0	0.0746298	1
Bradi1g12067	37.8191	-0.0756664	0.203903	0.710571	0.992619	basic helix-loop-helix (bHLH) DNA-binding superfamily protein
Bradi1g12080	64.4676	0.056441	0.224752	0.801717	0.993855	Thioesterase superfamily protein
Bradi1g12090	4.84674	-0.0938658	0.284834	0.741744		BCL-2-associated athanogene 5
Bradi1g12095	0
Bradi1g12100	156.684	0.0693029	0.168885	0.681545	0.992619
Bradi1g12110	84.1217	0.0511112	0.140541	0.7161	0.992619	Tetratricopeptide repeat (TPR)-like superfamily protein
Bradi1g12117	55.2611	0.128497	0.231735	0.579236	0.990054	H(+)-ATPase 11
Bradi1g12130	3.61872	0.097259	0.27346	0.722095		chlorophyll A/B binding protein 1
Bradi1g12140	91.0338	0.0514293	0.153457	0.737521	0.993855	Phosphoglycerate mutase-like family protein
Bradi1g12150	40.5242	0.171455	0.207607	0.40888	0.986201	calcium-dependent protein kinase 30
Bradi1g12157	201.117	0.0135127	0.136291	0.921022	0.997613	glycine-rich protein
Bradi1g12170	17.5721	-0.368528	0.228777	0.10721	0.885026
Bradi1g12180	171.241	-0.194214	0.133054	0.144384	0.90562	galacturonosyltransferase 1
Bradi1g12190	683.163	-0.155747	0.152414	0.306842	0.963408	Major facilitator superfamily protein
Bradi1g12196	0.152842	0	0.0838468	1
Bradi1g12200	23.2913	0.257947	0.203762	0.20554	0.934239	5\'-AMP-activated protein kinase-related
Bradi1g12210	292.904	-0.0351095	0.125339	0.779388	0.993855
Bradi1g12216	167.894	-0.0249788	0.134682	0.852864	0.995105	Tetratricopeptide repeat (TPR)-like superfamily protein
Bradi1g12222	0
Bradi1g12226	0
Bradi1g12230	868.267	-0.00687037	0.16163	0.966095	0.998355	Cox19-like CHCH family protein
Bradi1g12240	59.561	0.279477	0.177735	0.115849	0.887233	Class I glutamine amidotransferase-like superfamily protein
Bradi1g12250	3.20352	0.215856	0.272834	0.42885		tRNA/rRNA methyltransferase (SpoU) family protein
Bradi1g12260	25.1068	0.517352	0.231421	0.0253815	0.74358	2Fe-2S ferredoxin-like superfamily protein
Bradi1g12270	0
Bradi1g12280	36.1763	0.348391	0.261264	0.182373	0.924117	Integral membrane HPP family protein
Bradi1g12290	4.03763	0.351192	0.284198	0.21656		glycosyltransferase family protein 47
Bradi1g12300	24.6443	0.110603	0.231685	0.633088	0.992619	magnesium (Mg) transporter 10
Bradi1g12306	0					Flavin-containing monooxygenase family protein
Bradi1g12309	0.741579	0.151387	0.197909	0.444312		F-box family protein with a domain of unknown function (DUF295)
Bradi1g12312	9.95132	0.252666	0.267998	0.345788	0.975016
Bradi1g12314	0.0341684	0	0.0746298	1
Bradi1g12316	0.121666	-0.00438745	0.0790494	0.955738
Bradi1g12320	37.928	-0.0880435	0.192558	0.647505	0.992619	ARM repeat superfamily protein
Bradi1g12325	0					Ribonuclease H-like superfamily protein
Bradi1g12330	57.3349	0.0657657	0.159512	0.680125	0.992619	ZIM-like 1
Bradi1g12340	106.926	0.0123399	0.161603	0.939134	0.997613	ubiquitin-protein ligase 7
Bradi1g12350	3.0581	-0.0684052	0.274593	0.803272		GDSL-like Lipase/Acylhydrolase family protein
Bradi1g12360	1252.49	0.177682	0.205584	0.387434	0.983958	CAP (Cysteine-rich secretory proteins, Antigen 5, and Pathogenesis-related 1 protein) superfamily protein
Bradi1g12370	6.45372	0.259536	0.285051	0.362565		hydroxycinnamoyl-CoA shikimate/quinate hydroxycinnamoyl transferase
Bradi1g12377	12.4567	-0.0234444	0.285025	0.934445	0.997613	cysteine-rich RLK (RECEPTOR-like protein kinase) 10
Bradi1g12390	16.5724	0.142508	0.252593	0.572631	0.990054	poly(A) binding protein 8
Bradi1g12397	8.04651	0.0346389	0.284945	0.903245		cysteine-rich RLK (RECEPTOR-like protein kinase) 25
Bradi1g12410	0.0411555	-0.00390193	0.0746298	0.958303		cysteine-rich RLK (RECEPTOR-like protein kinase) 10
Bradi1g12420	0					Protein of unknown function (DUF674)
Bradi1g12431	0					Argonaute family protein
Bradi1g12440	40.9574	-0.101549	0.276151	0.713075	0.992619	Major facilitator superfamily protein
Bradi1g12451	0					RNA-binding (RRM/RBD/RNP motifs) family protein with retrovirus zinc finger-like domain
Bradi1g12460	163.027	-0.0246658	0.178266	0.889952	0.996123	RNA-binding (RRM/RBD/RNP motifs) family protein with retrovirus zinc finger-like domain
Bradi1g12470	117.079	-0.0282562	0.135885	0.835274	0.995049	Protein phosphatase 2A regulatory B subunit family protein
Bradi1g12475	2.09959	-0.460796	0.270801	0.0888294
Bradi1g12476	0.0945352	-0.00390193	0.0746298	0.958303		auxin response factor 17
Bradi1g12477	0					auxin response factor 17
Bradi1g12480	91.5468	0.253305	0.1393	0.0690012	0.859582	Ubiquitin-conjugating enzyme family protein
Bradi1g12490	246.102	-0.18129	0.123008	0.140534	0.898987	Golgi-body localisation protein domain ;RNA pol II promoter Fmp27 protein domain
Bradi1g12497	78.0362	0.0735186	0.141404	0.60312	0.991659
Bradi1g12503	0.0406452	0.0162242	0.0746298	0.8279
Bradi1g12510	175.876	-0.144853	0.164101	0.377397	0.980312	BEL1-like homeodomain 7
Bradi1g12520	3.27105	-0.157307	0.281598	0.576419		BEL1-like homeodomain 10
Bradi1g12530	0					ankyrin repeat family protein
Bradi1g12540	0.0371845	-0.00390193	0.0746298	0.958303		ankyrin repeat family protein
Bradi1g12543	0.236534	0.0365327	0.110737	0.741472		ankyrin repeat family protein
Bradi1g12550	132.604	0.455186	0.20723	0.0280543	0.753612	thiaminC
Bradi1g12560	5.97656	-0.153653	0.284889	0.58965		galacturonosyltransferase-like 2
Bradi1g12570	63.4341	-0.170721	0.179191	0.340726	0.97398	RING/U-box superfamily protein
Bradi1g12580	1.52635	-0.0856448	0.243456	0.724998		VQ motif-containing protein
Bradi1g12590	0.0668676	-0.00390193	0.0746298	0.958303
Bradi1g12600	0.927814	0.00971416	0.220156	0.964806
Bradi1g12610	30.4808	-0.344246	0.193618	0.0754101	0.863764	Protein with RNI-like/FBD-like domains
Bradi1g12615	11.5622	0.089392	0.272383	0.742772	0.993855
Bradi1g12620	4.80687	0.137095	0.284722	0.630158		basic leucine-zipper 44
Bradi1g12630	11.6501	-0.253066	0.263645	0.337118	0.972588
Bradi1g12640	3.4004	0.12125	0.271759	0.655477
Bradi1g12650	13.6718	0.231077	0.251	0.357246	0.977062	growth-regulating factor 2
Bradi1g12660	30.4636	0.0626876	0.21093	0.766316	0.993855	CBS domain-containing protein with a domain of unknown function (DUF21)
Bradi1g12670	56.8681	-0.303699	0.167638	0.070043	0.859748	lipases;hydrolases, acting on ester bonds
Bradi1g12673	9.45322	0.0654436	0.267319	0.8066	0.993855
Bradi1g12675	6.20123	0.0434445	0.282031	0.877577
Bradi1g12677	0					KNOTTED-like from Arabidopsis thaliana
Bradi1g12690	4.51681	0.189173	0.283958	0.505282		KNOTTED-like from Arabidopsis thaliana
Bradi1g12693	0
Bradi1g12697	4.06212	-0.234381	0.283999	0.409208		Tetratricopeptide repeat (TPR)-like superfamily protein
Bradi1g12701	0.560315	0.0794675	0.169329	0.63885
Bradi1g12703	0
Bradi1g12705	4.65235	0.152587	0.284948	0.592311
Bradi1g12710	1.22512	-0.0542397	0.226798	0.810986		glycosyl hydrolase family 10 protein / carbohydrate-binding domain-containing protein
Bradi1g12715	44.9148	0.181394	0.205683	0.377827	0.980341
Bradi1g12720	0.681134	-0.0375084	0.204448	0.854436
Bradi1g12727	0.0325323	0	0.0746298	1		Chalcone and stilbene synthase family protein
Bradi1g12740	59.3154	-0.121119	0.227019	0.593674	0.990945
Bradi1g12750	40.0933	-0.198699	0.184919	0.282589	0.962543	Pyruvate kinase family protein
Bradi1g12760	35.8258	-0.152418	0.213475	0.475237	0.989653	basic helix-loop-helix (bHLH) DNA-binding superfamily protein
Bradi1g12765	0
Bradi1g12770	16.3101	-0.451311	0.237253	0.05714	0.843355	basic helix-loop-helix (bHLH) DNA-binding superfamily protein
Bradi1g12780	0.874313	0.0974933	0.206065	0.636129		basic helix-loop-helix (bHLH) DNA-binding superfamily protein
Bradi1g12783	0.100423	-0.00390193	0.0746298	0.958303
Bradi1g12787	10501.3	0.290985	0.16054	0.0699035	0.859582	cold, circadian rhythm, and RNA binding 1
Bradi1g12800	61.7264	0.0815923	0.17407	0.63926	0.992619
Bradi1g12810	71.7874	-0.14951	0.200634	0.456159	0.989653	O-Glycosyl hydrolases family 17 protein
Bradi1g12820	139.718	0.0196977	0.121488	0.871198	0.996123	GTP binding protein beta 1
Bradi1g12830	44.5691	-0.0201827	0.258784	0.937836	0.997613	DUTP-PYROPHOSPHATASE-LIKE 1
Bradi1g12837	37.3239	0.365867	0.190014	0.0541696	0.839116	Leucine-rich repeat (LRR) family protein
Bradi1g12850	2.31063	0.286192	0.261564	0.273886		SBP (S-ribonuclease binding protein) family protein
Bradi1g12851	7.30231	0.544261	0.279218	0.0512678
Bradi1g12852	2.67204	0.134278	0.277386	0.628325
Bradi1g12853	0					Ubiquitin carboxyl-terminal hydrolase family protein
Bradi1g12856	0.0805107	0	0.0746298	1
Bradi1g12860	25.5913	0.011392	0.25556	0.964445	0.998355	zinc transporter 10 precursor
Bradi1g12870	97.0246	0.126074	0.191208	0.50967	0.989653	NPR1-like protein 3
Bradi1g12875	0.383469	0.153882	0.173604	0.375404
Bradi1g12880	118.766	-0.0377746	0.120553	0.754019	0.993855	TRAM, LAG1 and CLN8 (TLC) lipid-sensing domain containing protein
Bradi1g12890	107.428	0.015375	0.115622	0.894212	0.996123	Ras-related small GTP-binding family protein
Bradi1g12900	1.36137	0.0269251	0.23473	0.908678		hydroxyproline-rich glycoprotein family protein
Bradi1g12910	153.495	-0.0715662	0.120631	0.553002	0.990054	Pleckstrin homology (PH) domain-containing protein
Bradi1g12920	151.38	-0.174958	0.136691	0.200561	0.933805	sec7 domain-containing protein
Bradi1g12940	105.132	0.165392	0.126454	0.190902	0.928759	ARM repeat superfamily protein
Bradi1g12950	13.8102	0.0992152	0.255284	0.697537	0.992619	Protein of unknown function (DUF1677)
Bradi1g12955	0.840637	0.174584	0.219908	0.427257
Bradi1g12960	182.36	-0.3282	0.148728	0.0273339	0.753612	Protein of unknown function (DUF581)
Bradi1g12970	6.17977	0.435749	0.282621	0.123118		Acyl-CoA N-acyltransferases (NAT) superfamily protein
Bradi1g12980	22.2544	-0.322378	0.208916	0.122808	0.88789	PLANT HOMOLOGOUS TO PARAFIBROMIN
Bradi1g12990	73.8248	-0.057759	0.223639	0.7962	0.993855	Bifunctional inhibitor/lipid-transfer protein/seed storage 2S albumin superfamily protein
Bradi1g13000	35.8233	0.141792	0.278123	0.610179	0.992619	Bifunctional inhibitor/lipid-transfer protein/seed storage 2S albumin superfamily protein
Bradi1g13010	0					translocase inner membrane subunit 17-1
Bradi1g13020	0					translocase inner membrane subunit 17-1
Bradi1g13030	0.0463423	0	0.0746298	1
Bradi1g13040	0.600097	-0.193282	0.188056	0.304048		cupin family protein
Bradi1g13047	40.6569	-0.21914	0.226145	0.332532	0.97155	CVP2 like 1
Bradi1g13060	1.91351	0.00615568	0.251618	0.980482		osmotin 34
Bradi1g13070	3.73731	0.00139032	0.26659	0.995839		osmotin 34
Bradi1g13080	36.1602	-0.0873947	0.210833	0.678493	0.992619	ethylene-responsive nuclear protein / ethylene-regulated nuclear protein (ERT2)
Bradi1g13090	168.49	-0.218468	0.209686	0.297465	0.962543	tubulin beta chain 4
Bradi1g13097	55.7157	-0.0240016	0.191782	0.900405	0.996123
Bradi1g13110	0					Exostosin family protein
Bradi1g13115	0					SAUR-like auxin-responsive protein family
Bradi1g13121	5.76867	0.0144432	0.282569	0.959235
Bradi1g13127	0.655536	-0.0400391	0.193758	0.836287		SAUR-like auxin-responsive protein family
Bradi1g13140	4.76767	-0.237083	0.283892	0.403652		SAUR-like auxin-responsive protein family
Bradi1g13150	195.687	0.0613551	0.124494	0.622129	0.992619
Bradi1g13160	21.7702	-0.194664	0.215957	0.367373	0.977917
Bradi1g13166	2.15419	-0.259989	0.270182	0.335912		Lateral organ boundaries (LOB) domain family protein
Bradi1g13170	116.594	0.10917	0.13461	0.41736	0.987106	Pre-rRNA-processing protein TSR2, conserved region
Bradi1g13180	78.528	0.032709	0.157227	0.835201	0.995049	DWNN domain, a CCHC-type zinc finger
Bradi1g13185	0.412776	0.0317501	0.163379	0.845915
Bradi1g13190	46.4313	0.110442	0.182488	0.545044	0.990054	Lactoylglutathione lyase / glyoxalase I family protein
Bradi1g13200	7.3461	-0.0316758	0.281741	0.910483		2Fe-2S ferredoxin-like superfamily protein
Bradi1g13207	30.6597	0.252618	0.224635	0.26077	0.961422	WRKY DNA-binding protein 71
Bradi1g13220	54.6054	0.082581	0.162537	0.611402	0.992619	TATA binding protein 2
Bradi1g13223	40.3643	0.0584464	0.169486	0.730211	0.993855	Pyridine nucleotide-disulphide oxidoreductase family protein
Bradi1g13226	36.9469	0.421416	0.198644	0.0338828	0.790525	antitermination NusB domain-containing protein
Bradi1g13232	32.5154	-0.280157	0.244533	0.251928	0.957438	O-Glycosyl hydrolases family 17 protein
Bradi1g13240	3.5388	-0.479142	0.281666	0.0889241		calcium exchanger 7
Bradi1g13250	64.2254	-0.0517254	0.169859	0.760732	0.993855	DnaJ/Hsp40 cysteine-rich domain superfamily protein
Bradi1g13261	14.9299	-0.156302	0.256224	0.541847	0.990054	HSP20-like chaperones superfamily protein
Bradi1g13270	0
Bradi1g13280	0.959491	0.222005	0.227444	0.329023		HSP20-like chaperones superfamily protein
Bradi1g13290	2235.72	-0.177698	0.205173	0.386443	0.983694	Cobalamin-independent synthase family protein
Bradi1g13300	0
Bradi1g13310	99.0863	-0.11062	0.126959	0.38359	0.983326	FAR1-related sequence 5
Bradi1g13322	16.7453	0.569656	0.275575	0.0387199	0.799532
Bradi1g13330	636.198	-0.206405	0.221679	0.351801	0.976036	dehydrin family protein
Bradi1g13340	100.745	0.00881225	0.176923	0.960275	0.9983	HSP20-like chaperones superfamily protein
Bradi1g13350	97.3292	0.0993994	0.130633	0.446713	0.989653	membrin 11
Bradi1g13352	0
Bradi1g13354	0
Bradi1g13356	0
Bradi1g13361	0
Bradi1g13367	56.3856	-0.0967661	0.182778	0.596515	0.990945	nuclear pore anchor
Bradi1g13373	1.80756	0.0126967	0.261824	0.961323
Bradi1g13380	14.2923	0.0399038	0.260539	0.878273	0.996123
Bradi1g13387	6.273	0.0855841	0.28158	0.761172
Bradi1g13400	0					Protein of unknown function (DUF1637)
Bradi1g13406	0.229403	0	0.0746298	1		Protein of unknown function (DUF1637)
Bradi1g13412	0.0406452	0.0162242	0.0746298	0.8279		Protein of unknown function (DUF1637)
Bradi1g13420	5.3672	0.275933	0.281697	0.327315		NYC1-like
Bradi1g13425	0.904851	0.20299	0.224432	0.365752		Homeodomain-like superfamily protein
Bradi1g13430	67.2775	0.0746347	0.167259	0.655436	0.992619	Uncharacterized conserved protein (DUF2215)
Bradi1g13440	37.0028	0.0859066	0.214495	0.688784	0.992619	cationic amino acid transporter 2
Bradi1g13450	317.046	0.0256018	0.0842793	0.761301	0.993855	transcription regulator NOT2/NOT3/NOT5 family protein
Bradi1g13460	76.94	-0.120149	0.262821	0.647563	0.992619	C2 calcium/lipid-binding plant phosphoribosyltransferase family protein
Bradi1g13470	36.6536	-0.15123	0.219001	0.489852	0.989653	Plasma-membrane choline transporter family protein
Bradi1g13475	0
Bradi1g13480	99.7303	0.109794	0.124422	0.377543	0.980341	RHOMBOID-like protein 15
Bradi1g13485	0
Bradi1g13490	54.1019	0.298689	0.158518	0.0595303	0.843355
Bradi1g13500	14.3165	0.0291419	0.269043	0.913744	0.99656	SPX (SYG1/Pho81/XPR1) domain-containing protein / zinc finger (C3HC4-type RING finger) protein-related
Bradi1g13505	0					Ribonuclease H-like superfamily protein
Bradi1g13510	58.5836	-0.0993482	0.157261	0.527555	0.989653	Protein of unknown function, DUF593
Bradi1g13512	0.982534	0.215186	0.220538	0.329198		Cysteine proteinases superfamily protein
Bradi1g13514	0					F-box and associated interaction domains-containing protein
Bradi1g13516	0					F-box and associated interaction domains-containing protein
Bradi1g13520	58.7234	-0.0994896	0.143418	0.487869	0.989653	Ribosomal protein S5/Elongation factor G/III/V family protein
Bradi1g13525	0.837298	0.144647	0.216127	0.503324
Bradi1g13530	3.50213	-0.271036	0.282539	0.337415		SWITCH1
Bradi1g13541	0
Bradi1g13550	0
Bradi1g13560	0.36342	-0.0202972	0.162128	0.900371
Bradi1g13570	0.590682	-0.00986859	0.185913	0.957667		plant-specific transcription factor YABBY family protein
Bradi1g13580	75.7409	-0.0265161	0.165577	0.872768	0.996123
Bradi1g13590	32.2413	-0.201741	0.212073	0.341462	0.974487	5\'-nucleotidases;magnesium ion binding
Bradi1g13600	14.0312	0.450523	0.236443	0.0567252	0.843355
Bradi1g13610	2.77785	0.144625	0.272483	0.595581		Glutaredoxin family protein
Bradi1g13620	1.13224	0.00829317	0.233037	0.971611		RING/U-box superfamily protein
Bradi1g13630	993.905	0.0176881	0.188719	0.925326	0.997613	ribosomal protein L5 B
Bradi1g13635	0.149626	-0.00489548	0.0834039	0.953194		uclacyanin 1
Bradi1g13640	939.708	-0.0205547	0.104043	0.843389	0.995049	DNAJ homologue 2
Bradi1g13650	122.957	-0.16624	0.152156	0.274586	0.962265	IQ-domain 5
Bradi1g13660	53.72	-0.32502	0.170222	0.0562121	0.843355	Core-2/I-branching beta-1,6-N-acetylglucosaminyltransferase family protein
Bradi1g13670	163.722	-0.0560388	0.198772	0.778001	0.993855
Bradi1g13680	344.427	0.0912048	0.162674	0.575029	0.990054	nuclear factor Y, subunit A2
Bradi1g13690	114.173	-0.0499713	0.138605	0.71845	0.992619	P-loop containing nucleoside triphosphate hydrolases superfamily protein
Bradi1g13700	15.7562	0.146635	0.24231	0.545076	0.990054	GCK domain-containing protein
Bradi1g13710	133.527	0.0750315	0.111128	0.499562	0.989653	BRI1 suppressor 1 (BSU1)-like 3
Bradi1g13720	334.732	-0.0858891	0.0787127	0.275197	0.962527	DNA-directed RNA polymerase family protein
Bradi1g13730	16.2685	-0.0802546	0.274607	0.770093	0.993855	HXXXD-type acyl-transferase family protein
Bradi1g13740	0.0697168	-0.00390193	0.0746298	0.958303		cyclic nucleotide gated channel 9
Bradi1g13750	28.1576	0.253971	0.196952	0.197221	0.932911	Ubiquitin carboxyl-terminal hydrolase family protein
Bradi1g13760	3.40034	-0.456458	0.270847	0.0919311		nine-cis-epoxycarotenoid dioxygenase 9
Bradi1g13765	0.0730849	0.0162242	0.0746298	0.8279
Bradi1g13770	94.2984	0.0574172	0.128454	0.654886	0.992619	NagB/RpiA/CoA transferase-like superfamily protein
Bradi1g13777	296.261	-0.00441511	0.192166	0.98167	0.998647	Transketolase family protein
Bradi1g13787	36.4254	0.170853	0.201853	0.397317	0.986201	expansin B4
Bradi1g13793	0.0344997	0	0.0746298	1		receptor like protein 29
Bradi1g13796	0
Bradi1g13800	0.169956	-0.00520268	0.0859206	0.951716
Bradi1g13807	0					glutathione S-transferase TAU 24
Bradi1g13820	0					Serine protease inhibitor (SERPIN) family protein
Bradi1g13823	1.58199	0.289813	0.25202	0.25016		myb domain protein 105
Bradi1g13827	95.4644	0.0557987	0.160801	0.728588	0.993855	ornithine-delta-aminotransferase
Bradi1g13833	0.194241	0.0547767	0.106689	0.607655
Bradi1g13840	55.9652	0.226158	0.156769	0.149129	0.90562	Metallo-hydrolase/oxidoreductase superfamily protein
Bradi1g13845	0.55742	-0.0750124	0.146106	0.607664
Bradi1g13850	514.169	-0.0476036	0.110242	0.665879	0.992619	translation initiation factor 3B1
Bradi1g13857	20.5757	-0.0480574	0.247554	0.846075	0.995049	Protein kinase superfamily protein
Bradi1g13862	79.5624	0.0925075	0.206513	0.65419	0.992619
Bradi1g13868	45.4835	0.0921902	0.243636	0.705139	0.992619
Bradi1g13879	16.1808	0.158252	0.241954	0.513074	0.989653	telomere repeat binding factor 1
Bradi1g13890	125.14	-0.162905	0.181359	0.369057	0.977917	Phototropic-responsive NPH3 family protein
Bradi1g13900	35.4949	0.0989418	0.240887	0.681263	0.992619	amino acid transporter 1
Bradi1g13905	1.83454	-0.0235318	0.259006	0.927608
Bradi1g13910	199.654	-0.0789059	0.132409	0.551226	0.990054	Homeobox-leucine zipper family protein / lipid-binding START domain-containing protein
Bradi1g13920	23.6897	0.272638	0.227955	0.23169	0.948281
Bradi1g13930	199.489	0.0947557	0.101151	0.348875	0.975654	Transducin/WD40 repeat-like superfamily protein
Bradi1g13940	56.7278	-0.559811	0.227183	0.0137341	0.695402	patatin-like protein 6
Bradi1g13950	28.2562	0.237103	0.244142	0.331465	0.97155	SNF7 family protein
Bradi1g13960	21.0913	0.00524121	0.219982	0.980992	0.998647	recA DNA recombination family protein
Bradi1g13966	0
Bradi1g13971	81.1511	0.00586997	0.140598	0.966698	0.998355	lsd one like 1
Bradi1g13973	0
Bradi1g13976	0
Bradi1g13980	9.9903	0.149774	0.284626	0.59874	0.99113	phytochrome interacting factor 3-like 5
Bradi1g13983	0
Bradi1g13986	0
Bradi1g13990	2.58141	0.000972341	0.265534	0.997078		RNI-like superfamily protein
Bradi1g13995	0
Bradi1g14000	156.848	0.049569	0.128586	0.699872	0.992619	Protein kinase superfamily protein
Bradi1g14005	0					DNAse I-like superfamily protein
Bradi1g14010	142.708	-0.0444135	0.134417	0.741086	0.993855	Protein kinase superfamily protein
Bradi1g14020	0.509779	-0.116356	0.134973	0.388653		SGNH hydrolase-type esterase superfamily protein
Bradi1g14030	26.4534	-0.124539	0.215196	0.562776	0.990054	Major facilitator superfamily protein
Bradi1g14040	218.345	-0.00504527	0.156376	0.974262	0.998355	Major facilitator superfamily protein
Bradi1g14050	47.7962	-0.521343	0.259065	0.0441774	0.818662	Leucine-rich repeat (LRR) family protein
Bradi1g14060	1.43244	-0.226152	0.2531	0.371576		receptor kinase 3
Bradi1g14070	3.06942	-0.36259	0.28186	0.198296		NIMA-related kinase 2
Bradi1g14080	0					serine carboxypeptidase-like 40
Bradi1g14090	39.4668	0.149812	0.225686	0.506812	0.989653	IQ-domain 19
Bradi1g14093	90.6923	0.214374	0.230954	0.353298	0.976036
Bradi1g14101	1.28456	0.0245488	0.239882	0.918489
Bradi1g14110	23.8523	-0.137471	0.223179	0.537916	0.990054	Plant protein of unknown function (DUF828) with plant pleckstrin homology-like region
Bradi1g14117	0					Protein of unknown function, DUF538
Bradi1g14127	188.877	0.252678	0.148243	0.0882906	0.876335	Glycosyl hydrolase family 85
Bradi1g14140	18.6563	0.162427	0.235094	0.489626	0.989653	G-protein gamma subunit 2
Bradi1g14150	0					sugar transporter 1
Bradi1g14160	2.41644	0.467906	0.265852	0.0784042		Pentatricopeptide repeat (PPR-like) superfamily protein
Bradi1g14170	1321.59	0.287075	0.244763	0.240847	0.949695	Dormancy/auxin associated family protein
Bradi1g14181	0.746045	-0.0586812	0.196448	0.765161
Bradi1g14186	0.0471204	-0.00390193	0.0746298	0.958303		DNA binding
Bradi1g14190	4.97684	0.255908	0.284821	0.368926		Pentatricopeptide repeat (PPR) superfamily protein
Bradi1g14200	23.0751	-0.507431	0.265338	0.0558259	0.843355	CBL-interacting protein kinase 4
Bradi1g14210	52.722	0.0909928	0.203048	0.654056	0.992619	Bacterial sec-independent translocation protein mttA/Hcf106
Bradi1g14220	33.0749	-0.131543	0.189168	0.486818	0.989653	Primosome PriB/single-strand DNA-binding
Bradi1g14230	485.673	0.0908528	0.188218	0.629308	0.992619	indole-3-acetic acid inducible
Bradi1g14240	206.34	0.0398858	0.198988	0.841134	0.995049	AUX/IAA transcriptional regulator family protein
Bradi1g14250	84.9462	0.0455436	0.132179	0.730426	0.993855	RNI-like superfamily protein
Bradi1g14260	0					Glutathione S-transferase, C-terminal-like;Translation elongation factor EF1B/ribosomal protein S6
Bradi1g14270	55.2971	0.122923	0.159844	0.441883	0.989653	DREB2A-interacting protein 2
Bradi1g14290	173.324	-0.0987366	0.133204	0.458546	0.989653	ABI3-interacting protein 3
Bradi1g14300	101.364	0.0855037	0.128761	0.506657	0.989653	WRKY DNA-binding protein 21
Bradi1g14307	173.519	-0.0160369	0.130979	0.902552	0.996123	P-loop containing nucleoside triphosphate hydrolases superfamily protein
Bradi1g14320	108.915	-0.186952	0.131173	0.154089	0.908451	RNA-binding KH domain-containing protein
Bradi1g14325	0
Bradi1g14330	0					F-box and associated interaction domains-containing protein
Bradi1g14340	40.1766	0.220666	0.171333	0.197768	0.932911	IND1(iron-sulfur protein required for NADH dehydrogenase)-like
Bradi1g14343	0.0658087	0	0.0746298	1
Bradi1g14346	2.94252	0.044611	0.282511	0.874529
Bradi1g14350	15.2836	-0.45999	0.279324	0.0995991	0.879166	MATE efflux family protein
Bradi1g14360	120.226	-0.119147	0.154012	0.439155	0.989653	LIM domain-containing protein
Bradi1g14370	27.4087	0.16095	0.274085	0.557052	0.990054	inositol polyphosphate 5-phosphatase 11
Bradi1g14380	128.551	0.245024	0.203053	0.227548	0.945091	translocase of the outer mitochondrial membrane 6
Bradi1g14391	0.112644	0.0175661	0.0775976	0.820911		RING/U-box superfamily protein
Bradi1g14400	46.8511	0.185618	0.18218	0.308264	0.963408	Transducin/WD40 repeat-like superfamily protein
Bradi1g14410	558.375	-0.049472	0.142221	0.72795	0.993855	Dihydrolipoamide succinyltransferase
Bradi1g14420	29.3054	0.235447	0.225284	0.29597	0.962543	RNA polymerase III RPC4
Bradi1g14421	0.0341684	0	0.0746298	1
Bradi1g14422	486.556	0.0191324	0.134271	0.886692	0.996123
Bradi1g14425	25.9957	0.232877	0.258479	0.367615	0.977917	RING/U-box superfamily protein
Bradi1g14430	18.5779	0.226623	0.219067	0.300907	0.962543	RING/U-box superfamily protein
Bradi1g14440	0
Bradi1g14450	168.7	0.00942104	0.114718	0.934549	0.997613	exocyst complex component sec3A
Bradi1g14455	0
Bradi1g14460	1.70815	-0.0634552	0.251669	0.800934		Transducin/WD40 repeat-like superfamily protein
Bradi1g14467	23.6045	0.0675967	0.278417	0.808169	0.993855	NAC domain containing protein 58
Bradi1g14480	0					Homeodomain-like superfamily protein
Bradi1g14483	0
Bradi1g14486	30.3371	0.099756	0.213136	0.639757	0.992619
Bradi1g14492	0.153114	-0.00494631	0.0838261	0.952947		AP2/B3-like transcriptional factor family protein
Bradi1g14493	0
Bradi1g14495	0.119427	0.0162242	0.0746298	0.8279		AP2/B3-like transcriptional factor family protein
Bradi1g14497	1.27879	-0.0117603	0.247225	0.96206
Bradi1g14500	0					AP2/B3-like transcriptional factor family protein
Bradi1g14505	1.97318	-0.155881	0.257596	0.545088
Bradi1g14510	0.0471204	-0.00390193	0.0746298	0.958303		AP2/B3-like transcriptional factor family protein
Bradi1g14517	11.6247	-0.298	0.260955	0.253471	0.958365
Bradi1g14530	0					AP2/B3-like transcriptional factor family protein
Bradi1g14536	15.667	0.0992	0.232282	0.669331	0.992619	Plant protein of unknown function (DUF247)
Bradi1g14542	0
Bradi1g14550	25.7638	-0.245226	0.196427	0.211873	0.936049	AP2/B3-like transcriptional factor family protein
Bradi1g14553	1.66306	-0.0956299	0.250427	0.70256
Bradi1g14556	3.51439	-0.24045	0.28187	0.393631
Bradi1g14558	1.08067	0.201221	0.229083	0.37974
Bradi1g14560	4.29326	-0.449409	0.284317	0.113955		Transcriptional factor B3 family protein
Bradi1g14565	0
Bradi1g14567	0
Bradi1g14570	0					Dof-type zinc finger DNA-binding family protein
Bradi1g14572	0
Bradi1g14575	0
Bradi1g14580	44.7863	-0.0644807	0.283061	0.819803	0.993855	2-oxoglutarate (2OG) and Fe(II)-dependent oxygenase superfamily protein
Bradi1g14590	213.295	0.0101377	0.0997367	0.919039	0.996905	oxidoreductases, acting on the aldehyde or oxo group of donors, NAD or NADP as acceptor;copper ion binding
Bradi1g14600	11.2244	0.114426	0.275423	0.677809	0.992619	basic helix-loop-helix (bHLH) DNA-binding superfamily protein
Bradi1g14606	20.7773	0.201556	0.225892	0.372251	0.977917	cyclin d5;1
Bradi1g14608	0
Bradi1g14610	29.4376	-0.0905561	0.21316	0.670962	0.992619	Thioredoxin superfamily protein
Bradi1g14615	0.0942407	-0.013965	0.0746298	0.851564
Bradi1g14620	8.50259	-0.169312	0.269746	0.530217	0.989708	ARM repeat superfamily protein
Bradi1g14630	51.506	-0.23536	0.167575	0.160168	0.912524	calcium ATPase 2
Bradi1g14650	49.6186	0.24582	0.230288	0.285769	0.962543	D-arabinono-1,4-lactone oxidase family protein
Bradi1g14660	31.2025	-0.168893	0.191655	0.378191	0.980526	DNA/RNA polymerases superfamily protein
Bradi1g14670	82.9129	0.15451	0.210575	0.4631	0.989653	Ribosomal protein L25/Gln-tRNA synthetase, anti-codon-binding domain
Bradi1g14677	9.38917	-0.132544	0.264904	0.61683	0.992619	ASYMMETRIC LEAVES 2-like 1
Bradi1g14690	38.1512	-0.0333566	0.201845	0.86874	0.996123	Primosome PriB/single-strand DNA-binding
Bradi1g14700	0					NAD(P)-linked oxidoreductase superfamily protein
Bradi1g14710	19.726	0.249173	0.225488	0.269144	0.961647	NAD(P)-linked oxidoreductase superfamily protein
Bradi1g14720	163.833	-0.0636119	0.115854	0.582959	0.990054	Protein kinase superfamily protein
Bradi1g14730	158.887	-0.348365	0.12682	0.00601567	0.590496	Serine protease inhibitor (SERPIN) family protein
Bradi1g14740	5.48149	-0.244988	0.284859	0.38977		Serine protease inhibitor (SERPIN) family protein
Bradi1g14745	74.3619	0.263076	0.221711	0.235397	0.948447
Bradi1g14750	7.67639	-0.0743596	0.282568	0.79243		salt tolerance zinc finger
Bradi1g14760	21.4646	0.169919	0.22711	0.454353	0.989653	Tetratricopeptide repeat (TPR)-like superfamily protein
Bradi1g14770	129.091	0.0122618	0.155331	0.937081	0.997613	Phototropic-responsive NPH3 family protein
Bradi1g14780	123.84	0.331416	0.280008	0.236573	0.948447	LOB domain-containing protein 38
Bradi1g14790	67.8732	0.183415	0.170981	0.283396	0.962543	Fumarylacetoacetate (FAA) hydrolase family
Bradi1g14800	232.964	0.0173548	0.231007	0.940114	0.997613
Bradi1g14810	40.8702	-0.156133	0.285007	0.583815	0.990054	zinc finger protein 7
Bradi1g14815	0.471829	0.131483	0.164518	0.424175
Bradi1g14820	47.2587	-0.131692	0.203453	0.517446	0.989653	Cyclin A3;1
Bradi1g14830	116.879	-0.0563597	0.125391	0.653092	0.992619
Bradi1g14835	50.6319	-0.165848	0.176969	0.348677	0.975654	tRNA modification GTPase, putative
Bradi1g14840	1.08856	0.315075	0.23189	0.174233		NRAMP metal ion transporter 2
Bradi1g14845	10.8184	0.110662	0.284425	0.697223	0.992619	Gibberellin-regulated family protein
Bradi1g14850	30.5946	-0.118043	0.217342	0.587048	0.99043	Protein of unknown function (DUF620)
Bradi1g14855	2.15735	-0.23753	0.269439	0.378008
Bradi1g14860	57.7788	-0.0395664	0.227879	0.862157	0.996123	Subtilase family protein
Bradi1g14863	0.0296831	0	0.0746298	1
Bradi1g14870	0					O-methyltransferase 1
Bradi1g14877	10.9372	-0.148611	0.263718	0.573079	0.990054
Bradi1g14890	26.6061	0.067776	0.242663	0.780014	0.993855
Bradi1g14900	199.124	0.179391	0.162623	0.269982	0.961647	cytochrome P450, family 81, subfamily D, polypeptide 5
Bradi1g14910	50.7621	0.170152	0.161545	0.292212	0.962543	switch 2
Bradi1g14915	0					Bifunctional inhibitor/lipid-transfer protein/seed storage 2S albumin superfamily protein
Bradi1g14927	0.642474	0.225721	0.190443	0.235923
Bradi1g14940	181.116	0.213255	0.10427	0.040834	0.803372	Sec1/munc18-like (SM) proteins superfamily
Bradi1g14950	1.26832	0.262455	0.23743	0.268986		C2H2-like zinc finger protein
Bradi1g14960	48.7527	-0.0898853	0.154468	0.560633	0.990054	Presenilin-2
Bradi1g14965	4.96527	0.447023	0.284725	0.116411
Bradi1g14971	0					Protein kinase superfamily protein
Bradi1g14976	23.5699	-0.0257974	0.215388	0.904664	0.996123	Pentatricopeptide repeat (PPR) superfamily protein
Bradi1g14978	0.298701	0.0676525	0.148047	0.647695
Bradi1g14980	25.8231	0.139572	0.235945	0.554155	0.990054	PLC-like phosphodiesterases superfamily protein
Bradi1g14983	31.2085	0.0740709	0.266686	0.781207	0.993855	PLC-like phosphodiesterases superfamily protein
Bradi1g14986	192.242	0.0135826	0.161256	0.932873	0.997613	mitochondrial import receptor subunit TOM5 homolog
Bradi1g14990	133.886	0.230066	0.142165	0.105596	0.885026
Bradi1g15000	27.241	0.000424333	0.217402	0.998443	0.999768	TBP-associated factor 8
Bradi1g15010	37.3621	0.244762	0.182546	0.179978	0.922989	fructokinase-like 2
Bradi1g15020	20.4973	-0.181805	0.230527	0.430317	0.989653	Dihydropterin pyrophosphokinase / Dihydropteroate synthase
Bradi1g15030	64.2749	0.0864175	0.178506	0.628303	0.992619	brassinosteroid-6-oxidase 2
Bradi1g15035	0
Bradi1g15040	59.2314	-0.0458314	0.159339	0.773627	0.993855	ATPase E1
Bradi1g15050	3787.99	-0.0386191	0.194105	0.842294	0.995049	reversibly glycosylated polypeptide 2
Bradi1g15055	3.83989	-0.733035	0.283275	0.00966156
Bradi1g15060	172.128	0.0143607	0.137609	0.916884	0.996776	Regulator of chromosome condensation (RCC1) family protein
Bradi1g15065	0.127714	0	0.0802668	1		Wound-responsive family protein
Bradi1g15070	151.873	0.246543	0.151099	0.102751	0.880263	Thioredoxin superfamily protein
Bradi1g15090	35.78	0.166917	0.204202	0.413693	0.987106	RING/U-box superfamily protein
Bradi1g15100	5.59804	-0.28722	0.282535	0.309352		Adenine nucleotide alpha hydrolases-like superfamily protein
Bradi1g15110	183.816	0.0186398	0.148792	0.900306	0.996123
Bradi1g15120	127.916	0.061633	0.189348	0.744803	0.993855	ACT domain repeat 4
Bradi1g15123	0.351194	-0.0166064	0.145841	0.909344		GRAS family transcription factor
Bradi1g15126	16.3334	0.200648	0.281231	0.475559	0.989653	N-terminal nucleophile aminohydrolases (Ntn hydrolases) superfamily protein
Bradi1g15130	19.9819	-0.295653	0.263087	0.261104	0.961422	N-terminal nucleophile aminohydrolases (Ntn hydrolases) superfamily protein
Bradi1g15140	733.787	0.0582993	0.126731	0.645498	0.992619	DEK domain-containing chromatin associated protein
Bradi1g15150	3.85437	0.144342	0.272319	0.596079
Bradi1g15161	2.48749	0.0133334	0.261899	0.959397		XH/XS domain-containing protein
Bradi1g15170	44.4215	-0.0803566	0.215789	0.709606	0.992619
Bradi1g15180	82.0985	0.158085	0.178346	0.375403	0.978785
Bradi1g15190	99.6893	0.228337	0.130658	0.0805356	0.876335	cytochrome P450, family 71, subfamily B, polypeptide 36
Bradi1g15201	0
Bradi1g15215	0					GHMP kinase family protein
Bradi1g15230	0.171591	0.0082744	0.0862231	0.923548		Plant invertase/pectin methylesterase inhibitor superfamily protein
Bradi1g15242	0.177681	0	0.0860978	1
Bradi1g15252	0.351075	0.190218	0.164462	0.247435
Bradi1g15260	40.2974	-0.00500122	0.190936	0.979103	0.998647	MUTS homolog 2
Bradi1g15270	98.5818	-0.126609	0.126719	0.317729	0.967834	CBS domain-containing protein / transporter associated domain-containing protein
Bradi1g15280	60.1167	-0.00493696	0.167189	0.976443	0.998627
Bradi1g15290	261.529	0.135417	0.256701	0.597828	0.99113	photosystem II light harvesting complex gene 2.3
Bradi1g15291	0
Bradi1g15292	0.0341684	0	0.0746298	1		Ribonuclease H-like superfamily protein
Bradi1g15295	0					beta-1,3-glucanase 1
Bradi1g15297	1.24185	-0.334769	0.245708	0.173051		Receptor-like protein kinase-related family protein
Bradi1g15300	21.8545	-0.0252617	0.210414	0.904438	0.996123
Bradi1g15310	6.03278	-0.0215636	0.282528	0.939162		FRIGIDA-like protein
Bradi1g15317	64.0738	-0.167362	0.143678	0.244086	0.950658	FRIGIDA-like protein
Bradi1g15330	70.23	0.0882429	0.231019	0.702481	0.992619	Kinesin motor family protein
Bradi1g15340	27.4868	0.0370437	0.216522	0.864157	0.996123	Putative lysine decarboxylase family protein
Bradi1g15345	0					Ribonuclease H-like superfamily protein
Bradi1g15350	201.062	0.000868937	0.198684	0.99651	0.999368	Inositol monophosphatase family protein
Bradi1g15360	97.0034	0.274828	0.119291	0.0212316	0.722174	DNA-binding protein, putative
Bradi1g15370	315.516	-0.0626991	0.124133	0.61349	0.992619	lysyl-tRNA synthetase 1
Bradi1g15377	196.484	0.114427	0.12764	0.369997	0.977917
Bradi1g15390	55.5431	-0.169693	0.163065	0.298041	0.962543	RNA polymerase Rpb6
Bradi1g15400	82.611	0.254077	0.260872	0.330081	0.971527	post-illumination chlorophyll fluorescence increase
Bradi1g15410	55.932	-0.128826	0.148074	0.384294	0.983694	xyloglucanase 113
Bradi1g15420	0					Dof-type zinc finger DNA-binding family protein
Bradi1g15430	225.28	0.369203	0.220826	0.0945402	0.876335	Wound-responsive family protein
Bradi1g15440	77.1644	-0.031867	0.174347	0.854971	0.995386	dicer-like 2
Bradi1g15450	107.681	0.449572	0.212602	0.0344625	0.792089	Peroxisomal membrane 22 kDa (Mpv17/PMP22) family protein
Bradi1g15460	7.06034	-0.297006	0.277238	0.284032
[truncated: 32,312 more rows]

## Sheet: Brachy +Fe+SBW25 v -Fe+SBW25
Supplementary Data Set S1b: Transcriptional response of B distachyon, +Pf SBW25 -Fe vs +Pf SBW25 +Fe
Gene ID	Base Mean	log2 Fold Change	Std Error	P-value	Adjusted P-value	Description
Bradi0012s00100	0.279672	-0.0141595	0.131102	0.913993		GTP binding Elongation factor Tu family protein
Bradi0012s00201	20.5409	-0.0663677	0.200053	0.740078	0.99996
Bradi0014s00100	0					NB-ARC domain-containing disease resistance protein
Bradi0135s00100	0					Pectin lyase-like superfamily protein
Bradi0180s00100	0					Pectin lyase-like superfamily protein
Bradi1g00200	0					glutathione S-transferase TAU 18
Bradi1g00210	0					transducin family protein / WD-40 repeat family protein
Bradi1g00213	0
Bradi1g00215	0					nucleotide binding;nucleic acid binding
Bradi1g00217	0.734977	0.279458	0.211455	0.186302
Bradi1g00219	5.74898	-0.133322	0.274527	0.627221	0.99996	SCARECROW-like 14
Bradi1g00222	4.01872	-0.0557542	0.284959	0.844879
Bradi1g00234	10.5519	-0.0206126	0.28085	0.941493	0.99996	NB-ARC domain-containing disease resistance protein
Bradi1g00247	2.67142	-0.216994	0.279991	0.438338		selenium binding
Bradi1g00253	3.64216	0.22379	0.282463	0.428197
Bradi1g00260	59.1519	-0.00843862	0.240097	0.971963	0.99996	Leucine-rich repeat transmembrane protein kinase protein
Bradi1g00266	9.4534	-0.0504289	0.248351	0.839092	0.99996	cysteine-rich RLK (RECEPTOR-like protein kinase) 26
Bradi1g00272	0					MATE efflux family protein
Bradi1g00278	0.236369	-0.0427832	0.127147	0.736504		NB-ARC domain-containing disease resistance protein
Bradi1g00284	3.71959	-0.22923	0.284409	0.420251		LRR and NB-ARC domains-containing disease resistance protein
Bradi1g00287	0.621385	-0.132556	0.181182	0.464402
Bradi1g00291	5.98009	-0.179285	0.28151	0.524211	0.99996
Bradi1g00300	1.8883	-0.0789369	0.263179	0.764226		phospholipase A 2A
Bradi1g00322	0
Bradi1g00330	0
Bradi1g00332	0.196197	0.0504888	0.0881091	0.566627
Bradi1g00335	0
Bradi1g00341	0.774416	0.0921431	0.190319	0.62828
Bradi1g00345	5.37579	-0.162764	0.283649	0.566088	0.99996
Bradi1g00350	0					RNA polymerase II large subunit
Bradi1g00360	0					RNA polymerase II large subunit
Bradi1g00361	0.281392	0.00487831	0.0918621	0.957648
Bradi1g00362	1.6633	-0.206112	0.268821	0.443245
Bradi1g00364	1.6926	-0.11452	0.245346	0.640666
Bradi1g00365	0.152553	-0.00799195	0.101186	0.937046
Bradi1g00366	0
Bradi1g00368	0					DNA binding
Bradi1g00370	0.655236	0.00673087	0.191261	0.971927
Bradi1g00381	0					Pentatricopeptide repeat (PPR) superfamily protein
Bradi1g00385	0
Bradi1g00390	0.0371845	0	0.0746298	1		Protein kinase family protein with ARM repeat domain
Bradi1g00400	0					Core-2/I-branching beta-1,6-N-acetylglucosaminyltransferase family protein
Bradi1g00405	0					Bifunctional inhibitor/lipid-transfer protein/seed storage 2S albumin superfamily protein
Bradi1g00410	2.0188	0.459217	0.267769	0.0863503
Bradi1g00412	0
Bradi1g00413	0
Bradi1g00415	0
Bradi1g00417	20.7438	-0.281794	0.218373	0.196903	0.99996
Bradi1g00427	21.231	0.221828	0.197165	0.260551	0.99996	RAD3-like DNA-binding helicase protein
Bradi1g00438	0
Bradi1g00450	122.582	0.0268822	0.118304	0.820245	0.99996	Ypt/Rab-GAP domain of gyp1p superfamily protein
Bradi1g00455	0.150265	-0.0180351	0.0834925	0.828981
Bradi1g00460	324.462	-0.0484786	0.217983	0.824006	0.99996	pleiotropic drug resistance 11
Bradi1g00470	69.4753	-0.170476	0.141841	0.22941	0.99996	glutathione S-transferase THETA 1
Bradi1g00480	109.322	0.00676755	0.113937	0.952636	0.99996
Bradi1g00482	1.21542	0.00403024	0.242515	0.986741
Bradi1g00485	4.63433	0.313607	0.282115	0.266298		Nuclear transport factor 2 (NTF2) family protein
Bradi1g00491	8.07952	0.124973	0.277051	0.651929	0.99996	Pentatricopeptide repeat (PPR) superfamily protein
Bradi1g00497	189.229	0.0815902	0.13134	0.53446	0.99996	F-box family protein
Bradi1g00510	50.9257	-0.156208	0.150641	0.299759	0.99996	LUC7 N_terminus domain-containing protein
Bradi1g00517	97.4442	-0.223639	0.147424	0.129272	0.986716	RNA-binding (RRM/RBD/RNP motifs) family protein
Bradi1g00530	16.1754	0.372954	0.224934	0.0973047	0.946856	Rhodanese/Cell cycle control phosphatase superfamily protein
Bradi1g00535	0.0573507	-0.00428057	0.0746298	0.95426
Bradi1g00540	19.2731	0.123351	0.250495	0.622417	0.99996	Heavy metal transport/detoxification superfamily protein
Bradi1g00552	62.7222	0.157334	0.257122	0.540601	0.99996	plasma membrane intrinsic protein 2;5
Bradi1g00560	368.269	-0.389751	0.214258	0.0688999	0.896447	COP1-interacting protein-related
Bradi1g00563	2.78844	0.177139	0.280781	0.528121
Bradi1g00567	95.7147	-0.197594	0.13391	0.140058	0.997321	LEUNIG_homolog
Bradi1g00580	171.412	0.0224647	0.144497	0.876453	0.99996	Protein kinase superfamily protein with octicosapeptide/Phox/Bem1p domain
Bradi1g00587	2.98882	0.016144	0.274392	0.953083		Flavin-binding monooxygenase family protein
Bradi1g00600	1.86487	0.106912	0.139849	0.444581		AWPM-19-like family protein
Bradi1g00607	0.392553	0.0590285	0.150952	0.695766		myosin XI B
Bradi1g00620	259.659	-0.0340979	0.161492	0.832775	0.99996	ubiquitin-conjugating enzyme 5
Bradi1g00625	2.60685	-0.21632	0.282338	0.443574
Bradi1g00630	1.43104	-0.140307	0.243361	0.564252
Bradi1g00642	11.3792	0.103143	0.250407	0.680411	0.99996
Bradi1g00654	0.0929144	-0.00428057	0.0746298	0.95426		nodulin MtN21 /EamA-like transporter family protein
Bradi1g00666	3.12364	0.229325	0.280002	0.41278		ethylene response factor 1
Bradi1g00672	0.0882758	0	0.0746298	1
Bradi1g00678	26.5634	0.0164103	0.178471	0.926739	0.99996	RNA-binding ASCH domain protein
Bradi1g00690	36.9269	0.280053	0.252677	0.267714	0.99996	type one protein phosphatase 1
Bradi1g00700	415.583	-0.0159779	0.20317	0.937317	0.99996	phosphate transporter 1;7
Bradi1g00710	72.601	-0.330571	0.192038	0.0851807	0.927307	Protein of unknown function, DUF547
Bradi1g00720	22.7561	0.255775	0.193709	0.186699	0.99996	Cysteine proteinases superfamily protein
Bradi1g00730	58.79	-0.160173	0.161637	0.321712	0.99996	chaperonin-60alpha
Bradi1g00740	2.45197	0.0838896	0.281328	0.765557		Thioesterase superfamily protein
Bradi1g00750	13.5043	0.213872	0.254466	0.400643	0.99996	RNApolymerase sigma-subunit F
Bradi1g00760	11.8171	0.0501879	0.254538	0.843693	0.99996	ABC-2 type transporter family protein
Bradi1g00770	0					Heavy metal transport/detoxification superfamily protein
Bradi1g00780	8.63877	0.0193489	0.280566	0.945019	0.99996	MATE efflux family protein
Bradi1g00785	0.74175	0.0554753	0.211062	0.792675
Bradi1g00790	0.398221	-0.0147319	0.165481	0.929062		GDSL-like Lipase/Acylhydrolase superfamily protein
Bradi1g00800	0.0632312	0	0.0746298	1
Bradi1g00807	0.0463423	-0.00428057	0.0746298	0.95426		GDSL-like Lipase/Acylhydrolase superfamily protein
Bradi1g00820	157.589	0.0444643	0.159155	0.779955	0.99996	winged-helix DNA-binding transcription factor family protein
Bradi1g00830	23.4034	-0.00391327	0.203133	0.98463	0.99996
Bradi1g00840	27.3768	0.139841	0.222384	0.529463	0.99996	Protein of unknown function (DUF668)
Bradi1g00847	138.688	-0.0176029	0.109093	0.871812	0.99996	Transducin/WD40 repeat-like superfamily protein
Bradi1g00860	99.1199	-0.0773016	0.117592	0.510941	0.99996	indigoidine synthase A family protein
Bradi1g00867	0					Ribosomal protein L2 family
Bradi1g00880	3.41095	-0.1862	0.283616	0.511489
Bradi1g00887	273.897	-0.0386599	0.109767	0.724688	0.99996	exportin 1A
Bradi1g00900	22.72	-0.179793	0.284861	0.527935	0.99996	Putative lysine decarboxylase family protein
Bradi1g00910	49.9517	-0.0918898	0.173623	0.596632	0.99996
Bradi1g00920	81.6816	0.110762	0.25812	0.667842	0.99996	Domain of unknown function (DUF303)
Bradi1g00931	91.6183	-0.0492395	0.20302	0.808365	0.99996	Domain of unknown function (DUF303)
Bradi1g00940	24.3095	0.280477	0.272315	0.303023	0.99996	PGR5-LIKE A
Bradi1g00950	62.673	-0.180389	0.25613	0.481255	0.99996	2-oxoglutarate (2OG) and Fe(II)-dependent oxygenase superfamily protein
Bradi1g00960	46.9278	-0.20347	0.18308	0.266408	0.99996	LRR and NB-ARC domains-containing disease resistance protein
Bradi1g00970	1.69354	-0.208732	0.266434	0.433375		phloem protein 2-B10
Bradi1g00980	60.996	-0.0135073	0.222093	0.951504	0.99996	30S ribosomal protein, putative
Bradi1g00990	209.511	-0.00295686	0.10212	0.976901	0.99996	homolog of yeast sucrose nonfermenting 4
Bradi1g01000	188.265	0.056475	0.238149	0.812547	0.99996	acyl carrier protein 1
Bradi1g01007	42.4711	-0.198056	0.170962	0.246669	0.99996	Ku80 family protein
Bradi1g01014	140.367	0.160291	0.147293	0.276488	0.99996	SNARE-like superfamily protein
Bradi1g01021	12.7918	0.559582	0.273217	0.0405477	0.791274	pentatricopeptide (PPR) repeat-containing protein
Bradi1g01030	0					RAD-like 6
Bradi1g01040	0.217927	-0.104914	0.128235	0.413279		casein lytic proteinase B4
Bradi1g01047	138.007	0.0616285	0.142696	0.665824	0.99996
Bradi1g01058	0.0325323	0.0158456	0.0746298	0.831855		WRKY DNA-binding protein 35
Bradi1g01070	31.9197	-0.101884	0.196995	0.605022	0.99996	CDK inhibitor P21 binding protein
Bradi1g01075	0
Bradi1g01080	90.5905	0.320093	0.182331	0.0791626	0.921138	AIG2-like (avirulence induced gene) family protein
Bradi1g01090	330.717	0.0302556	0.13534	0.823106	0.99996	ARF-GAP domain 9
Bradi1g01100	37.9994	0.0550012	0.207847	0.791299	0.99996	Ribosomal protein S5 domain 2-like superfamily protein
Bradi1g01110	66.1222	-0.140131	0.160599	0.382909	0.99996	RNA-binding (RRM/RBD/RNP motifs) family protein
Bradi1g01120	14.4478	0.398862	0.25396	0.116283	0.979832	Ribonuclease III family protein
Bradi1g01130	110.239	-0.166719	0.11779	0.156953	0.99996	heat shock transcription factor A1D
Bradi1g01140	71.3653	-0.0546746	0.147882	0.711593	0.99996	cleavage and polyadenylation specificity factor 73-I
Bradi1g01150	8.96286	0.0106725	0.284798	0.970107	0.99996	xyloglucan endotransglucosylase/hydrolase 30
Bradi1g01160	0.468165	-0.0966523	0.166632	0.561891
Bradi1g01170	169.494	-0.867517	0.214841	5.39216e-05	0.0269997	WWE protein-protein interaction domain protein family
Bradi1g01172	0.0716842	-0.00428057	0.0746298	0.95426
Bradi1g01174	0.374877	-0.0157238	0.148483	0.915664		FIZZY-related 2
Bradi1g01176	0.875717	0.268053	0.225408	0.234365
Bradi1g01178	0.699636	-0.169916	0.214745	0.428801
Bradi1g01180	0.651866	0.0116676	0.160645	0.942101		heat shock protein 101
Bradi1g01190	10.8588	0.0268653	0.25825	0.917147	0.99996	non-specific phospholipase C4
Bradi1g01200	33.2133	0.263613	0.181004	0.145283	0.998969	cleavage and polyadenylation specificity factor 73-I
Bradi1g01210	7.44032	0.0468864	0.283235	0.86852	0.99996	DZC (Disease resistance/zinc finger/chromosome condensation-like region) domain containing protein
Bradi1g01220	80.9976	-0.114882	0.154583	0.457377	0.99996	Ribonuclease P protein subunit P38-related
Bradi1g01227	150.317	0.0971929	0.164357	0.554284	0.99996
Bradi1g01240	1.15503	-0.0083403	0.242751	0.972592		heat shock protein 101
Bradi1g01250	114.9	-0.126128	0.136909	0.356916	0.99996	NB-ARC domain-containing disease resistance protein
Bradi1g01257	170.557	-0.0563136	0.121796	0.643822	0.99996	NB-ARC domain-containing disease resistance protein
Bradi1g01270	105.782	0.201049	0.223265	0.367857	0.99996	hydroxyproline-rich glycoprotein family protein
Bradi1g01280	8.51165	0.326409	0.28129	0.245886	0.99996	Tetratricopeptide repeat (TPR)-like superfamily protein
Bradi1g01290	136.47	0.0404217	0.114797	0.724753	0.99996	DERLIN-2.2
Bradi1g01300	22.5601	0.15849	0.203296	0.435624	0.99996	nuclear factor Y, subunit C10
Bradi1g01305	0
Bradi1g01310	57.8736	-0.0214101	0.246348	0.930743	0.99996	hydroxyproline-rich glycoprotein family protein
Bradi1g01320	81.1671	-0.0203136	0.209455	0.92274	0.99996
Bradi1g01330	9.84252	0.0986124	0.256322	0.700444	0.99996	Protein of unknown function (DUF565)
Bradi1g01332	0.586318	0.069402	0.195117	0.722069		Ribonuclease H-like superfamily protein
Bradi1g01334	0
Bradi1g01336	0.0723304	0.00578251	0.0746298	0.93824
Bradi1g01338	0
Bradi1g01342	0
Bradi1g01344	0
Bradi1g01350	0					heat shock factor 3
Bradi1g01357	34.737	0.000273463	0.169755	0.998715	0.99996	heat shock protein 101
Bradi1g01363	7.34987	-0.162277	0.264929	0.540187	0.99996	Tetratricopeptide repeat (TPR)-like superfamily protein
Bradi1g01368	1.61651	-0.0433	0.256861	0.866132		Concanavalin A-like lectin protein kinase family protein
Bradi1g01374	1.70826	-0.0843732	0.260157	0.745699		NB-ARC domain-containing disease resistance protein
Bradi1g01380	7.29229	0.0027231	0.262174	0.991713	0.99996	NB-ARC domain-containing disease resistance protein
Bradi1g01387	28.4945	0.0950069	0.249504	0.703364	0.99996	NB-ARC domain-containing disease resistance protein
Bradi1g01397	10.5592	0.0761572	0.252022	0.762512	0.99996	NB-ARC domain-containing disease resistance protein
Bradi1g01407	39.5955	-0.0131901	0.174394	0.93971	0.99996	NB-ARC domain-containing disease resistance protein
Bradi1g01420	76.1797	0.0367525	0.16418	0.82287	0.99996	AFG1-like ATPase family protein
Bradi1g01432	2.24961	-0.28356	0.279208	0.309827		Leucine-rich repeat protein kinase family protein
Bradi1g01442	3.65967	0.122769	0.285008	0.666646		Leucine-rich repeat protein kinase family protein
Bradi1g01450	0.102505	-0.0244067	0.0746298	0.74364		Eukaryotic aspartyl protease family protein
Bradi1g01455	0.20367	-0.0297594	0.106466	0.779847		Eukaryotic aspartyl protease family protein
Bradi1g01460	77.6969	-0.126775	0.159031	0.425353	0.99996	homolog of bacterial PANC
Bradi1g01470	4.80172	0.0433464	0.28491	0.879076	0.99996	Pentatricopeptide repeat (PPR) superfamily protein
Bradi1g01480	43.7651	0.162666	0.202082	0.42085	0.99996	ankyrin repeat-containing protein 2
Bradi1g01487	45.0377	-0.0844086	0.160521	0.598998	0.99996	transducin family protein / WD-40 repeat family protein
Bradi1g01500	69.8754	0.0848837	0.189132	0.653572	0.99996
Bradi1g01507	119.574	0.0715174	0.117263	0.541934	0.99996	gametophytic factor 2
Bradi1g01520	2.81262	-0.357979	0.283028	0.205936		FRIGIDA-like protein
Bradi1g01530	140.284	-0.107691	0.175522	0.539515	0.99996	U2 small nuclear ribonucleoprotein A
Bradi1g01541	0
Bradi1g01551	0.419331	0.140269	0.155625	0.367413		NB-ARC domain-containing disease resistance protein
Bradi1g01560	364.466	-0.0592413	0.124537	0.634295	0.99996	26S proteasome regulatory subunit, putative (RPN5)
Bradi1g01570	82.7672	0.407327	0.141314	0.00394634	0.328281	CAX interacting protein 1
Bradi1g01580	387.297	-0.0179789	0.176713	0.918962	0.99996	GTP binding Elongation factor Tu family protein
Bradi1g01590	0.542823	-0.184153	0.193578	0.341447
Bradi1g01593	0.0973996	-0.00428057	0.0746298	0.95426
Bradi1g01594	0					Cysteine proteinases superfamily protein
Bradi1g01596	0.0788746	0.00578251	0.0746298	0.93824
Bradi1g01598	0					Cysteine proteinases superfamily protein
Bradi1g01600	314.091	-0.0111181	0.217266	0.959188	0.99996	basic transcription factor 3
Bradi1g01610	1.92465	0.209904	0.272445	0.441036		plantacyanin
Bradi1g01620	42.0806	0.279563	0.160318	0.0811931	0.926333	transferases, transferring glycosyl groups
Bradi1g01630	12.9476	-0.0497481	0.272657	0.855224	0.99996	Sec14p-like phosphatidylinositol transfer family protein
Bradi1g01640	29.9003	-0.177954	0.214627	0.40703	0.99996	Aspartate kinase family protein
Bradi1g01645	6.12154	0.216134	0.277209	0.43558	0.99996
Bradi1g01650	5.61286	-0.148438	0.279107	0.594843	0.99996	NAC domain containing protein 2
Bradi1g01656	30.365	-0.0133861	0.260729	0.959054	0.99996	aspartate kinase 1
Bradi1g01660	90.787	0.0236454	0.198781	0.905313	0.99996
Bradi1g01670	25.2413	-0.105218	0.222265	0.635936	0.99996
Bradi1g01680	0
Bradi1g01683	0					NAC domain containing protein 35
Bradi1g01686	1.96216	-0.158972	0.271431	0.558089
Bradi1g01691	0.852301	0.217816	0.215954	0.313154
Bradi1g01692	5.62182	-0.12245	0.277187	0.658663	0.99996	photosystem II reaction center protein B
Bradi1g01693	6.19047	0.255569	0.275671	0.353885	0.99996
Bradi1g01695	0					purple acid phosphatase 15
Bradi1g01700	0					purple acid phosphatase 15
Bradi1g01710	61.466	0.0877152	0.153472	0.567634	0.99996	protein binding
Bradi1g01715	0
Bradi1g01720	81.1229	-0.0855157	0.194218	0.659715	0.99996	B-cell receptor-associated protein 31-like
Bradi1g01730	59.9913	0.0743465	0.150763	0.621918	0.99996	RPM1 interacting protein 4
Bradi1g01740	150.649	-0.0553933	0.131472	0.673514	0.99996
Bradi1g01750	198.806	-0.221534	0.159433	0.164676	0.99996	Nucleotide-diphospho-sugar transferase family protein
Bradi1g01760	90.2937	-0.283926	0.269441	0.291993	0.99996
Bradi1g01770	14.9363	-0.039877	0.233067	0.864148	0.99996	S-adenosylmethionine carrier 1
Bradi1g01780	10.6279	-0.248587	0.244745	0.309773	0.99996	NAD(P)-binding Rossmann-fold superfamily protein
Bradi1g01790	28.1616	-0.226406	0.239277	0.344042	0.99996	Sterile alpha motif (SAM) domain-containing protein
Bradi1g01795	0
Bradi1g01800	255.058	0.20466	0.128554	0.111381	0.965753	aspartate kinase 1
Bradi1g01801	0					NAC domain containing protein 28
Bradi1g01802	4.27683	-0.0616134	0.284201	0.828368
Bradi1g01805	0					purple acid phosphatase 15
Bradi1g01807	0					NAC domain containing protein 35
Bradi1g01810	14.8613	-0.218728	0.217652	0.314925	0.99996
Bradi1g01820	0					ROP-interactive CRIB motif-containing protein 4
Bradi1g01830	152.828	-0.238022	0.187588	0.204493	0.99996
Bradi1g01835	0
Bradi1g01840	234.973	-0.380068	0.10523	0.0003041	0.0789899	Protein kinase superfamily protein
Bradi1g01847	43.6164	-0.261329	0.154064	0.0898408	0.933077	AMP-dependent synthetase and ligase family protein
Bradi1g01860	1.74969	0.146441	0.26559	0.581373		Hyaluronan / mRNA binding family
Bradi1g01870	85.1055	0.148084	0.173058	0.39217	0.99996	RmlC-like cupins superfamily protein
Bradi1g01873	0
Bradi1g01876	1.17035	0.33061	0.236923	0.162884
Bradi1g01880	17.455	0.170897	0.263441	0.516526	0.99996	Nucleic acid-binding proteins superfamily
Bradi1g01890	2.0436	0.0777582	0.270418	0.773693
Bradi1g01900	57.195	0.036258	0.162033	0.822937	0.99996	OxaA/YidC-like membrane insertion protein
Bradi1g01910	0.0412496	0.0158456	0.0746298	0.831855
Bradi1g01920	0.276256	-0.0110704	0.113715	0.922447		GDSL-like Lipase/Acylhydrolase superfamily protein
Bradi1g01930	91.6283	-0.127433	0.125589	0.310257	0.99996	Protein phosphatase 2A regulatory B subunit family protein
Bradi1g01936	123.691	-0.154899	0.118304	0.190422	0.99996	Protein kinase superfamily protein
Bradi1g01942	5.87115	0.0171946	0.281584	0.951308	0.99996	Poly (ADP-ribose) glycohydrolase (PARG)
Bradi1g01946	0					zinc knuckle (CCHC-type) family protein
Bradi1g01948	35.0394	-0.00175328	0.181826	0.992306	0.99996	Poly (ADP-ribose) glycohydrolase (PARG)
Bradi1g01950	0.163089	-0.00820113	0.102456	0.936201
Bradi1g01958	0.153114	0.00733024	0.0838261	0.930317
Bradi1g01965	9.00873	0.137535	0.270064	0.610564	0.99996
Bradi1g01970	4.2398	0.552434	0.284807	0.0524187		Tetratricopeptide repeat (TPR)-like superfamily protein
Bradi1g01980	21.311	0.265521	0.223822	0.235502	0.99996	Poly (ADP-ribose) glycohydrolase (PARG)
Bradi1g01985	0.0406452	0	0.0746298	1		EF-TU receptor
Bradi1g01990	59.3878	-0.181905	0.140591	0.195713	0.99996	FAR1-related sequence 6
Bradi1g02000	74.6542	-0.0789771	0.188839	0.675783	0.99996
Bradi1g02010	7.43085	-0.0566177	0.28497	0.842514	0.99996	zinc ion binding
Bradi1g02020	289.207	-0.174049	0.124066	0.160657	0.99996	LUC7 related protein
Bradi1g02030	53.3185	0.419006	0.190844	0.0281244	0.713048	Translation elongation factor EF1B/ribosomal protein S6 family protein
Bradi1g02040	0.367923	-0.0448969	0.133869	0.737339
Bradi1g02050	0.48055	0.227136	0.170895	0.183817		Argonaute family protein
Bradi1g02056	7.85158	-0.0261722	0.270408	0.922895	0.99996
Bradi1g02060	303.886	0.210971	0.106507	0.047611	0.829971
Bradi1g02071	0.385318	-0.0302877	0.175786	0.863203
Bradi1g02080	23.5561	0.108102	0.213032	0.611841	0.99996
Bradi1g02090	315.65	0.0381035	0.140082	0.785616	0.99996	Late embryogenesis abundant protein, group 2
Bradi1g02100	97.409	-0.184435	0.202622	0.362697	0.99996	RAB GTPase 11C
Bradi1g02103	0
Bradi1g02107	0.642111	-0.161298	0.195607	0.409598		hydroxysteroid dehydrogenase 5
Bradi1g02117	30.2805	-0.0105376	0.181549	0.953715	0.99996	Vacuolar sorting protein 9 (VPS9) domain
Bradi1g02130	7.53243	-0.137583	0.27561	0.617642	0.99996
Bradi1g02137	12.7061	0.23672	0.237727	0.319367	0.99996
Bradi1g02145	34.9491	0.0555156	0.223622	0.803936	0.99996	Co-chaperone GrpE family protein
Bradi1g02150	9.18277	0.0184186	0.277657	0.947111	0.99996	FAD/NAD(P)-binding oxidoreductase family protein
Bradi1g02160	115.236	0.0602641	0.132644	0.649591	0.99996	shaggy-like kinase 42
Bradi1g02165	0
Bradi1g02170	111.035	-0.160791	0.183676	0.381352	0.99996	prohibitin 2
Bradi1g02180	41.6655	0.147398	0.176531	0.403736	0.99996	F-box/RNI-like/FBD-like domains-containing protein
Bradi1g02185	0.0378308	0.0158456	0.0746298	0.831855
Bradi1g02187	0					F-box/RNI-like/FBD-like domains-containing protein
Bradi1g02190	0					F-box/RNI-like/FBD-like domains-containing protein
Bradi1g02200	0					Cystatin/monellin superfamily protein
Bradi1g02205	0.0952943	0	0.0746298	1
Bradi1g02210	7.10672	-0.201879	0.266793	0.449237	0.99996	wall associated kinase-like 2
Bradi1g02220	209.701	-0.101246	0.178272	0.570085	0.99996	Domain of unknown function (DUF543)
Bradi1g02230	6.73498	0.0529714	0.265879	0.842082	0.99996	Tetratricopeptide repeat (TPR)-like superfamily protein
Bradi1g02240	0.109336	0.00616443	0.0770098	0.9362		FTSH protease 4
Bradi1g02247	32.9585	-0.0652408	0.196585	0.739987	0.99996	FTSH protease 4
Bradi1g02253	0.149943	0	0.0746298	1
Bradi1g02260	25.401	0.0182109	0.186641	0.922273	0.99996	PRLI-interacting factor, putative
Bradi1g02270	528.981	0.0383423	0.211152	0.855908	0.99996	DPP6 N-terminal domain-like protein
Bradi1g02273	0
Bradi1g02280	0					Protein kinase protein with adenine nucleotide alpha hydrolases-like domain
Bradi1g02290	8.70712	-0.362495	0.281999	0.198637	0.99996	wall associated kinase 4
Bradi1g02300	0.576727	0.355503	0.190758	0.0623731		hydroxyproline-rich glycoprotein family protein
Bradi1g02303	15.2867	0.163144	0.223669	0.465756	0.99996	HEAT SHOCK PROTEIN 81.4
Bradi1g02304	2.01079	0.0792081	0.27348	0.772099
Bradi1g02306	7.38926	0.231236	0.266234	0.385096	0.99996
Bradi1g02310	78.6256	0.0930723	0.180317	0.605743	0.99996	tonneau 1b (TON1b)
Bradi1g02327	2.54527	0.189378	0.280762	0.499985		WRKY family transcription factor family protein
Bradi1g02338	0
Bradi1g02350	53.419	-0.176792	0.183849	0.336242	0.99996	Polyketide synthase, enoylreductase family protein
Bradi1g02361	0
Bradi1g02370	9.19367	-0.077657	0.284702	0.785033	0.99996	MATE efflux family protein
Bradi1g02380	73.6653	0.112105	0.127694	0.379989	0.99996	FAD/NAD(P)-binding oxidoreductase family protein
Bradi1g02390	70.86	0.0963265	0.151101	0.523802	0.99996	RING/U-box protein with domain of unknown function (DUF 1232)
Bradi1g02400	33.4446	0.273561	0.205023	0.182106	0.99996	Mitochondrial transcription termination factor family protein
Bradi1g02410	0.2478	-0.013413	0.129581	0.917558		C2H2 and C2HC zinc fingers superfamily protein
Bradi1g02420	265.574	0.0428647	0.228171	0.850984	0.99996	ammonium transporter 2
Bradi1g02430	0.0546491	0	0.0746298	1		Proteinase inhibitor, propeptide
Bradi1g02440	95.6717	-0.0722396	0.192496	0.707453	0.99996	lectin protein kinase family protein
Bradi1g02450	42.2163	-0.0494104	0.224833	0.826054	0.99996
Bradi1g02460	8.67825	-0.114694	0.278225	0.680168	0.99996
Bradi1g02465	0.0986824	-0.0244067	0.0746298	0.74364		DNAJ heat shock N-terminal domain-containing protein
Bradi1g02470	0.0412496	0.0158456	0.0746298	0.831855
Bradi1g02475	0.115849	-0.00428057	0.0746298	0.95426		DNAJ heat shock N-terminal domain-containing protein
Bradi1g02480	65.4182	0.0866328	0.15523	0.57678	0.99996
Bradi1g02483	3.05728	-0.145071	0.284623	0.610264
Bradi1g02487	0
Bradi1g02490	117.999	0.0196107	0.114928	0.864511	0.99996	nicotinate phosphoribosyltransferase 2
Bradi1g02497	1.56906	-0.00135618	0.252597	0.995716
Bradi1g02505	5.87868	0.10821	0.274576	0.693509	0.99996
Bradi1g02510	1955.47	-0.247933	0.157161	0.114664	0.973208	cellulose synthase 6
Bradi1g02517	20.0925	-0.175314	0.195681	0.370296	0.99996	decapping 1
Bradi1g02530	1.5675	-0.0333176	0.256658	0.896714		Peptidase M20/M25/M40 family protein
Bradi1g02535	0					Tetratricopeptide repeat (TPR)-like superfamily protein
Bradi1g02540	51.8819	-0.000985227	0.159706	0.995078	0.99996
Bradi1g02550	25.983	0.364472	0.25416	0.151565	0.99996	photosystem II reaction center PSB28 protein
Bradi1g02560	91.5334	0.0432918	0.158815	0.785166	0.99996	Late embryogenesis abundant (LEA) hydroxyproline-rich glycoprotein family
Bradi1g02570	195.038	0.150584	0.119611	0.20805	0.99996	RNA-binding (RRM/RBD/RNP motifs) family protein with retrovirus zinc finger-like domain
Bradi1g02575	2.41139	0.528102	0.277635	0.0571525		cytochrome P450, family 722, subfamily A, polypeptide 1
Bradi1g02580	469.012	-0.0712563	0.160072	0.65621	0.99996	actin 7
Bradi1g02590	421.328	-0.0171674	0.150075	0.908927	0.99996	ferredoxin 3
Bradi1g02597	252.232	0.0113173	0.115254	0.921778	0.99996	acyl-CoA binding protein 4
Bradi1g02610	0					Galactose oxidase/kelch repeat superfamily protein
Bradi1g02615	0.202262	0.0165751	0.124786	0.894329
Bradi1g02621	169.025	-0.0378374	0.127685	0.766976	0.99996	nuclear RNA polymerase A1
Bradi1g02630	99.8796	-0.138105	0.164971	0.402509	0.99996	electron transfer flavoprotein alpha
Bradi1g02635	519.074	0.167143	0.18436	0.36461	0.99996
Bradi1g02637	0.511377	0.0391727	0.197435	0.842726
Bradi1g02640	387.023	0.0680725	0.180716	0.70641	0.99996	cold shock domain protein 1
Bradi1g02645	0.127633	-0.00428057	0.0746298	0.95426
Bradi1g02650	320.44	-0.0717077	0.175283	0.682469	0.99996	glycine-rich protein 2B
Bradi1g02670	0					cytochrome P450, family 71, subfamily A, polypeptide 25
Bradi1g02680	36.7604	0.106166	0.181487	0.558563	0.99996	translocon at the outer envelope membrane of chloroplasts 159
Bradi1g02685	0
Bradi1g02690	3.70409	-0.402325	0.284699	0.15761		Haloacid dehalogenase-like hydrolase (HAD) superfamily protein
Bradi1g02697	17.3105	-0.163233	0.220324	0.458768	0.99996	5\'-3\' exonuclease family protein
Bradi1g02710	110.936	0.117615	0.147933	0.426581	0.99996	Cytidine/deoxycytidylate deaminase family protein
Bradi1g02720	32.2913	-0.129036	0.192302	0.502214	0.99996	Pectin lyase-like superfamily protein
Bradi1g02730	42.1096	-0.0820488	0.2402	0.732663	0.99996	RNA cyclase family protein
Bradi1g02735	12.9394	0.147464	0.249696	0.554805	0.99996	cytochrome P450, family 71, subfamily A, polypeptide 25
Bradi1g02740	87.9106	-0.0713874	0.138038	0.605046	0.99996	RNA cyclase family protein
Bradi1g02750	30.4682	-0.0841022	0.274549	0.759355	0.99996	Carbohydrate-binding X8 domain superfamily protein
Bradi1g02755	0
Bradi1g02760	167.578	-0.073807	0.11489	0.520603	0.99996	squamosa promoter-binding protein-like 12
Bradi1g02770	100.016	0.186447	0.200031	0.351289	0.99996	Protein kinase superfamily protein
Bradi1g02780	30.9755	-0.19886	0.190942	0.297659	0.99996	methyltransferases
Bradi1g02790	7.04763	-0.258477	0.283664	0.362185	0.99996	NAD(P)-binding Rossmann-fold superfamily protein
Bradi1g02800	130.538	-0.0592289	0.204325	0.771911	0.99996	Chaperone DnaJ-domain superfamily protein
Bradi1g02805	7.89216	-0.0589469	0.26401	0.823321	0.99996	glycerol-3-phosphate acyltransferase 3
Bradi1g02810	172.233	0.0641123	0.147503	0.663816	0.99996	Mevalonate/galactokinase family protein
Bradi1g02820	0					senescence-associated gene 12
Bradi1g02830	0.614261	0.157789	0.206071	0.443852		BTB/POZ/Kelch-associated protein
Bradi1g02840	27.9877	-0.0576976	0.209663	0.783169	0.99996	POZ/BTB containin G-protein 1
Bradi1g02850	8.1291	-0.192363	0.255263	0.451096	0.99996	BTB/POZ/Kelch-associated protein
Bradi1g02860	0.382003	-0.0263468	0.147119	0.857871
Bradi1g02870	0.360522	-0.0800425	0.175398	0.64814		Clathrin, heavy chain
Bradi1g02880	37.1676	0.112905	0.184407	0.540365	0.99996	BTB/POZ/Kelch-associated protein
Bradi1g02890	23.8381	-0.125706	0.199848	0.529346	0.99996	BTB/POZ/Kelch-associated protein
Bradi1g02900	2.11021	0.607455	0.278521	0.0291833		BTB/POZ/Kelch-associated protein
Bradi1g02910	16.4422	-0.268624	0.219197	0.22039	0.99996	Nucleic acid-binding proteins superfamily
Bradi1g02920	46.8461	-0.20709	0.151392	0.171343	0.99996	Protein phosphatase 2C family protein
Bradi1g02930	88.1631	-0.00223938	0.177994	0.989962	0.99996	DNA-binding enhancer protein-related
Bradi1g02940	1680.65	0.0896334	0.147466	0.543304	0.99996	calreticulin 1a
Bradi1g02950	82.316	-0.0788672	0.203288	0.698047	0.99996	C2H2 and C2HC zinc fingers superfamily protein
Bradi1g02960	339.836	0.0374297	0.110585	0.735009	0.99996	transducin family protein / WD-40 repeat family protein
Bradi1g02970	0.137608	0.0190471	0.0816756	0.815603		Protein kinase superfamily protein
Bradi1g02980	72.0208	-0.374633	0.165238	0.0233759	0.69185
Bradi1g02990	112.983	-0.0567627	0.188812	0.763696	0.99996	phosphoribosylformylglycinamidine cyclo-ligase, chloroplast / phosphoribosyl-aminoimidazole synthetase / AIR synthase (PUR5)
Bradi1g03000	23.8181	0.228504	0.233121	0.32699	0.99996	Protein of unknown function (DUF3511)
Bradi1g03010	64.2501	-0.110423	0.1394	0.428284	0.99996	Protein of unknown function (DUF789)
Bradi1g03020	144.113	-0.0838199	0.170058	0.62209	0.99996	GATA transcription factor 16
Bradi1g03030	103.655	-0.294742	0.148252	0.0467996	0.825621	pumilio 24
Bradi1g03040	6.52806	0.0163034	0.276488	0.952979	0.99996	Chaperone DnaJ-domain superfamily protein
Bradi1g03050	136.91	-0.0916348	0.153269	0.549928	0.99996	Mono-/di-acylglycerol lipase, N-terminal;Lipase, class 3
Bradi1g03056	8.65299	-0.459825	0.271062	0.0898141	0.933077	Plant invertase/pectin methylesterase inhibitor superfamily protein
Bradi1g03063	5.22541	-0.201372	0.281693	0.474694	0.99996	cytochrome P450, family 71 subfamily B, polypeptide 7
Bradi1g03070	0.0325323	0.0158456	0.0746298	0.831855		cell wall / vacuolar inhibitor of fructosidase 2
Bradi1g03080	1.02542	-0.302684	0.22235	0.17342
Bradi1g03090	414.449	0.246214	0.24505	0.315018	0.99996	PLANT CADMIUM RESISTANCE 2
Bradi1g03100	0.597657	0.176808	0.200855	0.378709
Bradi1g03105	0					Plant invertase/pectin methylesterase inhibitor superfamily protein
Bradi1g03110	95.5828	0.210635	0.134051	0.116112	0.979143	alpha/beta-Hydrolases superfamily protein
Bradi1g03120	64.7754	-0.0223198	0.139054	0.872478	0.99996	alpha/beta-Hydrolases superfamily protein
Bradi1g03130	48.9461	0.0294211	0.157278	0.85161	0.99996	Fumarylacetoacetate (FAA) hydrolase family
Bradi1g03136	3.86707	-0.231995	0.283756	0.413592
Bradi1g03142	9.11544	0.281052	0.258766	0.277424	0.99996
Bradi1g03146	0					NTM1-like 8
Bradi1g03150	30.091	-0.0528046	0.192023	0.783323	0.99996	S-adenosyl-L-methionine-dependent methyltransferases superfamily protein
Bradi1g03160	100.592	-0.0591956	0.149594	0.69232	0.99996	SPX domain gene 4
Bradi1g03170	243.325	-0.0388011	0.0990863	0.695362	0.99996	Protein of unknown function (DUF300)
Bradi1g03180	211.578	0.115208	0.162675	0.478814	0.99996	DEAD box RNA helicase (RH3)
Bradi1g03185	8.25617	0.195753	0.262229	0.455367	0.99996
Bradi1g03191	10.5084	-0.0711838	0.262641	0.786368	0.99996
Bradi1g03196	0.0625924	0	0.0746298	1
Bradi1g03200	0.0378308	0.0158456	0.0746298	0.831855		cation/H+ exchanger 19
Bradi1g03207	10.5455	0.13955	0.285049	0.624441	0.99996	Glycosyl hydrolase superfamily protein
Bradi1g03220	68.8001	0.549024	0.18142	0.00247603	0.2481	Ribosomal L18p/L5e family protein
Bradi1g03230	0					Plant invertase/pectin methylesterase inhibitor superfamily protein
Bradi1g03235	0.07834	0	0.0746298	1		SU(VAR)3-9 homolog 9
Bradi1g03240	2.11666	0.25279	0.262994	0.336451		Plant invertase/pectin methylesterase inhibitor superfamily protein
Bradi1g03245	0.0412496	0.0158456	0.0746298	0.831855		NAC domain containing protein 63
Bradi1g03250	1707.4	-0.0027256	0.164665	0.986794	0.99996	non-specific phospholipase C1
Bradi1g03260	31.991	0.0563495	0.209317	0.787771	0.99996	anthranilate synthase alpha subunit 1
Bradi1g03270	69.4374	0.067193	0.164879	0.683619	0.99996	RNA recognition motif (RRM)-containing protein
Bradi1g03277	0					Concanavalin A-like lectin protein kinase family protein
Bradi1g03283	19.4132	-0.139396	0.210277	0.507384	0.99996
Bradi1g03290	24.4031	0.176516	0.196626	0.369334	0.99996	S-adenosyl-L-methionine-dependent methyltransferases superfamily protein
Bradi1g03307	1.40362	0.00152153	0.243734	0.995019
Bradi1g03313	0
Bradi1g03320	10.4534	0.087265	0.243694	0.720274	0.99996
Bradi1g03330	9.4672	-0.0905428	0.255382	0.722936	0.99996	DNA GYRASE B3
Bradi1g03340	42.8693	0.984541	0.192925	3.33921e-07	0.00109866
Bradi1g03350	23.3017	-0.0742849	0.224136	0.740321	0.99996	golgi nucleotide sugar transporter 2
Bradi1g03355	0.35194	0.0184069	0.133733	0.890525
Bradi1g03360	0.0344997	-0.00428057	0.0746298	0.95426		Concanavalin A-like lectin protein kinase family protein
Bradi1g03367	68.2917	0.304116	0.152931	0.0467478	0.825446	calmodulin-binding receptor-like cytoplasmic kinase 1
Bradi1g03380	238.398	-0.0747967	0.0946685	0.429475	0.99996	defective in exine formation protein (DEX1)
Bradi1g03392	6.6111	-0.00562045	0.281843	0.98409	0.99996	Plant protein of unknown function (DUF641)
Bradi1g03400	23.8662	0.229578	0.220589	0.297991	0.99996	plastid transcriptionally active 13
Bradi1g03410	133.081	-0.0960104	0.214766	0.654841	0.99996	Tim10/DDP family zinc finger protein
Bradi1g03420	122.599	-0.0126802	0.164505	0.938559	0.99996	Protein kinase protein with tetratricopeptide repeat domain
Bradi1g03431	0
Bradi1g03440	195.007	0.041216	0.119403	0.729956	0.99996	S-adenosyl-L-methionine-dependent methyltransferases superfamily protein
Bradi1g03450	47.206	0.172562	0.185227	0.351529	0.99996	plastid transcriptionally active 2
Bradi1g03460	11.5869	0.290652	0.256155	0.256512	0.99996	AtGCP3 interacting protein 1
Bradi1g03470	62.9383	-0.245562	0.218646	0.261392	0.99996	Calmodulin-binding protein
Bradi1g03480	51.5126	-0.0467353	0.253094	0.853499	0.99996	Xanthine/uracil permease family protein
Bradi1g03483	0.909438	-0.0693522	0.211326	0.742778
Bradi1g03486	0					Xanthine/uracil permease family protein
Bradi1g03490	223.029	0.0298903	0.0803714	0.709966	0.99996	RAB GTPase homolog A2B
Bradi1g03500	27.4833	0.0856604	0.261076	0.742832	0.99996	Major facilitator superfamily protein
Bradi1g03510	317.403	-0.109418	0.258379	0.671945	0.99996
Bradi1g03520	0					BTB/POZ/MATH-domains containing protein
Bradi1g03530	72.9197	0.0141562	0.145422	0.922452	0.99996	Major facilitator superfamily protein
Bradi1g03537	0.726611	-0.0238264	0.212007	0.910518		Concanavalin A-like lectin protein kinase family protein
Bradi1g03550	123.964	-0.128914	0.151864	0.395947	0.99996	urease
Bradi1g03555	0
Bradi1g03560	60.4133	0.14731	0.142155	0.30008	0.99996	calmodulin binding;purine nucleotide binding
Bradi1g03580	18.5276	0.349269	0.219603	0.111731	0.966161	Chaperone DnaJ-domain superfamily protein
Bradi1g03590	82.1134	0.399131	0.161216	0.0132956	0.537505	Fes1A
Bradi1g03595	3.50404	0.456845	0.284578	0.108418
Bradi1g03600	27.9233	0.0778431	0.20984	0.710664	0.99996	FtsJ-like methyltransferase family protein
Bradi1g03605	5.43597	0.15635	0.280096	0.576707	0.99996
Bradi1g03610	45.2458	0.0645163	0.189893	0.734044	0.99996	NAD(P)-binding Rossmann-fold superfamily protein
Bradi1g03620	71.5937	-0.173873	0.143415	0.225369	0.99996	SCARECROW-like 14
Bradi1g03627	1.34453	-0.0300318	0.231928	0.896972
Bradi1g03633	0
Bradi1g03640	22.3427	0.00779673	0.251318	0.975251	0.99996	expansin A16
Bradi1g03650	9.50091	0.0373053	0.256034	0.884155	0.99996	Protein kinase superfamily protein
Bradi1g03660	64.5565	0.124185	0.154096	0.420304	0.99996	Nucleotide-diphospho-sugar transferases superfamily protein
Bradi1g03670	7.94045	0.233287	0.26373	0.376391	0.99996	Tetratricopeptide repeat (TPR)-like superfamily protein
Bradi1g03672	0.250193	-0.0110485	0.125873	0.930056
Bradi1g03675	0.355138	-0.167136	0.135934	0.218868
Bradi1g03681	0.129015	0.0184026	0.080311	0.818759
Bradi1g03686	8.90036	0.671399	0.284232	0.0181694	0.604555
Bradi1g03690	120.773	-0.144035	0.166355	0.386583	0.99996	pol-like 5
Bradi1g03700	39.0719	0.242514	0.219127	0.268413	0.99996	Ribosomal protein L36e family protein
Bradi1g03710	17.3744	-0.019311	0.259255	0.940623	0.99996	OBF-binding protein 3
Bradi1g03720	7689.73	0.0415234	0.0904073	0.646024	0.99996	heat shock cognate protein 70-1
Bradi1g03730	127.017	-0.0181845	0.118087	0.877616	0.99996	SEC14 cytosolic factor family protein / phosphoglyceride transfer family protein
Bradi1g03737	31.6575	-0.0959977	0.187337	0.608348	0.99996	zinc knuckle (CCHC-type) family protein
Bradi1g03750	1847.4	0.102816	0.128411	0.423316	0.99996	actin depolymerizing factor 4
Bradi1g03760	81.7428	-0.289114	0.273931	0.29123	0.99996	actin depolymerizing factor 3
Bradi1g03770	9.90211	0.932435	0.273918	0.000663902	0.118073	C2H2-type zinc finger family protein
Bradi1g03780	4.029	0.548543	0.251643	0.0292689		C2H2-type zinc finger family protein
Bradi1g03790	4.19478	0.30518	0.279907	0.275584		C2H2-type zinc finger family protein
Bradi1g03800	148.164	0.111938	0.111533	0.315559	0.99996	NAD(P)-binding Rossmann-fold superfamily protein
Bradi1g03810	6.21712	-0.629338	0.275803	0.0224987	0.679529	C2H2-type zinc finger family protein
Bradi1g03820	155.94	-0.11015	0.129897	0.396448	0.99996	RAB GTPase homolog 8A
Bradi1g03827	88.2078	-0.0311825	0.176213	0.859541	0.99996
Bradi1g03840	87.1951	-0.0403783	0.278087	0.884553	0.99996	Chalcone-flavanone isomerase family protein
Bradi1g03850	18.4599	0.0953881	0.254763	0.708093	0.99996	Chloroplast-targeted copper chaperone protein
Bradi1g03853	0
Bradi1g03856	1.66773	0.180751	0.265103	0.495357
Bradi1g03860	153.191	0.21419	0.0996247	0.0315579	0.738134	peptidase M1 family protein
Bradi1g03867	36.1199	-0.329346	0.177737	0.0638837	0.883766
Bradi1g03880	90.1876	0.0635779	0.130575	0.626323	0.99996	related to AP2.7
Bradi1g03890	123.739	0.204719	0.135537	0.130934	0.989309	BRICK1, putative
Bradi1g03900	67.3448	0.157655	0.151212	0.297131	0.99996	alfin-like 1
Bradi1g03910	9.73281	-0.0910428	0.268681	0.734723	0.99996	NAD(P)-binding Rossmann-fold superfamily protein
Bradi1g03920	88.2674	0.0191708	0.161528	0.905526	0.99996	histidine acid phosphatase family protein
Bradi1g03925	0					NADH dehydrogenase subunit J
Bradi1g03930	40.8316	-0.00610337	0.171039	0.971534	0.99996
Bradi1g03940	119.185	-0.0463561	0.183264	0.800309	0.99996	TRICHOME BIREFRINGENCE-LIKE 33
Bradi1g03947	339.131	0.1429	0.233182	0.539991	0.99996	TRICHOME BIREFRINGENCE-LIKE 32
Bradi1g03950	3.09757	-0.0861248	0.274387	0.753612
Bradi1g03951	5.17982	-0.0929613	0.284122	0.743526	0.99996
Bradi1g03953	44.1668	-0.1495	0.183512	0.415266	0.99996
Bradi1g03954	1.33618	0.120627	0.253464	0.634137
Bradi1g03956	49.3692	-0.16136	0.207887	0.437636	0.99996
Bradi1g03962	21.0717	0.388476	0.215285	0.0711566	0.900371
Bradi1g03965	27.9099	0.329566	0.176158	0.0613652	0.87461
Bradi1g03972	6.01295	-0.608651	0.27528	0.0270341	0.707679	TRICHOME BIREFRINGENCE-LIKE 34
Bradi1g03977	2.79566	-0.145874	0.281591	0.604435
Bradi1g03980	120.639	0.276614	0.200892	0.168535	0.99996	aromatic and neutral transporter 1
Bradi1g03990	30.3133	0.174481	0.178414	0.328095	0.99996	SART-1 family
Bradi1g04000	121.469	-0.0880109	0.130332	0.499496	0.99996	SCAR homolog 2
Bradi1g04010	9.72961	-0.240789	0.259315	0.353119	0.99996	Protein of unknown function (DUF567)
Bradi1g04015	0.0378308	0.0158456	0.0746298	0.831855
Bradi1g04020	0					Protein of unknown function (DUF567)
Bradi1g04030	9.42402	-0.209329	0.256895	0.415163	0.99996	2-oxoglutarate-dependent dioxygenase family protein
Bradi1g04040	0.474758	-0.0158274	0.180398	0.930087
Bradi1g04050	2.64682	0.105932	0.282802	0.707973
Bradi1g04055	13.4017	0.157735	0.24952	0.527286	0.99996	glutathione S-transferase THETA 3
Bradi1g04060	36.5761	-0.201924	0.177254	0.254628	0.99996	P-loop containing nucleoside triphosphate hydrolases superfamily protein
Bradi1g04070	970.084	0.113531	0.202771	0.57555	0.99996	Ribosomal protein S26e family protein
Bradi1g04080	61.5639	0.165236	0.139084	0.234821	0.99996	Protein kinase superfamily protein
Bradi1g04090	40.6359	0.0975202	0.170181	0.566619	0.99996	RING/U-box superfamily protein
Bradi1g04097	132.121	0.012123	0.126006	0.923354	0.99996	transcript elongation factor IIS
Bradi1g04110	225.013	0.0740177	0.111586	0.507124	0.99996	cytokinin response factor 4
Bradi1g04120	35.2143	-0.0665971	0.176966	0.706673	0.99996	RNA-binding KH domain-containing protein
Bradi1g04125	0.0999771	0.00578251	0.0746298	0.93824
Bradi1g04130	52.1166	0.511164	0.171216	0.00283122	0.268707	Ribosomal protein L17 family protein
Bradi1g04135	0
Bradi1g04140	825.089	-0.0392643	0.17828	0.825685	0.99996	methylenetetrahydrofolate reductase 2
Bradi1g04145	0
Bradi1g04150	139.555	0.543702	0.228657	0.0174159	0.596617	NAC domain containing protein 102
Bradi1g04160	121.007	0.100287	0.196712	0.61018	0.99996	ribosomal protein L24
Bradi1g04170	2.67611	-0.337295	0.281855	0.231425		calmodulin like 43
Bradi1g04180	334.353	0.0549359	0.123741	0.657073	0.99996	RING/U-box superfamily protein
Bradi1g04191	18.3953	0.0770281	0.235505	0.743611	0.99996
Bradi1g04200	18.6054	-0.158822	0.252834	0.529894	0.99996	tetraspanin3
Bradi1g04210	60.5297	-0.188945	0.212122	0.37307	0.99996	DNA GYRASE A
Bradi1g04215	0
Bradi1g04220	860.459	0.0144522	0.16511	0.93025	0.99996	ADP-ribosylation factor A1F
Bradi1g04226	82.9257	-0.10859	0.17708	0.539726	0.99996	Transducin/WD40 repeat-like superfamily protein
Bradi1g04229	0.225228	-0.0482974	0.107207	0.652346		Arabidopsis NAC domain containing protein 26
Bradi1g04232	54.6275	-0.199484	0.181945	0.272906	0.99996	Ribosomal protein L36
Bradi1g04240	143.503	0.124674	0.124349	0.316048	0.99996	RNA-binding (RRM/RBD/RNP motifs) family protein
Bradi1g04245	0					RNA-binding (RRM/RBD/RNP motifs) family protein
Bradi1g04250	51.0206	0.0376708	0.196338	0.847846	0.99996	Cyclophilin-like peptidyl-prolyl cis-trans isomerase family protein
Bradi1g04261	8.09366	-0.0135291	0.274326	0.960666	0.99996	Protein of unknown function, DUF617
Bradi1g04270	68.6321	0.126643	0.145957	0.385571	0.99996	HIT zinc finger ;PAPA-1-like conserved region
Bradi1g04280	8.40706	0.0763324	0.280511	0.78553	0.99996	basic helix-loop-helix (bHLH) DNA-binding superfamily protein
Bradi1g04286	1.80433	0.04705	0.248789	0.850002
Bradi1g04287	0
Bradi1g04288	0.0344997	-0.00428057	0.0746298	0.95426		F-box family protein
Bradi1g04290	22.6668	0.0173864	0.23878	0.941955	0.99996
Bradi1g04292	18.5123	-0.357983	0.237979	0.132514	0.992022
Bradi1g04300	53.9497	0.232286	0.169693	0.171044	0.99996	ALBINA 1
Bradi1g04305	1.66181	-0.327931	0.263918	0.214035
Bradi1g04310	103.087	-0.104747	0.177254	0.55456	0.99996	Patatin-like phospholipase family protein
Bradi1g04320	62.5856	0.134017	0.170924	0.432999	0.99996	NAD(P)-binding Rossmann-fold superfamily protein
Bradi1g04330	255.79	-0.0464238	0.0959611	0.628544	0.99996	MIRO-related GTP-ase 1
Bradi1g04337	369.039	-0.0283837	0.139966	0.839299	0.99996	Remorin family protein
Bradi1g04348	0
Bradi1g04359	0
Bradi1g04370	0					Disease resistance-responsive (dirigent-like protein) family protein
Bradi1g04390	0
Bradi1g04397	39.8389	-0.275505	0.246976	0.264631	0.99996	ATP binding microtubule motor family protein
Bradi1g04403	0
Bradi1g04410	0					Disease resistance-responsive (dirigent-like protein) family protein
Bradi1g04420	0					Disease resistance-responsive (dirigent-like protein) family protein
Bradi1g04430	0					lipid transfer protein 3
Bradi1g04440	113.008	0.0521115	0.156138	0.738566	0.99996	calmodulin-domain protein kinase 7
Bradi1g04450	2.75154	0.175577	0.282986	0.534965
Bradi1g04460	9.3801	0.167386	0.256906	0.514695	0.99996	Ubiquitin-conjugating enzyme/RWD-like protein
Bradi1g04470	0.50147	-0.181008	0.181681	0.319106		Disease resistance-responsive (dirigent-like protein) family protein
Bradi1g04477	135.138	-0.18823	0.163127	0.248545	0.99996	rRNA processing protein-related
Bradi1g04490	0.120582	-0.00428057	0.0746298	0.95426
Bradi1g04500	61.4201	-0.343485	0.158096	0.0298079	0.730073	Major facilitator superfamily protein
Bradi1g04503	0.515736	0.0684232	0.17959	0.703205
Bradi1g04506	0.136936	-0.0171988	0.0815761	0.833019
Bradi1g04510	0.0954918	0.00578251	0.0746298	0.93824		basic region/leucine zipper transcription factor 16
Bradi1g04520	132.238	0.0286993	0.1455	0.843634	0.99996	Protein phosphatase 2C family protein
Bradi1g04527	31.8757	-0.317805	0.221105	0.150619	0.99996
Bradi1g04540	74.7845	-0.159946	0.161552	0.322146	0.99996	kinase associated protein phosphatase
Bradi1g04550	16.7136	-0.0911401	0.222443	0.682009	0.99996	RING/U-box superfamily protein
Bradi1g04561	0.123159	0.00578251	0.0746298	0.93824		RNA-binding (RRM/RBD/RNP motifs) family protein
Bradi1g04570	96.9349	0.0608464	0.137531	0.658185	0.99996	ribosomal RNA processing 4
Bradi1g04580	1.34277	0.119771	0.24829	0.629534		isopentenyltransferase 5
Bradi1g04590	49.3172	0.093521	0.151222	0.536288	0.99996	nudix hydrolase homolog 16
Bradi1g04597	66.7208	-0.0159696	0.217303	0.941416	0.99996	Cellulose synthase family protein
Bradi1g04603	0
Bradi1g04610	0					Pectin lyase-like superfamily protein
Bradi1g04620	13.2195	0.0745028	0.265272	0.778822	0.99996	Chaperonin-like RbcX protein
Bradi1g04625	68.726	-0.0515831	0.259355	0.842349	0.99996	apocytochrome b
Bradi1g04630	0					Pectin lyase-like superfamily protein
Bradi1g04641	0					Pectin lyase-like superfamily protein
Bradi1g04650	0.148983	0.00722891	0.0832577	0.93081
Bradi1g04660	717.83	0.0658255	0.202624	0.745283	0.99996	Ribosomal protein S5 family protein
Bradi1g04670	15.8628	-0.0177506	0.239946	0.941028	0.99996	Protein of unknown function, DUF642
Bradi1g04677	0.507884	-0.286223	0.191807	0.135635		F-box family protein
Bradi1g04679	0.0818006	0	0.0746298	1
Bradi1g04681	0.266178	0.0503082	0.130386	0.699614
Bradi1g04683	13.0474	0.168173	0.231809	0.468157	0.99996
Bradi1g04690	47.8245	-0.218049	0.210484	0.30023	0.99996	Cupredoxin superfamily protein
Bradi1g04700	460.738	0.489599	0.216426	0.0236851	0.692406	photosystem I subunit D-2
Bradi1g04710	77.7263	-0.0177499	0.125526	0.88755	0.99996	Protein of unknown function (DUF1639)
Bradi1g04720	128.005	0.175669	0.208608	0.399732	0.99996	Protein of Unknown Function (DUF239)
Bradi1g04730	27.6444	-0.132316	0.202929	0.51438	0.99996
Bradi1g04740	237.352	0.0616154	0.210738	0.769996	0.99996	Cytochrome bd ubiquinol oxidase, 14kDa subunit
Bradi1g04750	55.4537	-0.149011	0.266489	0.576051	0.99996
Bradi1g04760	34.726	0.0392878	0.201845	0.845672	0.99996	Plant protein of unknown function (DUF868)
Bradi1g04772	5.51662	0.174841	0.281178	0.534063	0.99996	Ribonuclease H-like superfamily protein
Bradi1g04780	11.1999	-0.200971	0.273453	0.462378	0.99996
Bradi1g04790	70.3681	0.00481629	0.171753	0.977629	0.99996	APR-like 5
Bradi1g04800	23.0145	0.150192	0.22721	0.508595	0.99996	elongation factor P (EF-P) family protein
Bradi1g04810	23.4605	0.441204	0.223975	0.0488514	0.838588	ACD1-like
Bradi1g04820	124.12	-0.00556886	0.134689	0.96702	0.99996	Peptidase S24/S26A/S26B/S26C family protein
Bradi1g04830	110.429	0.158903	0.144078	0.270073	0.99996	acyl-activating enzyme 18
Bradi1g04835	0					Ribonuclease H-like superfamily protein
Bradi1g04840	58.1971	-0.105235	0.146707	0.473182	0.99996	Phosphatidic acid phosphatase (PAP2) family protein
Bradi1g04850	294.716	-0.0874086	0.123383	0.478676	0.99996	protein phosphatase 2A-4
Bradi1g04860	523.097	-0.125732	0.0806937	0.119201	0.982174	P-loop containing nucleoside triphosphate hydrolases superfamily protein
Bradi1g04870	229.93	0.0447859	0.15781	0.776566	0.99996	squalene synthase 1
Bradi1g04880	59.9236	-0.0832015	0.246366	0.735578	0.99996	UDP-Glycosyltransferase superfamily protein
Bradi1g04890	20.1056	0.166213	0.269922	0.538038	0.99996	UDP-Glycosyltransferase superfamily protein
Bradi1g04900	10.9927	0.196889	0.265485	0.458318	0.99996	squalene synthase 1
Bradi1g04903	0.361334	0.0262548	0.174728	0.880559		UDP-Glycosyltransferase superfamily protein
Bradi1g04907	114.333	0.414743	0.284918	0.145487	0.999328	germin-like protein subfamily 2 member 2 precursor
Bradi1g04917	60.4835	0.176895	0.166274	0.287384	0.99996	exocyst complex component 84B
Bradi1g04930	0.823004	-0.239042	0.178297	0.180021		Bifunctional inhibitor/lipid-transfer protein/seed storage 2S albumin superfamily protein
Bradi1g04935	0
Bradi1g04940	31.4866	0.18653	0.199619	0.350084	0.99996
Bradi1g04950	1881.39	0.0353122	0.177096	0.841953	0.99996	Ribosomal protein L30/L7 family protein
Bradi1g04953	1.13836	-0.0473362	0.228727	0.836045
Bradi1g04957	21.8429	-0.379229	0.212161	0.073864	0.910447	Galactosyltransferase family protein
Bradi1g04963	1.20742	-0.131854	0.252069	0.600912
Bradi1g04970	2.58909	-0.110633	0.258738	0.668952
Bradi1g04975	0.577106	-0.000190463	0.185817	0.999182
Bradi1g04980	78.6302	-0.226544	0.148726	0.127701	0.984747	Histidine kinase-, DNA gyrase B-, and HSP90-like ATPase family protein
Bradi1g04990	44.5471	-0.545962	0.252345	0.0304986	0.735132	Galactosyltransferase family protein
Bradi1g05000	107.389	-0.697805	0.279435	0.012518	0.520247	Oxoglutarate/iron-dependent oxygenase
Bradi1g05010	3.45964	-0.50261	0.28435	0.0771323		CLAVATA3/ESR-RELATED 26
Bradi1g05020	0
Bradi1g05030	734.692	0.161073	0.105701	0.127545	0.984747	vesicle-associated membrane protein 726
Bradi1g05037	44.4181	-0.0572994	0.183409	0.754727	0.99996	BIG PETAL P
Bradi1g05050	137.474	-0.0754734	0.115222	0.51245	0.99996	cytidinediphosphate diacylglycerol synthase 2
Bradi1g05056	10.4443	-0.478881	0.260339	0.0658492	0.892677	DDT domain superfamily
Bradi1g05062	0.112929	0.0158456	0.0746298	0.831855		P-loop containing nucleoside triphosphate hydrolases superfamily protein
Bradi1g05070	78.6415	-0.095823	0.126128	0.447417	0.99996
Bradi1g05080	17.9621	-0.0597825	0.217652	0.78357	0.99996
Bradi1g05090	18.5193	0.145963	0.220601	0.508188	0.99996	Protein kinase superfamily protein
Bradi1g05100	28.6442	-0.030012	0.212433	0.887651	0.99996	Protein of unknown function (DUF569)
Bradi1g05110	108.266	-0.220684	0.120765	0.0676405	0.892677	RNA-binding (RRM/RBD/RNP motifs) family protein
Bradi1g05116	21.9765	0.17279	0.211348	0.413608	0.99996	Nucleotidylyl transferase superfamily protein
Bradi1g05122	430.265	-0.149458	0.0839693	0.0750902	0.910764	VPS35 homolog B
Bradi1g05130	54.7664	-0.138457	0.150222	0.356695	0.99996	Forkhead-associated (FHA) domain-containing protein
Bradi1g05141	0.280088	0.0520201	0.133351	0.696465		thioredoxin 2
Bradi1g05150	169.845	0.0694421	0.107477	0.518207	0.99996	thioredoxin 2
Bradi1g05156	12.7584	0.0957032	0.250071	0.70194	0.99996
Bradi1g05162	9.89436	-0.177297	0.26268	0.499704	0.99996	Stabilizer of iron transporter SufD / Polynucleotidyl transferase
Bradi1g05170	67.0033	-0.280599	0.128465	0.0289438	0.719039
Bradi1g05180	18.5721	0.106033	0.284703	0.709569	0.99996	Major facilitator superfamily protein
Bradi1g05190	0.984306	0.0765516	0.240415	0.750171		phosphate transporter traffic facilitator1
Bradi1g05192	0					Protein of Unknown Function (DUF239)
Bradi1g05195	0					Protein of Unknown Function (DUF239)
Bradi1g05198	1.09005	-0.0595357	0.237791	0.802301
Bradi1g05202	0
Bradi1g05206	38.8879	0.0353675	0.167943	0.833206	0.99996
Bradi1g05208	0
Bradi1g05210	19.5397	-0.101476	0.240346	0.672875	0.99996	geranyl diphosphate synthase 1
Bradi1g05217	105.757	0.0462031	0.119962	0.700127	0.99996
Bradi1g05230	7.4021	0.05125	0.272579	0.850862	0.99996
Bradi1g05240	38.4419	0.145104	0.195283	0.457457	0.99996	GTP1/OBG family protein
Bradi1g05247	20.6712	-0.306588	0.208676	0.141777	0.997321	PHD finger family protein / bromo-adjacent homology (BAH) domain-containing protein
Bradi1g05260	28.7504	0.110114	0.182181	0.545563	0.99996	RTE1-homolog
Bradi1g05270	0
Bradi1g05276	0
Bradi1g05290	0
Bradi1g05296	0
Bradi1g05301	0.07834	0	0.0746298	1
Bradi1g05306	3.93999	-0.071362	0.284913	0.802224		titan9
Bradi1g05310	20.5768	-0.0287456	0.215528	0.893898	0.99996	Protein of unknown function, DUF593
Bradi1g05320	183.541	-0.208733	0.174525	0.231694	0.99996	TPX2 (targeting protein for Xklp2) protein family
Bradi1g05322	0
Bradi1g05325	0.111363	-0.00428057	0.0746298	0.95426
Bradi1g05328	0					nucleic acid binding;zinc ion binding
Bradi1g05330	225.311	-0.0648814	0.171323	0.704905	0.99996	winged-helix DNA-binding transcription factor family protein
Bradi1g05340	1130.05	0.0577223	0.211173	0.784591	0.99996	Ribosomal protein S19 family protein
Bradi1g05346	41.5192	0.0748282	0.211069	0.722949	0.99996	WRKY DNA-binding protein 39
Bradi1g05360	56.8423	0.187958	0.133992	0.160689	0.99996	GCIP-interacting family protein
Bradi1g05371	14.506	0.0433492	0.246079	0.860168	0.99996	prenylated RAB acceptor 1.E
Bradi1g05380	0.531296	-0.231084	0.184006	0.20917		methyltransferase 1
Bradi1g05390	40.2136	-0.346165	0.184363	0.060432	0.870795	DREB2A-interacting protein 2
Bradi1g05397	0					BTB-POZ and MATH domain 2
Bradi1g05410	9.42813	-0.524826	0.277849	0.0589066	0.863487	AUX/IAA transcriptional regulator family protein
Bradi1g05420	170.706	-0.254453	0.130464	0.0511329	0.84896	Protein of unknown function (DUF2361)
Bradi1g05430	119.706	0.0876898	0.1758	0.617918	0.99996	basic helix-loop-helix (bHLH) DNA-binding superfamily protein
Bradi1g05450	7.02486	-0.10904	0.284577	0.701596	0.99996	Aldolase-type TIM barrel family protein
Bradi1g05460	45.1787	0.0123118	0.28366	0.96538	0.99996	Aldolase-type TIM barrel family protein
Bradi1g05467	97.1154	-0.0381871	0.13249	0.773174	0.99996	Aldolase-type TIM barrel family protein
Bradi1g05480	133.934	-0.196459	0.152185	0.196731	0.99996	bZIP transcription factor family protein
Bradi1g05490	186.985	-0.0314038	0.11907	0.791979	0.99996	Guanylate-binding family protein
Bradi1g05500	265.49	0.19275	0.150855	0.201351	0.99996	Protein of unknown function (DUF506)
Bradi1g05510	1095.28	-0.058983	0.164847	0.72049	0.99996	Ribosomal protein L4/L1 family
Bradi1g05520	25.0471	0.067943	0.197058	0.730255	0.99996	Plant Tudor-like RNA-binding protein
Bradi1g05530	0.0471204	0	0.0746298	1
Bradi1g05535	0.134477	-0.00506726	0.0810659	0.950158
Bradi1g05540	1.07774	0.256974	0.239395	0.283079		Aluminium induced protein with YGL and LRDR motifs
Bradi1g05550	30.2755	0.619509	0.174682	0.0003904	0.0931435	heat shock transcription factor A6B
Bradi1g05560	192.43	0.214734	0.161917	0.184774	0.99996	Bax inhibitor-1 family protein
Bradi1g05570	1.89175	0.154466	0.275838	0.575486		Bax inhibitor-1 family protein
Bradi1g05580	183.519	-0.0913703	0.144432	0.526984	0.99996	Protein of unknown function (DUF1000)
Bradi1g05585	30.1248	-0.22435	0.285005	0.431177	0.99996	vacuolar ATP synthase catalytic subunit-related / V-ATPase-related / vacuolar proton pump-related
Bradi1g05590	24.1802	-0.356123	0.184904	0.0541064	0.859203	Pentatricopeptide repeat (PPR) superfamily protein
Bradi1g05600	120.127	-0.156871	0.215723	0.467112	0.99996	Leucine-rich repeat (LRR) family protein
Bradi1g05610	14.0444	-0.146273	0.259175	0.572495	0.99996	Pentatricopeptide repeat (PPR) superfamily protein
Bradi1g05620	32.5869	-0.147397	0.188095	0.433257	0.99996
Bradi1g05630	28.3927	0.183559	0.226451	0.4176	0.99996	Major facilitator superfamily protein
Bradi1g05640	0.229337	0	0.128877	1		GDSL-like Lipase/Acylhydrolase superfamily protein
Bradi1g05650	299.484	-0.0524738	0.164734	0.750078	0.99996	FRIGIDA-like protein
Bradi1g05655	0
Bradi1g05660	192.849	-0.135414	0.108175	0.21064	0.99996	exoribonuclease 4
Bradi1g05670	1486.33	0.09441	0.189455	0.618256	0.99996	Ribosomal protein S13/S18 family
Bradi1g05680	103.009	0.0704742	0.148654	0.63544	0.99996	glutamate dehydrogenase 1
Bradi1g05690	5.87084	-0.386369	0.284574	0.174555	0.99996	Acyl-CoA N-acyltransferases (NAT) superfamily protein
Bradi1g05700	4.58844	0.119375	0.284936	0.675251		Acyl-CoA N-acyltransferases (NAT) superfamily protein
Bradi1g05707	0.0918336	0	0.0746298	1		NADH-Ubiquinone oxidoreductase (complex I), chain 5 protein
Bradi1g05715	7.32106	0.307173	0.284887	0.280933	0.99996	Ribosomal protein S7p/S5e family protein
Bradi1g05721	0.0296831	-0.00428057	0.0746298	0.95426		NADH-Ubiquinone/plastoquinone (complex I) protein
Bradi1g05724	0
Bradi1g05728	9.34853	0.0494258	0.274874	0.8573	0.99996	DNA-directed RNA polymerase family protein
Bradi1g05731	0					photosynthetic electron transfer B
Bradi1g05735	0.0658087	0.0158456	0.0746298	0.831855		photosystem II reaction center protein H
Bradi1g05738	0.0325323	0.0158456	0.0746298	0.831855
Bradi1g05739	0.372781	0.0620709	0.149773	0.678558		photosystem II reaction center protein T
Bradi1g05740	47.5459	0.133166	0.24171	0.581679	0.99996	photosystem II reaction center protein B
Bradi1g05741	0.367692	0.0846538	0.132703	0.523526		photosystem II reaction center protein B
Bradi1g05742	1.76248	-0.249247	0.262424	0.34222		photosystem II reaction center protein T
Bradi1g05743	0.0463423	-0.00428057	0.0746298	0.95426		plastid-encoded CLP P
Bradi1g05746	0					ribosomal protein L20
Bradi1g05747	0					ribosomal protein S18
Bradi1g05748	7.5635	0.0219988	0.284659	0.9384	0.99996	photosystem II reaction center protein H
Bradi1g05749	0.0719991	0.00578251	0.0746298	0.93824		ribosomal protein L33
Bradi1g05750	0					plastid-encoded CLP P
Bradi1g05752	46.516	0.210113	0.274396	0.443838	0.99996	ribosomal protein S18
Bradi1g05753	0					ribosomal protein L20
Bradi1g05755	0					ribosomal protein S12C
Bradi1g05756	21.4526	0.321022	0.266033	0.227546	0.99996	iron-sulfur cluster binding;electron carriers;4 iron, 4 sulfur cluster binding
Bradi1g05757	27.9667	0.318795	0.259405	0.219091	0.99996	photosynthetic electron transfer B
Bradi1g05758	55.6649	0.225568	0.244026	0.355299	0.99996	photosynthetic electron transfer D
Bradi1g05760	0.850808	-0.293546	0.201173	0.144518		NADH-ubiquinone/plastoquinone oxidoreductase chain 4L
Bradi1g05761	29.7041	0.0744874	0.267101	0.780342	0.99996	RNA polymerase subunit alpha
Bradi1g05762	15.0595	0.274108	0.284277	0.334931	0.99996	NADH:ubiquinone/plastoquinone oxidoreductase, chain 6
Bradi1g05763	0					ribosomal protein S11
Bradi1g05764	5.59945	0.0846385	0.269284	0.753286	0.99996	NADPH dehydrogenases
Bradi1g05765	0
Bradi1g05766	0.0411555	0	0.0746298	1		photosynthetic electron transfer D
Bradi1g05767	0					Nucleic acid-binding, OB-fold-like protein
Bradi1g05768	1.35264	0.0433774	0.23407	0.852979		photosynthetic electron transfer B
Bradi1g05769	0					ribosomal protein S8
Bradi1g05772	0					ribosomal protein L14
Bradi1g05774	0					ribosomal protein L16
Bradi1g05775	0					electron carriers
Bradi1g05776	0					structural constituent of ribosome
Bradi1g05777	0
Bradi1g05778	0					ribosomal protein L22
Bradi1g05779	0					photosystem II reaction center protein E
Bradi1g05781	0.12293	0.0158456	0.0746298	0.831855		photosynthetic electron transfer A
Bradi1g05782	0					ribosomal protein S19
Bradi1g05783	1.13849	0.326153	0.213756	0.127054		CemA-like proton extrusion protein-related
Bradi1g05784	0
Bradi1g05785	0					DNA-directed RNA polymerase family protein
Bradi1g05786	0
Bradi1g05788	0					ribosomal protein S2
Bradi1g05789	0
Bradi1g05790	0.0753238	-0.00428057	0.0746298	0.95426		ATPase, F0 complex, subunit A protein
Bradi1g05791	0					Chloroplast Ycf2;ATPase, AAA type, core
Bradi1g05792	2.92318	-0.0606105	0.277063	0.826836		ribosomal protein S19
Bradi1g05793	0
Bradi1g05794	0.195038	0.032339	0.105626	0.75948		ribosomal protein L22
Bradi1g05795	0
Bradi1g05796	2.37869	-0.35618	0.272412	0.191042		structural constituent of ribosome
Bradi1g05797	0
Bradi1g05799	21.9262	0.15903	0.247032	0.519728	0.99996	NADH-Ubiquinone/plastoquinone (complex I) protein
Bradi1g05801	529.642	0.0338715	0.244814	0.889959	0.99996	ribosomal protein S7
Bradi1g05804	77.3478	-0.137775	0.230345	0.549757	0.99996	chloroplast ribosomal protein S15
Bradi1g05805	0					PSAJ
Bradi1g05807	0					ribosomal protein L2
Bradi1g05808	0.0412496	0.0158456	0.0746298	0.831855		ribosomal protein L2
Bradi1g05810	48.3952	-0.102216	0.202666	0.614012	0.99996	F-box family protein
Bradi1g05811	0.474132	0.031226	0.155025	0.840366
Bradi1g05813	8.70905	0.131211	0.276353	0.634935	0.99996	Acyl-CoA N-acyltransferases (NAT) superfamily protein
Bradi1g05817	35.0258	-0.0772568	0.240407	0.747939	0.99996	Acyl-CoA N-acyltransferases (NAT) superfamily protein
Bradi1g05827	21.8724	-0.334833	0.275323	0.223929	0.99996	Bifunctional inhibitor/lipid-transfer protein/seed storage 2S albumin superfamily protein
Bradi1g05837	52.8674	-0.184978	0.27874	0.506933	0.99996	Bifunctional inhibitor/lipid-transfer protein/seed storage 2S albumin superfamily protein
Bradi1g05850	186.964	-0.275844	0.279941	0.324444	0.99996	Bifunctional inhibitor/lipid-transfer protein/seed storage 2S albumin superfamily protein
Bradi1g05860	3.57847	0.240981	0.285065	0.397912		12-oxophytodienoate reductase 1
Bradi1g05870	150.238	-0.12556	0.193135	0.515619	0.99996	12-oxophytodienoate reductase 1
Bradi1g05880	34.4069	-0.0408361	0.231365	0.859901	0.99996	12-oxophytodienoate reductase 1
Bradi1g05885	4.15067	-0.203566	0.284401	0.474133
Bradi1g05890	57.4828	-0.354298	0.202461	0.0801262	0.923326	S-locus lectin protein kinase family protein
Bradi1g05895	1.59454	-0.0753713	0.260087	0.771975		Ankyrin repeat family protein
Bradi1g05900	0.104698	0.00602664	0.0761604	0.936928		20S proteasome beta subunit D1
Bradi1g05910	0.087845	0.0158456	0.0746298	0.831855		cupin family protein
Bradi1g05920	27.1457	-0.175853	0.203322	0.387094	0.99996	CVP2 like 1
Bradi1g05930	0.3027	-0.0235043	0.161567	0.884335		Protein kinase family protein
Bradi1g05941	0					cupin family protein
Bradi1g05950	305.567	-0.0260731	0.0787283	0.74051	0.99996	Protein kinase family protein
Bradi1g05960	1.44249	0.540761	0.260054	0.0375787		FBD, F-box and Leucine Rich Repeat domains containing protein
Bradi1g05970	378.486	-0.0866132	0.127197	0.495911	0.99996	evolutionarily conserved C-terminal region 2
Bradi1g05980	109.822	0.257495	0.188269	0.171406	0.99996	Histone superfamily protein
Bradi1g05983	0
Bradi1g05987	0
Bradi1g05990	0					Cupredoxin superfamily protein
Bradi1g05996	71.0574	0.0334007	0.19546	0.864316	0.99996
Bradi1g06002	0					A20/AN1-like zinc finger family protein
Bradi1g06010	0					uclacyanin 1
Bradi1g06020	0					uclacyanin 1
Bradi1g06030	7.18115	0.110792	0.283154	0.695592	0.99996	cytochrome P450, family 72, subfamily A, polypeptide 14
Bradi1g06036	133.746	0.0361553	0.149024	0.808305	0.99996	A20/AN1-like zinc finger family protein
Bradi1g06042	0
Bradi1g06050	50.3423	-0.0974522	0.20777	0.639042	0.99996	O-Glycosyl hydrolases family 17 protein
Bradi1g06060	27.3578	0.0644659	0.226146	0.775596	0.99996	ATPase family associated with various cellular activities (AAA)
Bradi1g06070	118.43	0.0304628	0.116872	0.794361	0.99996	BTB-POZ and MATH domain 4
Bradi1g06080	82.2	0.115583	0.171672	0.500772	0.99996	Peptidase M50 family protein
Bradi1g06090	135.057	0.0778824	0.121907	0.522909	0.99996	ubiquiting-conjugating enzyme 2
Bradi1g06095	0					Ribosomal protein S7p/S5e family protein
Bradi1g06100	7.37478	-0.276371	0.274516	0.314051	0.99996	Leucine-rich repeat protein kinase family protein
Bradi1g06110	105.454	0.0501931	0.117176	0.66839	0.99996	Synaptobrevin family protein
Bradi1g06122	13.2809	-0.290646	0.244223	0.234013	0.99996
Bradi1g06130	0					uclacyanin 1
Bradi1g06140	0					uclacyanin 1
Bradi1g06150	0.145626	-0.00527775	0.0826963	0.949113		A20/AN1-like zinc finger family protein
Bradi1g06160	26.8442	0.0720687	0.213552	0.735758	0.99996	aldehyde oxidase 2
Bradi1g06170	0					aldehyde oxidase 4
Bradi1g06177	56.21	-0.306082	0.249042	0.219058	0.99996	aldehyde oxidase 2
Bradi1g06190	50.3673	0.192449	0.250011	0.441442	0.99996	A20/AN1-like zinc finger family protein
Bradi1g06200	600.672	-0.0511334	0.112203	0.64859	0.99996	aldehyde oxidase 2
Bradi1g06210	1.05489	0.0332965	0.24742	0.892948		A20/AN1-like zinc finger family protein
Bradi1g06220	950.001	0.0561766	0.193669	0.771766	0.99996	ribosomal protein L23AB
Bradi1g06222	1.10105	-0.0977975	0.244392	0.689034
Bradi1g06225	0.139031	-0.00428057	0.0746298	0.95426		LOB domain-containing protein 24
Bradi1g06230	22.6889	-0.226843	0.219098	0.300506	0.99996	Peptidase M28 family protein
Bradi1g06235	52.2766	-0.188997	0.17596	0.282782	0.99996	DNA binding
Bradi1g06241	0.451696	0.136707	0.179132	0.445367		alpha/beta-Hydrolases superfamily protein
Bradi1g06250	136.012	-0.0847412	0.131625	0.519699	0.99996	Protein of unknown function, DUF593
Bradi1g06260	9.54439	0.139622	0.257852	0.588176	0.99996	VQ motif-containing protein
Bradi1g06270	0.683738	-0.0440464	0.205844	0.830564		calcium-dependent protein kinase 20
Bradi1g06280	4.03159	0.059565	0.284538	0.834183		S-locus lectin protein kinase family protein
Bradi1g06290	564.136	-0.0727952	0.179538	0.685141	0.99996	FASCICLIN-like arabinogalactan protein 16 precursor
Bradi1g06300	206.05	-0.00266193	0.184477	0.988487	0.99996	calmodulin-domain protein kinase cdpk isoform 2
Bradi1g06310	161.681	-0.210965	0.0933059	0.0237589	0.692406
Bradi1g06315	1.1105	0.177783	0.222597	0.424477
Bradi1g06320	26.7299	0.0886573	0.199629	0.656963	0.99996	MD-2-related lipid recognition domain-containing protein / ML domain-containing protein
Bradi1g06330	6.0288	-0.357423	0.279239	0.200549	0.99996	RING/U-box superfamily protein
Bradi1g06340	492.056	0.597185	0.120575	7.31517e-07	0.00160454	DNAJ homologue 2
Bradi1g06350	41.3608	0.0149715	0.207333	0.942435	0.99996	IQ-domain 5
Bradi1g06360	58.7091	0.199648	0.18687	0.285349	0.99996
Bradi1g06366	1056.23	0.101329	0.1797	0.572837	0.99996	Ribosomal protein L14
Bradi1g06372	41.0248	0.297831	0.248734	0.231155	0.99996	syntaxin of plants 121
Bradi1g06376	0.0546491	0	0.0746298	1
Bradi1g06380	156.31	-0.18742	0.110379	0.0895117	0.93256	Tetratricopeptide repeat (TPR)-like superfamily protein
Bradi1g06387	267.867	0.00058493	0.0872807	0.994653	0.99996	cullin4
Bradi1g06400	2.81877	0.253418	0.282449	0.369602		Ubiquitin carboxyl-terminal hydrolase family protein
Bradi1g06410	2.15893	0.00315106	0.275208	0.990865		zinc knuckle (CCHC-type) family protein
Bradi1g06420	4.97999	-0.244051	0.284049	0.390238	0.99996	C2H2 and C2HC zinc fingers superfamily protein
Bradi1g06421	0
Bradi1g06422	0
Bradi1g06425	47.487	0.152339	0.263266	0.562825	0.99996
Bradi1g06430	148.049	0.663238	0.258626	0.0103333	0.490635	Aldolase-type TIM barrel family protein
Bradi1g06435	0
Bradi1g06440	51.2447	-0.0363211	0.168696	0.829529	0.99996	peroxin 13
Bradi1g06451	292.5	0.0913059	0.269723	0.734974	0.99996
Bradi1g06460	0.460157	-0.157033	0.163738	0.337533		TEOSINTE BRANCHED 1, cycloidea and PCF transcription factor 2
Bradi1g06470	67.5664	-0.0195257	0.130288	0.88087	0.99996	LEM3 (ligand-effect modulator 3) family protein / CDC50 family protein
Bradi1g06480	159.267	-0.0545324	0.141599	0.70015	0.99996	IAP-like protein 1
Bradi1g06490	16.9243	0.138672	0.240137	0.56362	0.99996	Mitochondrial transcription termination factor family protein
Bradi1g06495	9.10617	-0.390276	0.282889	0.167707	0.99996
Bradi1g06500	0
Bradi1g06511	64.4386	0.0180362	0.169239	0.915129	0.99996	Glycolipid transfer protein (GLTP) family protein
Bradi1g06520	400.485	0.0478021	0.174759	0.784444	0.99996	Ribosomal protein L7Ae/L30e/S12e/Gadd45 family protein
Bradi1g06530	41.8778	0.150092	0.176722	0.39571	0.99996	Cell differentiation, Rcd1-like protein
Bradi1g06540	299.632	0.285291	0.187745	0.12862	0.986427	root FNR 1
Bradi1g06550	19.7194	-0.000516808	0.24973	0.998349	0.99996
Bradi1g06560	236.167	-0.0612988	0.188435	0.74495	0.99996	Glycosyltransferase family 61 protein
Bradi1g06570	99.6674	-0.118203	0.153605	0.44158	0.99996	myosin heavy chain-related
Bradi1g06580	259.741	-0.14631	0.106548	0.169696	0.99996	Endoplasmic reticulum vesicle transporter protein
Bradi1g06590	41.5894	-0.0126517	0.163649	0.938377	0.99996	Arv1-like protein
Bradi1g06601	0
Bradi1g06610	10.9022	-0.0677069	0.262054	0.796121	0.99996	patatin-like protein 6
Bradi1g06620	65.4133	-0.126844	0.197726	0.521189	0.99996	FAD/NAD(P)-binding oxidoreductase family protein
Bradi1g06630	229.413	-0.0426774	0.11658	0.714306	0.99996	associated protein 19
Bradi1g06633	0
Bradi1g06636	0					serine carboxypeptidase-like 26
Bradi1g06637	1.70239	0.068481	0.258734	0.791258
Bradi1g06638	0.0341684	-0.00428057	0.0746298	0.95426
Bradi1g06640	41.8981	-0.14977	0.194611	0.441547	0.99996	actin-related protein 7
Bradi1g06645	0
Bradi1g06650	8.28316	-0.0293016	0.284738	0.918036	0.99996	Tetratricopeptide repeat (TPR)-like superfamily protein
Bradi1g06660	2.31764	-0.225784	0.276659	0.414439		F-box/RNI-like superfamily protein
Bradi1g06670	4.61897	-0.260557	0.279217	0.350731		phytochrome interacting factor 3-like 6
Bradi1g06678	149.107	-0.386767	0.280174	0.167448	0.99996
Bradi1g06686	90.9717	-0.386135	0.284605	0.174864	0.99996
Bradi1g06691	144.816	-0.454659	0.268547	0.0904488	0.933707
Bradi1g06695	0.534016	0	0.174331	1
Bradi1g06700	161.922	-0.0259373	0.12923	0.840928	0.99996	Reticulon family protein
Bradi1g06710	0
Bradi1g06720	0.0463423	-0.00428057	0.0746298	0.95426		cytochrome P450, family 71, subfamily B, polypeptide 36
Bradi1g06730	19.3284	0.288641	0.264339	0.274862	0.99996	cytochrome P450, family 71, subfamily B, polypeptide 37
Bradi1g06740	0.422957	0.0892372	0.135904	0.511425		cytochrome P450, family 71, subfamily B, polypeptide 37
Bradi1g06750	7.86291	-0.103064	0.27171	0.704454	0.99996	NagB/RpiA/CoA transferase-like superfamily protein
Bradi1g06755	487.962	-0.00800278	0.183398	0.965194	0.99996
Bradi1g06760	0.321603	-0.120719	0.164689	0.463551
Bradi1g06766	6.32153	0.237517	0.282305	0.400154	0.99996	Tetratricopeptide repeat (TPR)-like superfamily protein
Bradi1g06772	27.4452	0.0271425	0.194983	0.889289	0.99996	GTP-binding protein-related
Bradi1g06780	32.4392	0.055823	0.173805	0.748073	0.99996	methyltransferases
Bradi1g06790	24.2929	-0.251531	0.242121	0.298867	0.99996	fatty acid hydroxylase 1
Bradi1g06800	778.844	-0.00050195	0.16036	0.997503	0.99996	tubulin beta 8
Bradi1g06810	179.396	0.0993109	0.120545	0.410024	0.99996	Aldolase-type TIM barrel family protein
Bradi1g06821	341.212	0.0507235	0.0939262	0.589173	0.99996	actin depolymerizing factor 6
Bradi1g06830	6.90251	-0.021864	0.284927	0.938834	0.99996
Bradi1g06840	4.98335	0.0292393	0.284711	0.918203	0.99996
Bradi1g06851	1175.59	-0.0024479	0.196866	0.990079	0.99996	GTP binding Elongation factor Tu family protein
Bradi1g06861	829.774	0.0453709	0.129131	0.725322	0.99996	GTP binding Elongation factor Tu family protein
Bradi1g06864	0					Ribonuclease H-like superfamily protein
Bradi1g06867	1.83561	0.09551	0.269832	0.723368
Bradi1g06870	3358.48	0.0935264	0.158879	0.556086	0.99996	GTP binding Elongation factor Tu family protein
Bradi1g06880	0					gamete expressed protein 1
Bradi1g06882	0					zinc ion binding;nucleic acid binding
Bradi1g06884	0.372167	0.0517207	0.150723	0.731485		RNA-binding (RRM/RBD/RNP motifs) family protein with retrovirus zinc finger-like domain
Bradi1g06887	0
Bradi1g06890	155.959	1.01206	0.190139	1.02218e-07	0.000697876	photosystem I subunit F
Bradi1g06900	17.5798	0.106148	0.245375	0.665309	0.99996	Calmodulin-binding protein
Bradi1g06902	0
Bradi1g06904	83.3374	0.385867	0.284856	0.175544	0.99996
Bradi1g06907	115.662	0.0581056	0.149308	0.697154	0.99996	FAR1-related sequence 5
Bradi1g06917	76.4566	0.238992	0.141155	0.0904334	0.933707	galacturonosyltransferase-like 7
Bradi1g06930	58.5343	-0.0380731	0.198876	0.848179	0.99996	Protein of unknown function (DUF1068)
Bradi1g06945	31.7581	-0.179361	0.172064	0.297223	0.99996	N-acetylglucosaminyl transferase component family protein / Gpi1 family protein
Bradi1g06960	4.11606	-0.183289	0.284815	0.519875
Bradi1g06970	3.03411	0.122416	0.284534	0.667026		NAC domain containing protein 42
Bradi1g06980	42.08	0.138331	0.186301	0.457776	0.99996	Chaperone DnaJ-domain superfamily protein
Bradi1g06990	8.52146	0.364319	0.27604	0.186901	0.99996
Bradi1g06997	6.46178	0.058955	0.26665	0.825018	0.99996	Ubiquitin carboxyl-terminal hydrolase family protein
Bradi1g06999	0.160666	0.0205839	0.0848332	0.808285
Bradi1g07001	0
Bradi1g07006	0
Bradi1g07010	7.29202	0.751593	0.266359	0.00477654	0.342886	roline-rich extensin-like receptor kinase 4
Bradi1g07020	489.445	-0.0696281	0.136175	0.609132	0.99996	succinate dehydrogenase 1-1
Bradi1g07027	189.635	0.169815	0.0882489	0.0543205	0.859203
Bradi1g07035	21.253	-0.144072	0.218997	0.510621	0.99996	methionine S-methyltransferase
Bradi1g07043	0.300947	0.0809258	0.128043	0.527374
Bradi1g07051	0					Cystatin/monellin superfamily protein
Bradi1g07060	63.2097	0.0297033	0.237115	0.90031	0.99996
Bradi1g07070	138.696	0.0784392	0.137433	0.568172	0.99996	Erythronate-4-phosphate dehydrogenase family protein
Bradi1g07080	41.9641	-0.156758	0.183297	0.392434	0.99996	Protein of unknown function (DUF59)
Bradi1g07090	13.2176	-0.0812521	0.232568	0.726812	0.99996	pentatricopeptide (PPR) repeat-containing protein
Bradi1g07110	190.513	-0.152939	0.123257	0.214671	0.99996	S-adenosyl-L-methionine-dependent methyltransferases superfamily protein
Bradi1g07120	14.2488	0.110594	0.284114	0.697085	0.99996	Leucine carboxyl methyltransferase
Bradi1g07126	3.7598	0.139885	0.284654	0.623127
Bradi1g07133	5.62683	0.156921	0.2735	0.566136	0.99996
Bradi1g07140	57.5188	-0.010279	0.16908	0.951523	0.99996	HAD-superfamily hydrolase, subfamily IG, 5\'-nucleotidase
Bradi1g07145	0
Bradi1g07150	423.831	0.0287072	0.143817	0.841786	0.99996	Alpha-helical ferredoxin
Bradi1g07160	2773.2	0.0983509	0.158012	0.533662	0.99996	Tubulin/FtsZ family protein
Bradi1g07170	219.541	0.25928	0.182169	0.154651	0.99996	peroxisomal NAD-malate dehydrogenase 1
Bradi1g07180	72.2996	-0.208489	0.157708	0.186169	0.99996	Leucine-rich receptor-like protein kinase family protein
Bradi1g07185	1.19665	-0.193569	0.241788	0.423377
Bradi1g07190	59.062	-0.61809	0.180578	0.000619728	0.116515	P-loop containing nucleoside triphosphate hydrolases superfamily protein
Bradi1g07195	0.480936	0.100611	0.152119	0.508357
Bradi1g07200	159.727	-0.150112	0.160773	0.350465	0.99996	Leucine-rich repeat protein kinase family protein
Bradi1g07210	283.637	0.0938828	0.182516	0.606986	0.99996	Ribosomal protein S14p/S29e family protein
Bradi1g07220	35.9615	-0.298759	0.203315	0.141713	0.997321	Protein of unknown function (DUF1005)
Bradi1g07222	0.0985061	-0.00428057	0.0746298	0.95426
Bradi1g07225	0.442754	-0.044468	0.146982	0.762241
Bradi1g07230	438.589	-0.119199	0.172517	0.489602	0.99996	cytochrome c oxidase-related
Bradi1g07237	95.2658	0.556296	0.221387	0.0119785	0.513256	receptor lectin kinase
Bradi1g07247	16.3272	0.208808	0.270357	0.439913	0.99996	KNOTTED-like from Arabidopsis thaliana
Bradi1g07253	0
Bradi1g07260	51.4572	-0.111425	0.179667	0.535141	0.99996	myb domain protein 36
Bradi1g07270	20.1423	-0.467354	0.238788	0.0503244	0.84533
Bradi1g07277	189.52	-0.563539	0.148302	0.000144724	0.0529072	Cellulose-synthase-like C12
Bradi1g07290	0.174579	-0.00563306	0.0853714	0.947391		Integrase-type DNA-binding superfamily protein
Bradi1g07300	16.6221	0.111647	0.246445	0.650526	0.99996	RNA-binding protein 1
Bradi1g07303	0.651209	-0.147547	0.186867	0.42977
Bradi1g07306	0					methyltransferase 1
Bradi1g07310	2.66351	-0.315058	0.276303	0.254177
Bradi1g07320	67.266	0.203668	0.153393	0.184258	0.99996	Carbohydrate-binding protein
Bradi1g07325	0
Bradi1g07330	33.6648	-0.11782	0.217105	0.587345	0.99996	Uncharacterised conserved protein UCP031279
Bradi1g07340	18.7312	0.378206	0.227885	0.0969887	0.946856	cytochrome c biogenesis protein family
Bradi1g07350	6.505	-0.265993	0.28488	0.350458	0.99996	calmodulin-like 41
Bradi1g07360	30.7316	-0.208888	0.228848	0.361357	0.99996
Bradi1g07370	34.0241	0.373921	0.175396	0.0330174	0.752887	ribosomal protein S9
Bradi1g07380	24.2905	0.0434852	0.200839	0.828585	0.99996	Protein of unknown function (DUF616)
Bradi1g07390	49.3037	0.221925	0.198136	0.262686	0.99996	Protein of unknown function, DUF547
Bradi1g07400	162.961	0.109312	0.13744	0.426411	0.99996	D-3-phosphoglycerate dehydrogenase
Bradi1g07410	48.0938	0.0262586	0.19124	0.890788	0.99996	Sec1/munc18-like (SM) proteins superfamily
Bradi1g07415	0
Bradi1g07420	12.9146	-0.0825049	0.274762	0.763966	0.99996
Bradi1g07430	21.3757	-0.112176	0.236773	0.635666	0.99996	Uncharacterised protein family (UPF0497)
Bradi1g07441	376.977	0.073942	0.153317	0.629605	0.99996	cold-regulated 413-plasma membrane 2
Bradi1g07450	4.77922	0.544241	0.285055	0.0562295	0.863487	Pentatricopeptide repeat (PPR) superfamily protein
Bradi1g07457	58.6325	0.10083	0.220948	0.648138	0.99996	Phototropic-responsive NPH3 family protein
Bradi1g07463	0
Bradi1g07470	57.9477	0.230964	0.192805	0.23095	0.99996	Thioredoxin superfamily protein
Bradi1g07480	119.442	0.214919	0.148833	0.14873	0.99996	allene oxide synthase
Bradi1g07490	60.7151	0.0623928	0.162838	0.701602	0.99996	clast3-related
Bradi1g07492	0.107585	-0.00428057	0.0746298	0.95426		C2H2 type zinc finger transcription factor family
Bradi1g07495	18.3094	-0.390758	0.269621	0.147257	0.999685
Bradi1g07500	5.15172	-0.844911	0.265751	0.00147615	0.189225
Bradi1g07511	1.87147	-0.600912	0.269373	0.0256958		Homeodomain-like superfamily protein
Bradi1g07520	298.042	-0.0484793	0.178969	0.786483	0.99996
Bradi1g07530	49.1714	0.718373	0.196104	0.000249063	0.0733844	cytochrome b6f complex subunit (petM), putative
Bradi1g07540	70.3786	0.074831	0.189138	0.692369	0.99996	Pyridoxal phosphate (PLP)-dependent transferases superfamily protein
Bradi1g07550	283.804	-0.0545434	0.191523	0.775807	0.99996	maternal effect embryo arrest 14
Bradi1g07560	22.8421	0.034216	0.21622	0.874263	0.99996	Oxidoreductase family protein
Bradi1g07562	0
Bradi1g07565	9.47814	0.424734	0.275162	0.122691	0.984747	hydroxyproline-rich glycoprotein family protein
Bradi1g07570	153.621	0.266892	0.130243	0.0404442	0.791274	Peptidase S24/S26A/S26B/S26C family protein
Bradi1g07577	53.8523	-0.113296	0.161199	0.482161	0.99996
Bradi1g07590	30.099	-0.00689845	0.192107	0.971355	0.99996	ataurora3
Bradi1g07600	2.18927	0.0932451	0.273305	0.732971		Dof-type zinc finger DNA-binding family protein
Bradi1g07611	0
Bradi1g07620	184.817	0.0138324	0.107865	0.897961	0.99996	Protein kinase superfamily protein
Bradi1g07625	0.557739	-0.199003	0.191677	0.299167
Bradi1g07630	262.914	-0.0118774	0.260184	0.963589	0.99996	myb-like transcription factor family protein
Bradi1g07635	10.3477	0.61013	0.263833	0.020747	0.653569
Bradi1g07640	64.6626	-0.194014	0.137865	0.159346	0.99996	SWIB complex BAF60b domain-containing protein
Bradi1g07650	168.252	-0.057169	0.100872	0.570886	0.99996	mitogen-activated protein kinase kinase kinase 5
Bradi1g07655	0
Bradi1g07660	51.0027	0.388008	0.277706	0.162356	0.99996	C2H2 and C2HC zinc fingers superfamily protein
Bradi1g07665	0
Bradi1g07670	0.148416	-0.0436189	0.0746371	0.558942		tRNA synthetase class II (D, K and N) family protein
Bradi1g07680	0.0325323	0.0158456	0.0746298	0.831855		Acyl-CoA N-acyltransferases (NAT) superfamily protein
Bradi1g07683	0
Bradi1g07686	0
Bradi1g07693	11.9008	-0.259195	0.253889	0.307302	0.99996
Bradi1g07700	45.3077	0.200947	0.284049	0.479294	0.99996	Subtilisin-like serine endopeptidase family protein
Bradi1g07710	52.9734	-0.0809561	0.146303	0.580027	0.99996
Bradi1g07717	129.249	-0.0160413	0.101656	0.874615	0.99996	ubiquitin-specific protease 26
Bradi1g07737	0.483848	-0.0378836	0.136073	0.7807		Acyl-CoA N-acyltransferases (NAT) superfamily protein
Bradi1g07750	47.7201	-0.0691477	0.150671	0.646284	0.99996	Protein kinase superfamily protein
Bradi1g07760	17.3869	-0.12154	0.233895	0.603319	0.99996	Family of unknown function (DUF566)
Bradi1g07770	18.8963	0.445814	0.239844	0.0630601	0.881011
Bradi1g07780	88.6543	0.0489619	0.241862	0.839575	0.99996	Peroxidase superfamily protein
Bradi1g07790	176.302	0.314179	0.256457	0.220547	0.99996	root hair specific 19
Bradi1g07797	13.6159	0.306905	0.252662	0.224485	0.99996
Bradi1g07810	156.231	-0.147184	0.100222	0.141948	0.997321	casein kinase alpha 1
Bradi1g07820	39.0039	0.138267	0.156283	0.376306	0.99996	2-oxoglutarate (2OG) and Fe(II)-dependent oxygenase superfamily protein
Bradi1g07830	32.8528	0.123424	0.180695	0.494575	0.99996	Chaperone DnaJ-domain superfamily protein
Bradi1g07840	101.369	-0.0146123	0.207881	0.943962	0.99996	Subtilase family protein
Bradi1g07850	11.6549	0.140263	0.254427	0.581434	0.99996	Tetratricopeptide repeat (TPR)-like superfamily protein
Bradi1g07860	32.8216	0.171025	0.184511	0.353972	0.99996	ankyrin repeat family protein
Bradi1g07870	99.8991	0.00848955	0.176365	0.961608	0.99996	Protein phosphatase 2C family protein
Bradi1g07880	20.5704	0.180273	0.208087	0.386307	0.99996	SWIB/MDM2 domain superfamily protein
Bradi1g07885	0
Bradi1g07890	0.197285	-0.00894032	0.106807	0.933291		Gibberellin-regulated family protein
Bradi1g07900	0.0816802	0	0.0746298	1		Gibberellin-regulated family protein
Bradi1g07910	105.612	-0.210163	0.19889	0.290657	0.99996	semialdehyde dehydrogenase family protein
Bradi1g07920	72.4925	0.253521	0.133416	0.0574034	0.863487	TIP41-like family protein
Bradi1g07930	158.904	0.351248	0.240943	0.144893	0.998964	cytochrome P450, family 81, subfamily D, polypeptide 5
Bradi1g07936	36.7661	0.0443026	0.226137	0.84468	0.99996	basic helix-loop-helix (bHLH) DNA-binding superfamily protein
Bradi1g07942	67.2064	-0.232451	0.252089	0.356476	0.99996	Protein kinase superfamily protein
Bradi1g07950	10.0141	0.118055	0.26573	0.65685	0.99996	origin recognition complex protein 5
Bradi1g07960	89.2449	-0.22358	0.153212	0.144488	0.998964	Protein of unknown function (DUF1336)
Bradi1g07970	23.6439	0.120476	0.253984	0.635256	0.99996	WRKY DNA-binding protein 4
Bradi1g07980	20.7023	0.554684	0.210246	0.00833319	0.449192	Domain of unknown function (DUF3598)
Bradi1g07991	12.4729	-0.0664935	0.241005	0.782624	0.99996	Transducin/WD40 repeat-like superfamily protein
Bradi1g08000	205.394	-0.271146	0.131808	0.0396745	0.786454	Plant protein of unknown function (DUF863)
Bradi1g08010	26.2314	-0.290573	0.241992	0.229846	0.99996	ATP binding microtubule motor family protein
Bradi1g08020	125.337	-0.0307054	0.122873	0.802668	0.99996	glutaredoxin 4
Bradi1g08025	9.61202	0.134193	0.273253	0.623359	0.99996
Bradi1g08030	62.4629	0.0361713	0.232572	0.876406	0.99996	early nodulin-like protein 17
Bradi1g08040	49.2406	0.0872335	0.163512	0.593689	0.99996	Ankyrin repeat family protein
Bradi1g08050	0.524842	0.0896411	0.193032	0.642373		WD-40 repeat family protein / small nuclear ribonucleoprotein Prp4p-related
Bradi1g08060	6.6625	0.129752	0.280962	0.644214	0.99996	Cyclic nucleotide-regulated ion channel family protein
Bradi1g08070	59.0617	-0.383655	0.157914	0.0151188	0.558916	Glycosyl transferase, family 35
Bradi1g08075	0
Bradi1g08080	59.6855	0.125963	0.140447	0.369786	0.99996
Bradi1g08095	0					Glycosyl transferase, family 35
Bradi1g08106	28.3774	0.257566	0.204094	0.20695	0.99996	WRKY DNA-binding protein 57
Bradi1g08113	0.0546491	0	0.0746298	1
Bradi1g08120	3254.02	-0.0834431	0.196052	0.670387	0.99996	UDP-glucose 6-dehydrogenase family protein
Bradi1g08130	6.65406	-0.0118026	0.28284	0.966715	0.99996	COBRA-like extracellular glycosyl-phosphatidyl inositol-anchored protein family
Bradi1g08135	0
Bradi1g08140	44.4153	0.627062	0.260632	0.0161313	0.576899	UDP-Glycosyltransferase superfamily protein
Bradi1g08142	32.61	0.1007	0.201781	0.617739	0.99996
Bradi1g08145	1.26529	0.254728	0.235904	0.280235		UDP-Glycosyltransferase superfamily protein
Bradi1g08150	9.40506	0.463282	0.269851	0.086015	0.927307	UDP-Glycosyltransferase superfamily protein
Bradi1g08157	14.621	0.218158	0.253542	0.389545	0.99996	UDP-Glycosyltransferase superfamily protein
Bradi1g08170	0.0877655	0	0.0746298	1
Bradi1g08177	0.0341684	-0.00428057	0.0746298	0.95426		UDP-Glycosyltransferase superfamily protein
Bradi1g08183	0					UDP-Glycosyltransferase superfamily protein
Bradi1g08190	44.1439	-0.0358709	0.231024	0.876609	0.99996	UDP-Glycosyltransferase superfamily protein
Bradi1g08201	243.78	0.136685	0.15828	0.387827	0.99996
Bradi1g08210	52.4942	-0.286597	0.158839	0.0711807	0.900371	dentin sialophosphoprotein-related
Bradi1g08217	96.0429	-0.00649718	0.115955	0.955316	0.99996	Protein of unknown function, transmembrane-40
Bradi1g08230	3.49788	0.103293	0.28405	0.716124		plasmodesmata callose-binding protein 3
Bradi1g08236	2.3834	0.277241	0.280761	0.323417
Bradi1g08240	175.438	-0.0687456	0.129592	0.595782	0.99996	receptor-like protein kinase 2
Bradi1g08250	0
Bradi1g08260	750.727	0.0337431	0.199289	0.865547	0.99996	Ribosomal protein L13 family protein
Bradi1g08270	24.3243	0.0319708	0.187	0.86425	0.99996	Haloacid dehalogenase-like hydrolase (HAD) superfamily protein
Bradi1g08280	134.252	-0.144007	0.147516	0.328959	0.99996	transporter associated with antigen processing protein 2
Bradi1g08287	78.1918	-0.0838773	0.129204	0.516217	0.99996	Protein kinase superfamily protein
Bradi1g08290	0
Bradi1g08294	40.0047	-0.0319017	0.158961	0.840942	0.99996	Transducin/WD40 repeat-like superfamily protein
Bradi1g08301	83.5957	-0.154843	0.129592	0.232145	0.99996	Mitochondrial substrate carrier family protein
Bradi1g08310	817.877	-0.155608	0.191951	0.417557	0.99996	COBRA-like extracellular glycosyl-phosphatidyl inositol-anchored protein family
Bradi1g08320	50.2196	-0.0184121	0.184733	0.920607	0.99996	cytochrome B5 isoform A
Bradi1g08326	0					K-box region and MADS-box transcription factor family protein
Bradi1g08333	0
Bradi1g08340	0.0371845	0	0.0746298	1		K-box region and MADS-box transcription factor family protein
Bradi1g08350	115.205	-0.0326016	0.136161	0.810769	0.99996	Chaperone DnaJ-domain superfamily protein
Bradi1g08357	101.384	-0.114113	0.283199	0.68699	0.99996	senescence-associated gene 12
Bradi1g08363	0.0573507	-0.00428057	0.0746298	0.95426
Bradi1g08370	20.1309	-0.0949687	0.224502	0.672281	0.99996
Bradi1g08380	71.4436	-0.019348	0.154717	0.900481	0.99996	Outward rectifying potassium channel protein
Bradi1g08390	12.5039	-0.519251	0.231918	0.0251598	0.697023	Spo11/DNA topoisomerase VI, subunit A protein
Bradi1g08400	280.433	0.0975404	0.125376	0.436577	0.99996	phytochrome C
Bradi1g08403	0
Bradi1g08406	0.117449	-0.0047361	0.0784262	0.951846
Bradi1g08410	148.417	-0.0080167	0.184434	0.96533	0.99996	Heavy metal transport/detoxification superfamily protein
Bradi1g08415	0
Bradi1g08421	28.6234	-0.633192	0.282905	0.0252095	0.697023	oligopeptide transporter
Bradi1g08430	2.49921	-0.409022	0.28297	0.148328		tornado 1
Bradi1g08436	0.284545	0.0190367	0.132627	0.885867
Bradi1g08440	80.316	0.0846055	0.124194	0.495722	0.99996
Bradi1g08451	0					Subtilase family protein
Bradi1g08460	23.8634	-0.189225	0.246216	0.44217	0.99996
Bradi1g08470	183.398	0.0505541	0.0923753	0.584194	0.99996	homolog of yeast ADA2 2B
Bradi1g08480	157.464	-0.0360276	0.175405	0.837262	0.99996	strictosidine synthase-like 3
Bradi1g08490	191.731	-0.252128	0.218058	0.247582	0.99996
Bradi1g08500	53.0648	-0.617747	0.213245	0.00376886	0.320695	P-loop containing nucleoside triphosphate hydrolases superfamily protein
Bradi1g08505	0
Bradi1g08510	44.6503	0.0767142	0.156832	0.624737	0.99996	Tetratricopeptide repeat (TPR)-like superfamily protein
Bradi1g08517	0.194223	-0.0122667	0.123549	0.920911		Adenine nucleotide alpha hydrolases-like superfamily protein
Bradi1g08521	0.0870338	-0.0143436	0.0746298	0.847588
Bradi1g08525	0
Bradi1g08530	29.2422	-0.0462731	0.255937	0.856526	0.99996	nucleic acid binding;methyltransferases
Bradi1g08540	42.9826	-0.145836	0.162003	0.368013	0.99996	Protein kinase superfamily protein
Bradi1g08545	0.266593	0.018408	0.13055	0.887867
Bradi1g08550	290.53	-0.220967	0.120716	0.0671789	0.892677	Glycosyl hydrolase family protein
Bradi1g08560	23.0501	0.220568	0.209968	0.293496	0.99996	Glycosyl hydrolase family protein
Bradi1g08570	1858.85	-0.137949	0.209063	0.509353	0.99996	Glycosyl hydrolase family protein
Bradi1g08580	0.924748	0.225039	0.210365	0.284732		Glycosyl hydrolase family protein
Bradi1g08587	0					ammonium transporter 2
Bradi1g08597	122.981	0.00405041	0.11406	0.971672	0.99996	RNA binding (RRM/RBD/RNP motifs) family protein
Bradi1g08607	64.0796	-0.168941	0.146504	0.24885	0.99996	DEA(D/H)-box RNA helicase family protein
Bradi1g08620	55.2814	-0.139963	0.156682	0.3717	0.99996	ferredoxin hydrogenases
Bradi1g08627	12.2802	0.00458458	0.235511	0.984469	0.99996
Bradi1g08639	1.1335	0.148662	0.249201	0.550805		Quinone reductase family protein
Bradi1g08649	0.583931	-0.192137	0.215086	0.371694		F-box/RNI-like superfamily protein
Bradi1g08660	119.212	-0.0234267	0.11592	0.839843	0.99996	ser/arg-rich protein kinase 4
Bradi1g08665	0
Bradi1g08670	0.0736877	0.0158456	0.0746298	0.831855		Subtilase family protein
Bradi1g08680	6.17641	0.357364	0.27903	0.200286	0.99996	NDH-dependent cyclic electron flow 5
Bradi1g08690	159.726	0.209014	0.121421	0.0851777	0.927307	PHD finger protein-related
Bradi1g08697	0					NAD(P)-binding Rossmann-fold superfamily protein
Bradi1g08703	0
Bradi1g08710	49.5766	-0.346488	0.275243	0.208086	0.99996	myosin-like protein XIF
Bradi1g08718	14.4735	0.126611	0.254903	0.619399	0.99996	photosystem II 11 kDa protein-related
Bradi1g08727	224.28	-0.244974	0.113834	0.0313951	0.736945	Acyl-CoA N-acyltransferase with RING/FYVE/PHD-type zinc finger protein
Bradi1g08740	0					Seed maturation protein
Bradi1g08745	0.0730849	0	0.0746298	1		translocase inner membrane subunit 17-2
Bradi1g08750	0					Seed maturation protein
Bradi1g08760	173.564	0.225711	0.10016	0.0242269	0.692406	Tryptophan RNA-binding attenuator protein-like
Bradi1g08772	0
Bradi1g08780	51.6907	0.0658469	0.147069	0.654349	0.99996	Protein of unknown function (DUF1423)
Bradi1g08790	10.9244	-0.0412802	0.273478	0.880019	0.99996	C-8 sterol isomerases
Bradi1g08800	1.27201	-0.336504	0.231761	0.146517		Protein of unknown function (DUF1677)
Bradi1g08810	55.8423	0.108056	0.178427	0.544777	0.99996	Transducin/WD40 repeat-like superfamily protein
Bradi1g08820	212.252	0.103291	0.160079	0.518765	0.99996	Protein of unknown function (DUF581)
Bradi1g08830	65.9701	0.0986905	0.15777	0.53162	0.99996	Transducin/WD40 repeat-like superfamily protein
Bradi1g08840	17.2269	-0.188146	0.214619	0.380675	0.99996	Pentatricopeptide repeat (PPR) superfamily protein
Bradi1g08847	42.3161	-0.0383019	0.168295	0.819966	0.99996	ATP-dependent RNA helicase, mitochondrial (SUV3)
Bradi1g08860	584.019	0.228123	0.103213	0.0270898	0.707679	Histone superfamily protein
Bradi1g08865	0.103842	0.0158456	0.0746298	0.831855		Protein kinase superfamily protein
Bradi1g08870	3.03699	0.543473	0.284084	0.0557391		Bax inhibitor-1 family protein
Bradi1g08871	0.0412496	0.0158456	0.0746298	0.831855		DREB2A-interacting protein 1
Bradi1g08872	2.91281	0.145086	0.281021	0.605657
Bradi1g08873	0
Bradi1g08875	0.0760255	-0.0143436	0.0746298	0.847588
Bradi1g08880	8.28618	0.215664	0.284224	0.447984	0.99996	HXXXD-type acyl-transferase family protein
Bradi1g08891	4.14297	0.449663	0.284839	0.114414		heat shock transcription factor A2
Bradi1g08900	315.944	0.0734524	0.0829136	0.375676	0.99996	emp24/gp25L/p24 family/GOLD family protein
Bradi1g08907	19.8483	0.165476	0.239836	0.490224	0.99996
Bradi1g08917	415.318	-0.247037	0.146885	0.0925988	0.936659	Beige/BEACH domain ;WD domain, G-beta repeat protein
Bradi1g08930	836.506	0.146912	0.0962131	0.126775	0.984747	Aluminium induced protein with YGL and LRDR motifs
Bradi1g08940	21.0095	0.348905	0.204357	0.0877602	0.927448	tetratricopeptide repeat (TPR)-containing protein
Bradi1g08950	10.6768	0.146421	0.244555	0.549357	0.99996	Ubiquitin carboxyl-terminal hydrolase family protein
Bradi1g08960	0.287848	0.0513157	0.131607	0.6966
Bradi1g08977	124.512	-0.143936	0.114056	0.206958	0.99996	Leucine-rich repeat protein kinase family protein
Bradi1g08982	0.938871	-0.0484602	0.231538	0.834216
Bradi1g08988	31.8285	0.212312	0.234682	0.365635	0.99996	receptor lectin kinase
Bradi1g09000	28.4099	0.264584	0.264576	0.317295	0.99996	receptor lectin kinase
Bradi1g09010	0.293527	-0.0189402	0.147453	0.897794		Protein with RING/U-box and TRAF-like domains
Bradi1g09020	0.404945	0.0663622	0.153332	0.66516
Bradi1g09030	706.806	0.372059	0.213093	0.0808124	0.925895	Pseudouridine synthase/archaeosine transglycosylase-like family protein
Bradi1g09042	54.8626	0.164552	0.245174	0.502115	0.99996	calmodulin 4
Bradi1g09050	40.6533	-0.238042	0.26431	0.367793	0.99996
Bradi1g09065	450.493	0.0793245	0.077879	0.308412	0.99996	histone H2A 11
Bradi1g09080	12.6616	0.195715	0.242219	0.419085	0.99996	Tetratricopeptide repeat (TPR)-like superfamily protein
Bradi1g09090	1727.03	-0.0316807	0.151456	0.834312	0.99996	indole-3-acetic acid inducible 14
Bradi1g09100	53.4986	-0.0215731	0.147061	0.883373	0.99996	Sec23/Sec24 protein transport family protein
Bradi1g09110	0.0546491	0	0.0746298	1		zinc ion binding
Bradi1g09120	58.1324	-0.0377621	0.135403	0.780331	0.99996	magnesium transporter 9
Bradi1g09130	0					response regulator 24
Bradi1g09133	0.129293	0.00672307	0.0803545	0.933321
Bradi1g09134	0.343363	-0.0758215	0.175952	0.666526
Bradi1g09136	4.46736	-0.0347551	0.284261	0.902689
Bradi1g09140	6.90649	-0.174923	0.267069	0.512484	0.99996	DREB2A-interacting protein 2
Bradi1g09150	148.852	0.198723	0.157571	0.207249	0.99996	prenylated RAB acceptor 1.B4
Bradi1g09160	0					cytochrome P450, family 71, subfamily B, polypeptide 37
Bradi1g09170	36.7571	-0.11424	0.190958	0.549676	0.99996	WRKY DNA-binding protein 39
Bradi1g09171	0
Bradi1g09173	18.2267	-0.177739	0.210338	0.398102	0.99996	CwfJ-like family protein
Bradi1g09177	36.2444	-0.822132	0.267986	0.00215624	0.237223	basic helix-loop-helix (bHLH) DNA-binding superfamily protein
Bradi1g09187	37.4588	-0.220184	0.181104	0.224066	0.99996	homolog of human DNA ligase iv-binding protein XRCC4
Bradi1g09200	57.3712	-0.0289916	0.137369	0.832849	0.99996	CwfJ-like family protein
Bradi1g09210	39.1356	-0.0514922	0.180016	0.774846	0.99996	deoxyhypusine synthase
Bradi1g09216	6.54895	-0.178317	0.280222	0.524555	0.99996
Bradi1g09220	4.06652	0.325223	0.28392	0.252013
Bradi1g09225	0
Bradi1g09230	6.72924	-0.16016	0.27515	0.56051	0.99996	Disease resistance-responsive (dirigent-like protein) family protein
Bradi1g09240	1.77751	0.170378	0.249426	0.494555		Uncharacterised protein family (UPF0114)
Bradi1g09243	0
Bradi1g09246	29.8082	0.170982	0.219077	0.435117	0.99996	Phototropic-responsive NPH3 family protein
Bradi1g09250	1.25476	0.202615	0.235112	0.388808		Transducin/WD40 repeat-like superfamily protein
Bradi1g09260	249.385	-0.0833796	0.179632	0.642527	0.99996	PLAT/LH2 domain-containing lipoxygenase family protein
Bradi1g09270	474.452	-0.0196655	0.203574	0.923043	0.99996	lipoxygenase 1
Bradi1g09280	0					Phototropic-responsive NPH3 family protein
Bradi1g09290	24.059	-0.178249	0.201477	0.376313	0.99996
Bradi1g09300	681.105	0.209676	0.144013	0.145407	0.99912	serine transhydroxymethyltransferase 1
Bradi1g09310	156.34	-0.272521	0.146241	0.0623915	0.879606	target of rapamycin
Bradi1g09320	35.6496	0.0285695	0.182091	0.875327	0.99996	Transducin/WD40 repeat-like superfamily protein
Bradi1g09327	139.738	-0.0681785	0.118483	0.565001	0.99996
Bradi1g09340	147.757	-0.262905	0.129176	0.0418269	0.79986	Vps51/Vps67 family (components of vesicular transport) protein
Bradi1g09350	26.8424	0.122921	0.185462	0.507468	0.99996	pfkB-like carbohydrate kinase family protein
Bradi1g09357	0					proton gradient regulation 3
Bradi1g09369	76.4367	0.151713	0.146646	0.300875	0.99996	Haloacid dehalogenase-like hydrolase (HAD) superfamily protein
Bradi1g09370	38.754	-0.215408	0.183454	0.240322	0.99996	cyclin H;1
Bradi1g09382	1.31919	-0.131021	0.241804	0.587923
Bradi1g09390	150.453	-0.00953736	0.104504	0.927283	0.99996	ubiquitin-protein ligases
Bradi1g09400	864.368	-0.0260985	0.109313	0.8113	0.99996	Cystathionine beta-synthase (CBS) family protein
Bradi1g09410	334.113	-0.215147	0.196003	0.272349	0.99996
Bradi1g09415	0
Bradi1g09420	52.5697	-0.18982	0.173551	0.274068	0.99996	FH interacting protein 1
Bradi1g09431	11.7338	-0.0695592	0.239315	0.771312	0.99996	ATP synthase delta-subunit gene
Bradi1g09440	42.7986	-0.106825	0.221689	0.629899	0.99996	syntaxin of plants 111
Bradi1g09450	28.7839	0.246266	0.183096	0.178621	0.99996	methyltransferases
Bradi1g09455	0.0784341	0.0158456	0.0746298	0.831855
Bradi1g09460	386.175	-0.253761	0.218044	0.244502	0.99996	glycosyl hydrolase 9A1
Bradi1g09470	2.91927	-0.0804964	0.284005	0.776845		Pentatricopeptide repeat (PPR) superfamily protein
Bradi1g09480	0					glycerol-3-phosphate acyltransferase 6
Bradi1g09487	21.6575	0.313748	0.278623	0.260139	0.99996	Serine protease inhibitor, potato inhibitor I-type family protein
Bradi1g09500	0					cell wall invertase 2
Bradi1g09507	260.283	-0.117951	0.110383	0.28527	0.99996	Alba DNA/RNA-binding protein
Bradi1g09513	17.626	0.236753	0.231826	0.307135	0.99996
Bradi1g09520	2.38482	-0.0896029	0.277306	0.746605		Tetratricopeptide repeat (TPR)-like superfamily protein
Bradi1g09530	149.299	-0.0857604	0.140461	0.541489	0.99996	Transducin family protein / WD-40 repeat family protein
Bradi1g09537	33.6719	0.420891	0.241388	0.0812242	0.926333	ADP glucose pyrophosphorylase large subunit 1
Bradi1g09550	45.9005	0.0305922	0.172511	0.859245	0.99996	ZIM-LIKE 2
Bradi1g09560	38.0832	0.111029	0.185192	0.548815	0.99996	folate transporter 1
Bradi1g09570	9.81307	0.53591	0.281598	0.0570276	0.863487
Bradi1g09577	55.5311	0.32406	0.198683	0.102883	0.952838	Ribosomal protein L12 family protein
Bradi1g09583	2.83453	-0.141212	0.271519	0.603009		serine-type endopeptidase inhibitors
Bradi1g09590	0.130436	-0.00428057	0.0746298	0.95426		purple acid phosphatase 10
Bradi1g09600	14.6705	-0.29948	0.279638	0.284189	0.99996
Bradi1g09603	0.22915	0.0334906	0.107604	0.75562
Bradi1g09606	0.0371845	0	0.0746298	1		Zinc finger (CCCH-type) family protein
Bradi1g09609	5.93971	-0.116744	0.277694	0.674188	0.99996
Bradi1g09611	0
Bradi1g09613	0
Bradi1g09615	38.0505	0.09436	0.245746	0.700998	0.99996	BEL1-like homeodomain 2
Bradi1g09630	43.5583	0.0164893	0.172674	0.923923	0.99996
Bradi1g09633	47.8817	-0.359773	0.233688	0.123672	0.984747
Bradi1g09637	24.2335	-0.0120325	0.267068	0.964064	0.99996	CAP (Cysteine-rich secretory proteins, Antigen 5, and Pathogenesis-related 1 protein) superfamily protein
Bradi1g09670	15.9002	-0.112299	0.280319	0.688706	0.99996	SSXT family protein
Bradi1g09680	118.976	-0.332039	0.172902	0.0548079	0.861122	endoplasmic reticulum oxidoreductins 1
Bradi1g09690	0					xyloglucan endotransglucosylase/hydrolase 25
Bradi1g09700	0.0546491	0	0.0746298	1		xyloglucan endotransglucosylase/hydrolase 25
Bradi1g09710	219.642	0.185999	0.146367	0.203809	0.99996	4-hydroxy-3-methylbut-2-enyl diphosphate reductase
Bradi1g09720	0.0463423	-0.00428057	0.0746298	0.95426		Nucleotide-diphospho-sugar transferase family protein
Bradi1g09729	1076.39	0.014542	0.0933599	0.87622	0.99996	Cysteine proteinases superfamily protein
Bradi1g09737	651.808	0.0377503	0.159188	0.812546	0.99996	Cysteine proteinases superfamily protein
Bradi1g09750	250.564	-0.191052	0.144163	0.185087	0.99996	metalloendopeptidases;zinc ion binding
Bradi1g09760	40.3977	0.0503554	0.182536	0.782651	0.99996
Bradi1g09770	31.9398	-0.106221	0.195094	0.586124	0.99996	Core-2/I-branching beta-1,6-N-acetylglucosaminyltransferase family protein
Bradi1g09774	16.2616	-0.00698263	0.242916	0.977068	0.99996
Bradi1g09777	9.22899	0.0852456	0.268587	0.750951	0.99996
Bradi1g09780	28.4694	0.449914	0.210509	0.0325765	0.748363
Bradi1g09790	22.7575	0.465468	0.223404	0.0372035	0.775537
Bradi1g09800	82.7761	0.0185836	0.137365	0.892385	0.99996	Core-2/I-branching beta-1,6-N-acetylglucosaminyltransferase family protein
Bradi1g09810	100.376	-0.173948	0.14884	0.242528	0.99996	endoplasmic reticulum-type calcium-transporting ATPase 3
Bradi1g09814	0.0697168	0.0158456	0.0746298	0.831855		serine carboxypeptidase-like 11
Bradi1g09816	0.144273	0	0.0746298	1		serine carboxypeptidase-like 9
Bradi1g09820	18.1737	-0.247827	0.272638	0.363353	0.99996	serine carboxypeptidase-like 19
Bradi1g09830	0.185752	0.00808249	0.0879201	0.926754
Bradi1g09835	0
Bradi1g09840	15.2003	0.291736	0.251979	0.246954	0.99996	alpha/beta-Hydrolases superfamily protein
Bradi1g09847	28.7036	0.26398	0.243707	0.278726	0.99996	BSD domain-containing protein
Bradi1g09860	8.51268	0.0885835	0.268085	0.741075	0.99996	ACT domain repeat 3
Bradi1g09870	3.97309	-0.636718	0.283308	0.0246119		methyltransferases
Bradi1g09877	0					Peptidase M20/M25/M40 family protein
Bradi1g09890	0.0471204	0	0.0746298	1
Bradi1g09900	185.029	-0.147954	0.178962	0.408388	0.99996	growth-regulating factor 1
Bradi1g09910	16.0907	0.181293	0.238837	0.447811	0.99996	Thioredoxin superfamily protein
Bradi1g09917	1.9197	-0.437948	0.266216	0.0999523		cytochrome P450, family 722, subfamily A, polypeptide 1
Bradi1g09930	20.6295	0.0743143	0.211531	0.725351	0.99996	Thioredoxin superfamily protein
Bradi1g09940	9.54398	0.468679	0.26286	0.0745863	0.910764
Bradi1g09950	1.42382	-0.0349348	0.264339	0.894859		ethylene-dependent gravitropism-deficient and yellow-green-like 3
Bradi1g09960	35.1082	0.153796	0.183509	0.401983	0.99996	basic helix-loop-helix (bHLH) DNA-binding superfamily protein
Bradi1g09970	103.5	0.0730764	0.140906	0.604026	0.99996	P-loop containing nucleoside triphosphate hydrolases superfamily protein
Bradi1g09980	13.5046	0.0826791	0.269153	0.758704	0.99996	DNA binding
Bradi1g09990	16.5196	-0.307983	0.236414	0.192668	0.99996	Tetratricopeptide repeat (TPR)-like superfamily protein
Bradi1g10000	63.3535	-0.111144	0.155333	0.474288	0.99996	Chaperone DnaJ-domain superfamily protein
Bradi1g10007	51.0204	-0.105312	0.164419	0.521842	0.99996	GTP-binding protein, HflX
Bradi1g10017	12.2429	-0.158022	0.255144	0.535691	0.99996	Galactose oxidase/kelch repeat superfamily protein
Bradi1g10023	6.68343	0.258051	0.270689	0.340432	0.99996
Bradi1g10030	4.39911	-0.379707	0.28487	0.18256		1-amino-cyclopropane-1-carboxylate synthase 8
Bradi1g10040	28.684	-0.0013792	0.181187	0.993927	0.99996
Bradi1g10047	0.653355	-0.338447	0.212702	0.111568		KNOTTED-like from Arabidopsis thaliana
Bradi1g10058	3.25672	0.00590025	0.284518	0.983455		zinc ion binding
Bradi1g10070	63.9912	-0.0225432	0.149401	0.880062	0.99996	alpha/beta-Hydrolases superfamily protein
Bradi1g10080	19.1223	-0.196603	0.232152	0.397067	0.99996
Bradi1g10090	62.9866	-0.121246	0.131169	0.355306	0.99996	golgi nucleotide sugar transporter 1
Bradi1g10100	5.28731	-0.0300492	0.279148	0.914276	0.99996	DNA repair metallo-beta-lactamase family protein
Bradi1g10110	88.0981	0.0471515	0.190529	0.804539	0.99996	Sulfite exporter TauE/SafE family protein
Bradi1g10120	169.911	-0.10918	0.144308	0.449305	0.99996
Bradi1g10130	0					lipases;hydrolases, acting on ester bonds
Bradi1g10140	92.623	-0.312632	0.224914	0.164526	0.99996	Inositol 1,3,4-trisphosphate 5/6-kinase family protein
Bradi1g10150	5828.29	0.0214817	0.186138	0.908122	0.99996	Tubulin/FtsZ family protein
Bradi1g10161	0
Bradi1g10170	80.9863	-0.330792	0.195737	0.0910321	0.934511	basic helix-loop-helix (bHLH) DNA-binding superfamily protein
Bradi1g10175	0
Bradi1g10180	20.9086	-0.0527366	0.234463	0.822038	0.99996	Transducin/WD40 repeat-like superfamily protein
Bradi1g10190	52.0827	-0.0888988	0.18753	0.635464	0.99996	debranching enzyme 1
Bradi1g10200	26.3437	-0.57642	0.267007	0.0308641	0.736797
Bradi1g10210	212.582	-0.178936	0.106502	0.0929339	0.936659	homolog of yeast FIP1 [V]
Bradi1g10220	36.203	0.195311	0.228284	0.39224	0.99996	ribosomal protein L6 family protein
Bradi1g10230	0.936484	-0.172073	0.205811	0.403114		Maf-like protein
Bradi1g10240	20.481	0.0408018	0.279862	0.884085	0.99996	Maf-like protein
Bradi1g10250	56.3442	0.0659684	0.173695	0.704098	0.99996
Bradi1g10260	55.9033	-0.0480828	0.197968	0.808097	0.99996	Leucine-rich repeat protein kinase family protein
Bradi1g10270	54.5653	0.0521766	0.244064	0.830716	0.99996	Sec14p-like phosphatidylinositol transfer family protein
Bradi1g10281	1.57979	-0.0363238	0.245406	0.882331
Bradi1g10290	20.7935	0.162699	0.257041	0.526755	0.99996
Bradi1g10300	27.4268	-0.207091	0.199741	0.299831	0.99996	BTB/POZ domain-containing protein
Bradi1g10310	3.04344	0.0392144	0.208979	0.851153
Bradi1g10320	0.123146	-0.0162845	0.0794232	0.837545		Outward rectifying potassium channel protein
Bradi1g10330	33.3743	0.00464026	0.188735	0.980385	0.99996	GRAS family transcription factor
Bradi1g10340	149.911	-0.0411677	0.130652	0.752689	0.99996	cyclase associated protein 1
Bradi1g10347	40.1861	-0.103393	0.219212	0.637173	0.99996	O-Glycosyl hydrolases family 17 protein
Bradi1g10353	0
Bradi1g10360	99.796	-0.217277	0.152696	0.154753	0.99996	chromatin remodeling 1
Bradi1g10370	135.313	-0.309513	0.109379	0.00465861	0.340639	DNA-binding family protein
Bradi1g10380	0
Bradi1g10390	1.16687	-0.160035	0.25063	0.523128		gamma histone variant H2AX
Bradi1g10400	0.728938	0.122361	0.193236	0.52659
Bradi1g10410	23.4148	-0.209467	0.203918	0.304321	0.99996	Actin cross-linking protein
Bradi1g10416	122.81	-0.0166346	0.175019	0.92428	0.99996	Protein of unknown function DUF106, transmembrane
Bradi1g10422	0
Bradi1g10430	98.0019	0.302562	0.166093	0.0685097	0.895879	P-loop containing nucleoside triphosphate hydrolases superfamily protein
Bradi1g10440	10.0405	0.218951	0.260082	0.39987	0.99996	Plant protein of unknown function (DUF946)
Bradi1g10447	425.825	-0.207222	0.105716	0.049975	0.845323	ILITYHIA
Bradi1g10470	18.9346	-0.180459	0.258462	0.48505	0.99996	myb domain protein 52
Bradi1g10475	0					BTB-POZ and MATH domain 2
Bradi1g10480	420.325	0.0369714	0.115749	0.749416	0.99996	glutamate decarboxylase
Bradi1g10490	184.159	-0.0387212	0.155423	0.803257	0.99996	peptide transporter 2
Bradi1g10500	17.6081	-0.0970208	0.256387	0.705122	0.99996	Protein kinase superfamily protein
Bradi1g10510	0.0471204	0	0.0746298	1		phytochrome A
Bradi1g10520	109.709	-0.180232	0.209388	0.389372	0.99996	phytochrome A
Bradi1g10525	1.2163	0.254028	0.255069	0.319291
Bradi1g10530	190.002	-0.158673	0.123781	0.199881	0.99996	Protein kinase superfamily protein
Bradi1g10540	25.7936	0.320504	0.219929	0.145031	0.998964	alpha/beta-Hydrolases superfamily protein
Bradi1g10550	110.195	0.0416992	0.110877	0.706853	0.99996	Dihydroxyacetone kinase
Bradi1g10560	92.2203	-0.520051	0.262065	0.0472072	0.827368	Microtubule associated protein (MAP65/ASE1) family protein
Bradi1g10567	0					laccase 7
Bradi1g10580	0.975264	0.225775	0.23581	0.338344		Bifunctional inhibitor/lipid-transfer protein/seed storage 2S albumin superfamily protein
Bradi1g10590	52.63	-0.109051	0.187863	0.561589	0.99996	cytochrome c oxidase assembly protein CtaG / Cox11 family
Bradi1g10600	55.4163	-0.0218801	0.15624	0.888627	0.99996	Surfeit locus protein 6
Bradi1g10605	0.549978	-0.125266	0.179031	0.484122
Bradi1g10610	14.666	0.251755	0.258748	0.330565	0.99996	homeobox protein 33
Bradi1g10621	0.245831	0.0180663	0.129403	0.888966		P-loop containing nucleoside triphosphate hydrolases superfamily protein
Bradi1g10630	1924.08	0.0477394	0.183607	0.794857	0.99996	actin-11
Bradi1g10635	0
Bradi1g10640	103.635	0.127791	0.176382	0.46875	0.99996	Protein of unknown function (DUF760)
Bradi1g10650	544.875	0.0196782	0.209816	0.925278	0.99996	UDP-glucose 6-dehydrogenase family protein
Bradi1g10660	266.583	-0.116082	0.124141	0.349748	0.99996	CHASE domain containing histidine kinase protein
Bradi1g10670	2.12366	0.10774	0.270903	0.690846		Cytochrome b561/ferric reductase transmembrane protein family
Bradi1g10680	3.0325	-0.0636193	0.284594	0.823112		RING/FYVE/PHD zinc finger superfamily protein
Bradi1g10689	0					heat shock protein 101
Bradi1g10697	155.374	0.0209204	0.122095	0.863952	0.99996	Vacuolar sorting protein 39
Bradi1g10710	52.1692	-0.0891529	0.16272	0.583766	0.99996
Bradi1g10715	1.14366	-0.181441	0.237536	0.444959
Bradi1g10720	181.998	-0.0554191	0.0981136	0.572178	0.99996	P-loop containing nucleoside triphosphate hydrolases superfamily protein
Bradi1g10725	0.464817	0.0189542	0.168428	0.910399
Bradi1g10731	3.92026	-0.149	0.284746	0.600783
Bradi1g10741	0					UB-like protease 1A
Bradi1g10750	0					FAR1-related sequence 5
Bradi1g10760	82.4737	-0.271229	0.135032	0.0445764	0.82227	RNA-binding (RRM/RBD/RNP motifs) family protein
Bradi1g10765	0.0371845	0	0.0746298	1
Bradi1g10770	0.371111	0.0380651	0.167268	0.819981		MAP kinase kinase 9
Bradi1g10780	146.221	0.104167	0.144851	0.472059	0.99996	6,7-dimethyl-8-ribityllumazine synthase / DMRL synthase / lumazine synthase / riboflavin synthase
Bradi1g10790	2.28005	-0.0637232	0.282651	0.821631		MAP kinase kinase 7
Bradi1g10800	0					MAP kinase kinase 9
Bradi1g10810	159.961	-0.057193	0.129792	0.659465	0.99996	protein-protein interaction regulator family protein
Bradi1g10820	3.6934	0.380306	0.284718	0.181638		UDP-Glycosyltransferase superfamily protein
Bradi1g10831	0					UDP-Glycosyltransferase superfamily protein
Bradi1g10840	130.91	0.0579195	0.194175	0.765485	0.99996	UDP-Glycosyltransferase superfamily protein
Bradi1g10845	0
Bradi1g10850	1.10161	0.40481	0.227789	0.0755469		UDP-Glycosyltransferase superfamily protein
Bradi1g10860	0.495266	-0.0715183	0.16885	0.671885		UDP-Glycosyltransferase superfamily protein
Bradi1g10865	12.4911	-0.282621	0.27207	0.298907	0.99996
Bradi1g10870	44.9701	-0.383295	0.172397	0.0261938	0.706909	Nucleotide-sugar transporter family protein
Bradi1g10875	33.6181	0.0614845	0.2004	0.758989	0.99996
Bradi1g10880	49.2989	-0.0975399	0.192671	0.612681	0.99996	eukaryotic release factor 1-3
Bradi1g10891	0					beta glucosidase 43
Bradi1g10900	0					eukaryotic release factor 1-3
Bradi1g10910	1.63736	-0.152676	0.264298	0.563489
Bradi1g10917	0.431584	0.120551	0.16701	0.470406		B-S glucosidase 44
Bradi1g10930	507.276	-0.113363	0.191515	0.5539	0.99996	B-S glucosidase 44
Bradi1g10940	223.801	-0.3063	0.195481	0.117137	0.980753	B-S glucosidase 44
Bradi1g10945	0
Bradi1g10950	258.53	0.00291557	0.109622	0.978782	0.99996	leucine-rich repeat transmembrane protein kinase family protein
Bradi1g10960	38.4395	0.0218216	0.172697	0.899449	0.99996
Bradi1g10970	91.6596	-0.0809213	0.12109	0.503958	0.99996	mitogen-activated protein kinase kinase kinase 9
Bradi1g10975	0.099777	0	0.0746298	1
Bradi1g10980	62.293	-0.0503752	0.156316	0.747252	0.99996	SNARE associated Golgi protein family
Bradi1g10990	83.5702	0.463106	0.187747	0.0136385	0.54238	Ribosomal protein S13/S18 family
Bradi1g11000	17.3412	0.646894	0.240459	0.00713979	0.420671	Plastid-lipid associated protein PAP / fibrillin family protein
Bradi1g11010	44.4466	0.0734619	0.154783	0.635064	0.99996	SET domain group 37
Bradi1g11020	55.366	-0.177882	0.152704	0.244068	0.99996	putative protein kinase 1
Bradi1g11027	98.4558	-0.277812	0.150028	0.0640631	0.883766	OSBP(oxysterol binding protein)-related protein 1C
Bradi1g11040	91.8349	-0.0491013	0.163025	0.76327	0.99996	phosphatidylinositol-4-phosphate 5-kinase 1
Bradi1g11050	20.0687	-0.286446	0.246149	0.244541	0.99996	Protein of unknown function (DUF3049)
Bradi1g11060	0					TCP family transcription factor
Bradi1g11066	0
Bradi1g11070	146.321	-0.122531	0.117067	0.295251	0.99996	Transmembrane Fragile-X-F-associated protein
Bradi1g11080	24.2243	-0.375783	0.212911	0.0775682	0.91748
Bradi1g11090	280.333	0.207623	0.100714	0.0392539	0.783441	GRAS family transcription factor family protein
Bradi1g11101	0.351965	-0.0233628	0.164615	0.88714
Bradi1g11110	113.559	-0.295893	0.126207	0.0190525	0.62374	translocon at the outer membrane of chloroplasts 64-III
Bradi1g11120	128.047	0.0604981	0.220848	0.784134	0.99996	Phospholipase A2 family protein
Bradi1g11130	146.817	-0.11607	0.124329	0.350525	0.99996	phytanoyl-CoA dioxygenase (PhyH) family protein
Bradi1g11140	3.53816	0.305664	0.285066	0.283605		F-box family protein with a domain of unknown function (DUF295)
Bradi1g11150	218.862	0.0700798	0.122886	0.568486	0.99996	Protein of unknown function (DUF1295)
Bradi1g11160	29.9034	0.334369	0.24367	0.169995	0.99996	FKBP-like peptidyl-prolyl cis-trans isomerase family protein
Bradi1g11171	5.82645	-0.129465	0.2774	0.640708	0.99996	cytochrome C oxidase 6B
Bradi1g11180	135.922	0.0542201	0.116516	0.641685	0.99996	P-loop containing nucleoside triphosphate hydrolases superfamily protein
Bradi1g11187	96.6619	-0.118566	0.177286	0.503634	0.99996	Protein of unknown function, DUF593
Bradi1g11200	37.0584	0.143057	0.1916	0.455278	0.99996	DNA-binding storekeeper protein-related transcriptional regulator
Bradi1g11210	68.0336	-0.099333	0.173561	0.567102	0.99996	Ran BP2/NZF zinc finger-like superfamily protein
Bradi1g11220	359.268	0.345872	0.153343	0.0240996	0.692406	microsomal glutathione s-transferase, putative
Bradi1g11230	1.03113	0.0562355	0.240512	0.815128		plantacyanin
Bradi1g11240	27.0783	0.188559	0.277478	0.496792	0.99996	plantacyanin
Bradi1g11250	41.1513	0.301473	0.253344	0.234057	0.99996	Regulator of Vps4 activity in the MVB pathway protein
Bradi1g11260	16.854	-0.388296	0.235863	0.0997069	0.948459	Arabidopsis Hop2 homolog
Bradi1g11270	24.1288	0.752158	0.231354	0.00114956	0.170698
Bradi1g11273	0
Bradi1g11277	0
Bradi1g11280	30.2176	0.238973	0.182791	0.191091	0.99996	Glycolipid transfer protein (GLTP) family protein
Bradi1g11290	1581.16	0.0830731	0.130055	0.522984	0.99996	general regulatory factor 7
Bradi1g11300	171.835	-0.0706429	0.108993	0.516893	0.99996	CCAAT-displacement protein alternatively spliced product
Bradi1g11310	62.4503	0.163314	0.247591	0.509502	0.99996	B-box type zinc finger protein with CCT domain
Bradi1g11317	283.84	-0.245508	0.139997	0.0794876	0.92233	Phosphatidylinositol 3- and 4-kinase family protein
Bradi1g11330	0					cytochrome P450, family 76, subfamily C, polypeptide 4
Bradi1g11340	81.9915	-0.0959953	0.122984	0.435065	0.99996	geminivirus rep interacting kinase 2
Bradi1g11350	137.537	0.0986086	0.165662	0.551683	0.99996	high mobility group A
Bradi1g11357	0
Bradi1g11365	25.92	0.00182492	0.204198	0.992869	0.99996	TFIIB zinc-binding protein
Bradi1g11372	0.249075	0.0157761	0.127113	0.901227
Bradi1g11380	248.561	-0.209955	0.0824883	0.0109192	0.497123	Protein kinase superfamily protein
Bradi1g11390	9.78938	-0.0115868	0.28372	0.967424	0.99996	Zinc-finger domain of monoamine-oxidase A repressor R1
Bradi1g11397	13.4417	-0.073797	0.23574	0.754247	0.99996	Ran BP2/NZF zinc finger-like superfamily protein
Bradi1g11410	59.828	-0.048151	0.136687	0.724634	0.99996	MMS ZWEI homologue 2
Bradi1g11420	0					domains rearranged methyltransferase 2
Bradi1g11423	1.53783	0.0657964	0.226381	0.771323
Bradi1g11426	0
Bradi1g11430	82.3639	0.0875033	0.142976	0.54053	0.99996	receptor-like kinase 1
Bradi1g11435	0
Bradi1g11440	921.762	-0.0626069	0.170385	0.713289	0.99996	Phosphoglucomutase/phosphomannomutase family protein
Bradi1g11450	6.60562	0.282402	0.284022	0.320079	0.99996	glutamine synthase clone F11
Bradi1g11465	22.9478	0.0455139	0.232991	0.845122	0.99996	adenosine/AMP deaminase family protein
Bradi1g11480	13.0326	-0.192036	0.234513	0.412859	0.99996	Tetratricopeptide repeat (TPR)-like superfamily protein
Bradi1g11490	254.659	-0.00354102	0.0943763	0.97007	0.99996	L-O-methylthreonine resistant 1
Bradi1g11500	415.891	-0.139575	0.167635	0.405062	0.99996	DYNAMIN-like 1C
Bradi1g11510	2.42707	0.240889	0.279049	0.388
Bradi1g11520	625.915	-0.0257294	0.128692	0.841535	0.99996	NADH-ubiquinone dehydrogenase, mitochondrial, putative
Bradi1g11525	0.0378308	0.0158456	0.0746298	0.831855		MAP kinase kinase 9
Bradi1g11530	146.449	-0.316928	0.124798	0.0111	0.50258	Phosphatidylinositol-4-phosphate 5-kinase family protein
Bradi1g11540	141.16	-0.0183503	0.126597	0.88475	0.99996	Signal transduction histidine kinase, hybrid-type, ethylene sensor
Bradi1g11550	140.286	-0.032536	0.163687	0.842443	0.99996
Bradi1g11557	30.9788	0.0913931	0.207829	0.660117	0.99996
Bradi1g11567	2.46479	-0.205195	0.272137	0.450841		serine carboxypeptidase-like 27
Bradi1g11573	0
Bradi1g11580	30.1118	0.107977	0.187041	0.563744	0.99996	GNS1/SUR4 membrane protein family
Bradi1g11600	14.2596	-0.310839	0.248937	0.211787	0.99996	Pentatricopeptide repeat (PPR) superfamily protein
Bradi1g11610	17.7097	0.0475061	0.24227	0.844542	0.99996
Bradi1g11620	103.355	0.0872121	0.199367	0.661789	0.99996	Haloacid dehalogenase-like hydrolase (HAD) superfamily protein
Bradi1g11630	1.69969	0.26703	0.266464	0.316283		splicing factor Prp18 family protein
Bradi1g11640	89.3273	-0.0623953	0.117104	0.594158	0.99996	ARM repeat superfamily protein
Bradi1g11645	0.143541	0.0439847	0.0823611	0.593309
Bradi1g11650	60.6324	-0.18965	0.171327	0.268316	0.99996	NRAMP metal ion transporter family protein
Bradi1g11670	1751.55	-0.193068	0.10913	0.0768668	0.915898	lipoxygenase 1
Bradi1g11680	532.262	-0.153414	0.193009	0.426698	0.99996	lipoxygenase 1
Bradi1g11687	20.0477	0.0880066	0.228327	0.699911	0.99996	peptidoglycan-binding LysM domain-containing protein
Bradi1g11700	84.2414	-0.0061325	0.138874	0.964778	0.99996	Acyl-CoA N-acyltransferases (NAT) superfamily protein
Bradi1g11710	493.989	-0.057052	0.224031	0.798984	0.99996
Bradi1g11720	34.3427	0.130288	0.218332	0.550679	0.99996	adenylosuccinate synthase
Bradi1g11725	0					Ribonuclease H-like superfamily protein
Bradi1g11730	734.85	-0.0113415	0.100165	0.90985	0.99996	pescadillo-related
Bradi1g11740	9.95379	-0.0480077	0.26951	0.858621	0.99996	Transducin/WD40 repeat-like superfamily protein
Bradi1g11750	0.0546491	0	0.0746298	1		Oleosin family protein
Bradi1g11754	0					F-box family protein
Bradi1g11757	0
Bradi1g11760	57.7397	-0.160436	0.15957	0.314692	0.99996	CCCH-type zinc finger protein with ARM repeat domain
Bradi1g11770	69.7546	-0.0773774	0.165835	0.640792	0.99996	Yippee family putative zinc-binding protein
Bradi1g11780	42.3741	0.0434552	0.185954	0.815227	0.99996	ABC2 homolog 9
Bradi1g11785	0					C2H2-type zinc finger family protein
Bradi1g11790	0.224047	-0.031727	0.109793	0.772604		lysine decarboxylase family protein
Bradi1g11795	0.529381	0.143584	0.196448	0.464841
Bradi1g11800	224.609	0.230837	0.14938	0.122274	0.984747	nuclear factor Y, subunit A4
Bradi1g11805	0.379679	0.112129	0.151544	0.459353
Bradi1g11810	66.5142	0.0171938	0.159725	0.914276	0.99996	Late embryogenesis abundant (LEA) hydroxyproline-rich glycoprotein family
Bradi1g11817	85.2182	-0.222762	0.138224	0.107049	0.961445	chloride channel D
Bradi1g11830	360.44	0.127057	0.152323	0.404207	0.99996	20S proteasome beta subunit D1
Bradi1g11837	54.7984	0.137609	0.21502	0.522185	0.99996
Bradi1g11843	2.18678	0.193888	0.274958	0.480712
Bradi1g11850	0.375586	0.0546862	0.136465	0.688616		cytochrome P450, family 71, subfamily B, polypeptide 37
Bradi1g11860	0					Leucine-rich repeat protein kinase family protein
Bradi1g11870	0.0573507	-0.00428057	0.0746298	0.95426		transmembrane kinase 1
Bradi1g11876	35.3433	0.0742492	0.230174	0.747014	0.99996	lysyl-tRNA synthetase 1
Bradi1g11882	11.3888	-0.120528	0.256615	0.638582	0.99996	Ribosomal L18p/L5e family protein
Bradi1g11890	45.5029	0.111961	0.242077	0.643722	0.99996	Ribosomal protein S21 family protein
Bradi1g11900	16.9399	0.0977192	0.229097	0.669714	0.99996
Bradi1g11910	12.1701	-0.498094	0.284463	0.0799456	0.923326	Xanthine/uracil permease family protein
Bradi1g11920	85.3466	-0.151533	0.280832	0.589483	0.99996	RmlC-like cupins superfamily protein
Bradi1g11930	68.8227	-0.105516	0.284366	0.710596	0.99996	RmlC-like cupins superfamily protein
Bradi1g11940	0.251237	0.0369027	0.112539	0.74298		UDP-glucosyltransferase 74F2
Bradi1g11950	54.8024	0.140658	0.150967	0.351486	0.99996	Protein of unknown function, DUF538
Bradi1g11960	42.1162	0.0231799	0.165382	0.888534	0.99996
Bradi1g11971	0.0471204	0	0.0746298	1
Bradi1g11980	207.482	-0.184068	0.0918797	0.0451392	0.82227	Protein of unknown function (DUF1336)
Bradi1g11986	78.2767	0.0727959	0.161892	0.652958	0.99996	Protein of unknown function, DUF538
Bradi1g11992	173.908	0.12012	0.101836	0.23818	0.99996	Protein of unknown function, DUF538
Bradi1g12000	17.9673	-0.0331763	0.228049	0.884333	0.99996	Galactosyltransferase family protein
Bradi1g12010	25.611	0.0326397	0.202432	0.871906	0.99996	Domain of unknown function (DUF966)
Bradi1g12021	1.01243	-0.299269	0.236167	0.205086
Bradi1g12030	52.4986	-0.0149417	0.176855	0.93267	0.99996	Core-2/I-branching beta-1,6-N-acetylglucosaminyltransferase family protein
Bradi1g12040	98.9321	-0.0594997	0.213744	0.780729	0.99996	catalytics
Bradi1g12042	0
Bradi1g12045	0
Bradi1g12050	537.255	-0.1335	0.151686	0.378802	0.99996	TUDOR-SN protein 1
Bradi1g12060	0.12305	0.0179592	0.0793573	0.820962
Bradi1g12063	3.65688	0.270624	0.284991	0.342322
Bradi1g12064	0.0573507	-0.00428057	0.0746298	0.95426		Octicosapeptide/Phox/Bem1p family protein
Bradi1g12065	0.0325323	0.0158456	0.0746298	0.831855
Bradi1g12067	37.8191	-0.239139	0.204986	0.243369	0.99996	basic helix-loop-helix (bHLH) DNA-binding superfamily protein
Bradi1g12080	64.4676	-0.214941	0.22182	0.332551	0.99996	Thioesterase superfamily protein
Bradi1g12090	4.84674	1.0676	0.282535	0.000157697	0.0566019	BCL-2-associated athanogene 5
Bradi1g12095	0
Bradi1g12100	156.684	0.0388884	0.169255	0.818277	0.99996
Bradi1g12110	84.1217	0.137833	0.126766	0.276902	0.99996	Tetratricopeptide repeat (TPR)-like superfamily protein
Bradi1g12117	55.2611	0.0170521	0.224456	0.939442	0.99996	H(+)-ATPase 11
Bradi1g12130	3.61872	-0.0657428	0.270985	0.80831		chlorophyll A/B binding protein 1
Bradi1g12140	91.0338	-0.119619	0.152643	0.433246	0.99996	Phosphoglycerate mutase-like family protein
Bradi1g12150	40.5242	0.300107	0.197893	0.12939	0.986716	calcium-dependent protein kinase 30
Bradi1g12157	201.117	0.045453	0.135148	0.73663	0.99996	glycine-rich protein
Bradi1g12170	17.5721	-0.110927	0.217223	0.60959	0.99996
Bradi1g12180	171.241	-0.212983	0.133106	0.109576	0.961949	galacturonosyltransferase 1
Bradi1g12190	683.163	-0.158745	0.152618	0.298271	0.99996	Major facilitator superfamily protein
Bradi1g12196	0.152842	-0.00542904	0.0838468	0.948373
Bradi1g12200	23.2913	-0.186747	0.195454	0.339348	0.99996	5\'-AMP-activated protein kinase-related
Bradi1g12210	292.904	0.0943195	0.1258	0.4534	0.99996
Bradi1g12216	167.894	-0.264585	0.128287	0.039166	0.783441	Tetratricopeptide repeat (TPR)-like superfamily protein
Bradi1g12222	0
Bradi1g12226	0
Bradi1g12230	868.267	0.00227641	0.161766	0.988772	0.99996	Cox19-like CHCH family protein
Bradi1g12240	59.561	0.286164	0.172638	0.0973989	0.946856	Class I glutamine amidotransferase-like superfamily protein
Bradi1g12250	3.20352	-0.0627042	0.27834	0.821762		tRNA/rRNA methyltransferase (SpoU) family protein
Bradi1g12260	25.1068	0.365873	0.215943	0.0902078	0.933329	2Fe-2S ferredoxin-like superfamily protein
Bradi1g12270	0
Bradi1g12280	36.1763	0.119197	0.26187	0.648981	0.99996	Integral membrane HPP family protein
Bradi1g12290	4.03763	-0.19316	0.284668	0.497427		glycosyltransferase family protein 47
Bradi1g12300	24.6443	0.360438	0.223825	0.107321	0.961711	magnesium (Mg) transporter 10
Bradi1g12306	0					Flavin-containing monooxygenase family protein
Bradi1g12309	0.741579	0.102267	0.213496	0.631931		F-box family protein with a domain of unknown function (DUF295)
Bradi1g12312	9.95132	-0.0435671	0.263752	0.868801	0.99996
Bradi1g12314	0.0341684	-0.00428057	0.0746298	0.95426
Bradi1g12316	0.121666	-0.0161284	0.0790494	0.83833
Bradi1g12320	37.928	-0.132394	0.179409	0.460546	0.99996	ARM repeat superfamily protein
Bradi1g12325	0					Ribonuclease H-like superfamily protein
Bradi1g12330	57.3349	-0.123969	0.146159	0.396338	0.99996	ZIM-like 1
Bradi1g12340	106.926	-0.127154	0.154517	0.410556	0.99996	ubiquitin-protein ligase 7
Bradi1g12350	3.0581	-0.0957556	0.283547	0.735584		GDSL-like Lipase/Acylhydrolase family protein
Bradi1g12360	1252.49	0.318153	0.205079	0.120813	0.984152	CAP (Cysteine-rich secretory proteins, Antigen 5, and Pathogenesis-related 1 protein) superfamily protein
Bradi1g12370	6.45372	0.047223	0.285024	0.868408	0.99996	hydroxycinnamoyl-CoA shikimate/quinate hydroxycinnamoyl transferase
Bradi1g12377	12.4567	-0.0548481	0.284398	0.847071	0.99996	cysteine-rich RLK (RECEPTOR-like protein kinase) 10
Bradi1g12390	16.5724	0.0138304	0.247718	0.955476	0.99996	poly(A) binding protein 8
Bradi1g12397	8.04651	0.134811	0.282136	0.632776	0.99996	cysteine-rich RLK (RECEPTOR-like protein kinase) 25
Bradi1g12410	0.0411555	0	0.0746298	1		cysteine-rich RLK (RECEPTOR-like protein kinase) 10
Bradi1g12420	0					Protein of unknown function (DUF674)
Bradi1g12431	0					Argonaute family protein
Bradi1g12440	40.9574	-0.189969	0.275009	0.489709	0.99996	Major facilitator superfamily protein
Bradi1g12451	0					RNA-binding (RRM/RBD/RNP motifs) family protein with retrovirus zinc finger-like domain
Bradi1g12460	163.027	-0.0569522	0.178611	0.749831	0.99996	RNA-binding (RRM/RBD/RNP motifs) family protein with retrovirus zinc finger-like domain
Bradi1g12470	117.079	-0.139695	0.134314	0.298307	0.99996	Protein phosphatase 2A regulatory B subunit family protein
Bradi1g12475	2.09959	0.331152	0.277673	0.233028
Bradi1g12476	0.0945352	-0.00428057	0.0746298	0.95426		auxin response factor 17
Bradi1g12477	0					auxin response factor 17
Bradi1g12480	91.5468	-0.132604	0.134881	0.32555	0.99996	Ubiquitin-conjugating enzyme family protein
Bradi1g12490	246.102	-0.238485	0.119016	0.0450897	0.82227	Golgi-body localisation protein domain ;RNA pol II promoter Fmp27 protein domain
Bradi1g12497	78.0362	0.0983437	0.130389	0.450708	0.99996
Bradi1g12503	0.0406452	0	0.0746298	1
Bradi1g12510	175.876	-0.124786	0.161038	0.438407	0.99996	BEL1-like homeodomain 7
Bradi1g12520	3.27105	-0.113567	0.283667	0.688896		BEL1-like homeodomain 10
Bradi1g12530	0					ankyrin repeat family protein
Bradi1g12540	0.0371845	0	0.0746298	1		ankyrin repeat family protein
Bradi1g12543	0.236534	-0.00963873	0.110737	0.930638		ankyrin repeat family protein
Bradi1g12550	132.604	0.547296	0.200863	0.00643547	0.399247	thiaminC
Bradi1g12560	5.97656	-0.012156	0.284347	0.9659	0.99996	galacturonosyltransferase-like 2
Bradi1g12570	63.4341	-0.0707393	0.173485	0.683454	0.99996	RING/U-box superfamily protein
Bradi1g12580	1.52635	-0.298861	0.25797	0.246655		VQ motif-containing protein
Bradi1g12590	0.0668676	-0.00428057	0.0746298	0.95426
Bradi1g12600	0.927814	-0.235742	0.229032	0.303339
Bradi1g12610	30.4808	0.164485	0.188174	0.382056	0.99996	Protein with RNI-like/FBD-like domains
Bradi1g12615	11.5622	0.452303	0.270194	0.0941324	0.936963
Bradi1g12620	4.80687	0.620592	0.283261	0.02846	0.713887	basic leucine-zipper 44
Bradi1g12630	11.6501	0.220043	0.267316	0.410418	0.99996
Bradi1g12640	3.4004	0.329176	0.279948	0.239656
Bradi1g12650	13.6718	0.056704	0.244486	0.816591	0.99996	growth-regulating factor 2
Bradi1g12660	30.4636	-0.188756	0.204945	0.357046	0.99996	CBS domain-containing protein with a domain of unknown function (DUF21)
Bradi1g12670	56.8681	-0.0968744	0.161304	0.548127	0.99996	lipases;hydrolases, acting on ester bonds
Bradi1g12673	9.45322	0.36891	0.244276	0.130988	0.989309
Bradi1g12675	6.20123	-0.0709621	0.272277	0.794382	0.99996
Bradi1g12677	0					KNOTTED-like from Arabidopsis thaliana
Bradi1g12690	4.51681	0.102416	0.284858	0.719197		KNOTTED-like from Arabidopsis thaliana
Bradi1g12693	0
Bradi1g12697	4.06212	0.378835	0.281394	0.178212		Tetratricopeptide repeat (TPR)-like superfamily protein
Bradi1g12701	0.560315	-0.0283464	0.177044	0.872794
Bradi1g12703	0
Bradi1g12705	4.65235	0.148908	0.280652	0.595711
Bradi1g12710	1.22512	0.155951	0.241424	0.518303		glycosyl hydrolase family 10 protein / carbohydrate-binding domain-containing protein
Bradi1g12715	44.9148	-0.00831488	0.198787	0.966636	0.99996
Bradi1g12720	0.681134	-0.0886389	0.218359	0.684792
Bradi1g12727	0.0325323	0.0158456	0.0746298	0.831855		Chalcone and stilbene synthase family protein
Bradi1g12740	59.3154	-0.345941	0.229783	0.132193	0.991487
Bradi1g12750	40.0933	0.167815	0.178294	0.346588	0.99996	Pyruvate kinase family protein
Bradi1g12760	35.8258	-0.0959968	0.209949	0.6475	0.99996	basic helix-loop-helix (bHLH) DNA-binding superfamily protein
Bradi1g12765	0
Bradi1g12770	16.3101	-0.0371674	0.237524	0.875656	0.99996	basic helix-loop-helix (bHLH) DNA-binding superfamily protein
Bradi1g12780	0.874313	-0.156926	0.210705	0.456413		basic helix-loop-helix (bHLH) DNA-binding superfamily protein
Bradi1g12783	0.100423	0.0158456	0.0746298	0.831855
Bradi1g12787	10501.3	0.105868	0.160486	0.509465	0.99996	cold, circadian rhythm, and RNA binding 1
Bradi1g12800	61.7264	-0.0116421	0.171937	0.946015	0.99996
Bradi1g12810	71.7874	-0.0680422	0.200887	0.734829	0.99996	O-Glycosyl hydrolases family 17 protein
Bradi1g12820	139.718	0.165467	0.114781	0.149418	0.99996	GTP binding protein beta 1
Bradi1g12830	44.5691	0.131586	0.26051	0.613483	0.99996	DUTP-PYROPHOSPHATASE-LIKE 1
Bradi1g12837	37.3239	-0.011385	0.18202	0.950126	0.99996	Leucine-rich repeat (LRR) family protein
Bradi1g12850	2.31063	-0.169611	0.268253	0.527205		SBP (S-ribonuclease binding protein) family protein
Bradi1g12851	7.30231	0.0888935	0.273266	0.744954	0.99996
Bradi1g12852	2.67204	-0.0779579	0.284766	0.784268
Bradi1g12853	0					Ubiquitin carboxyl-terminal hydrolase family protein
Bradi1g12856	0.0805107	-0.0143436	0.0746298	0.847588
Bradi1g12860	25.5913	0.0940528	0.24713	0.703515	0.99996	zinc transporter 10 precursor
Bradi1g12870	97.0246	-0.118509	0.185181	0.522197	0.99996	NPR1-like protein 3
Bradi1g12875	0.383469	0.0395037	0.176538	0.822937
Bradi1g12880	118.766	-0.177861	0.121158	0.142103	0.997321	TRAM, LAG1 and CLN8 (TLC) lipid-sensing domain containing protein
Bradi1g12890	107.428	0.0108921	0.10899	0.920394	0.99996	Ras-related small GTP-binding family protein
Bradi1g12900	1.36137	-0.0311634	0.238476	0.89603		hydroxyproline-rich glycoprotein family protein
Bradi1g12910	153.495	-0.0657073	0.115306	0.568779	0.99996	Pleckstrin homology (PH) domain-containing protein
Bradi1g12920	151.38	-0.112295	0.136016	0.409033	0.99996	sec7 domain-containing protein
Bradi1g12940	105.132	-0.0836186	0.123333	0.497778	0.99996	ARM repeat superfamily protein
Bradi1g12950	13.8102	-0.101809	0.254709	0.689373	0.99996	Protein of unknown function (DUF1677)
Bradi1g12955	0.840637	-0.0540985	0.236471	0.819044
Bradi1g12960	182.36	0.0034033	0.146487	0.981465	0.99996	Protein of unknown function (DUF581)
Bradi1g12970	6.17977	0.161039	0.273393	0.555836	0.99996	Acyl-CoA N-acyltransferases (NAT) superfamily protein
Bradi1g12980	22.2544	0.0734562	0.1981	0.710783	0.99996	PLANT HOMOLOGOUS TO PARAFIBROMIN
Bradi1g12990	73.8248	-0.306401	0.225741	0.174682	0.99996	Bifunctional inhibitor/lipid-transfer protein/seed storage 2S albumin superfamily protein
Bradi1g13000	35.8233	-0.402607	0.278923	0.148899	0.99996	Bifunctional inhibitor/lipid-transfer protein/seed storage 2S albumin superfamily protein
Bradi1g13010	0					translocase inner membrane subunit 17-1
Bradi1g13020	0					translocase inner membrane subunit 17-1
Bradi1g13030	0.0463423	-0.00428057	0.0746298	0.95426
Bradi1g13040	0.600097	0.140669	0.19239	0.464677		cupin family protein
Bradi1g13047	40.6569	-0.0870133	0.226369	0.700691	0.99996	CVP2 like 1
Bradi1g13060	1.91351	0.144036	0.275713	0.601384		osmotin 34
Bradi1g13070	3.73731	0.304913	0.280585	0.277167		osmotin 34
Bradi1g13080	36.1602	0.107785	0.202343	0.594251	0.99996	ethylene-responsive nuclear protein / ethylene-regulated nuclear protein (ERT2)
Bradi1g13090	168.49	-0.128539	0.211116	0.542618	0.99996	tubulin beta chain 4
Bradi1g13097	55.7157	0.111284	0.184712	0.546859	0.99996
Bradi1g13110	0					Exostosin family protein
Bradi1g13115	0					SAUR-like auxin-responsive protein family
Bradi1g13121	5.76867	0.274287	0.278039	0.323885	0.99996
Bradi1g13127	0.655536	0.058301	0.205204	0.776324		SAUR-like auxin-responsive protein family
Bradi1g13140	4.76767	0.00679376	0.282023	0.980781	0.99996	SAUR-like auxin-responsive protein family
Bradi1g13150	195.687	-0.0118747	0.120996	0.92182	0.99996
Bradi1g13160	21.7702	-0.280016	0.223818	0.210902	0.99996
Bradi1g13166	2.15419	-0.244862	0.275523	0.374155		Lateral organ boundaries (LOB) domain family protein
Bradi1g13170	116.594	0.0593644	0.132998	0.65534	0.99996	Pre-rRNA-processing protein TSR2, conserved region
Bradi1g13180	78.528	0.181742	0.149392	0.22378	0.99996	DWNN domain, a CCHC-type zinc finger
Bradi1g13185	0.412776	0.125791	0.164956	0.445719
Bradi1g13190	46.4313	0.128668	0.17002	0.449182	0.99996	Lactoylglutathione lyase / glyoxalase I family protein
Bradi1g13200	7.3461	0.412253	0.276483	0.135945	0.99603	2Fe-2S ferredoxin-like superfamily protein
Bradi1g13207	30.6597	-0.0588758	0.21732	0.786454	0.99996	WRKY DNA-binding protein 71
Bradi1g13220	54.6054	0.0283531	0.152763	0.852757	0.99996	TATA binding protein 2
Bradi1g13223	40.3643	0.082174	0.159222	0.605786	0.99996	Pyridine nucleotide-disulphide oxidoreductase family protein
Bradi1g13226	36.9469	0.473723	0.188829	0.0121165	0.514461	antitermination NusB domain-containing protein
Bradi1g13232	32.5154	0.034341	0.236263	0.884434	0.99996	O-Glycosyl hydrolases family 17 protein
Bradi1g13240	3.5388	-0.0959354	0.283934	0.735454		calcium exchanger 7
Bradi1g13250	64.2254	-0.194548	0.166232	0.241863	0.99996	DnaJ/Hsp40 cysteine-rich domain superfamily protein
Bradi1g13261	14.9299	0.0577888	0.245754	0.814093	0.99996	HSP20-like chaperones superfamily protein
Bradi1g13270	0
Bradi1g13280	0.959491	-0.0419914	0.236355	0.858988		HSP20-like chaperones superfamily protein
Bradi1g13290	2235.72	-0.179981	0.205163	0.380346	0.99996	Cobalamin-independent synthase family protein
Bradi1g13300	0
Bradi1g13310	99.0863	0.150743	0.117982	0.201364	0.99996	FAR1-related sequence 5
Bradi1g13322	16.7453	-0.22934	0.2685	0.393021	0.99996
Bradi1g13330	636.198	-0.214497	0.221581	0.33303	0.99996	dehydrin family protein
Bradi1g13340	100.745	0.0672945	0.176444	0.702912	0.99996	HSP20-like chaperones superfamily protein
Bradi1g13350	97.3292	0.108972	0.121671	0.37045	0.99996	membrin 11
Bradi1g13352	0
Bradi1g13354	0
Bradi1g13356	0
Bradi1g13361	0
Bradi1g13367	56.3856	-0.00179452	0.17522	0.991829	0.99996	nuclear pore anchor
Bradi1g13373	1.80756	0.355258	0.268152	0.185225
Bradi1g13380	14.2923	0.100178	0.250866	0.689649	0.99996
Bradi1g13387	6.273	0.349117	0.276267	0.20634	0.99996
Bradi1g13400	0					Protein of unknown function (DUF1637)
Bradi1g13406	0.229403	-0.0344698	0.0746298	0.644169		Protein of unknown function (DUF1637)
Bradi1g13412	0.0406452	0	0.0746298	1		Protein of unknown function (DUF1637)
Bradi1g13420	5.3672	0.354092	0.277508	0.201966	0.99996	NYC1-like
Bradi1g13425	0.904851	0.319653	0.231865	0.168012		Homeodomain-like superfamily protein
Bradi1g13430	67.2775	-0.0307491	0.156987	0.844711	0.99996	Uncharacterized conserved protein (DUF2215)
Bradi1g13440	37.0028	0.0125511	0.212531	0.952908	0.99996	cationic amino acid transporter 2
Bradi1g13450	317.046	0.0199296	0.0790729	0.80101	0.99996	transcription regulator NOT2/NOT3/NOT5 family protein
Bradi1g13460	76.94	-0.101816	0.26369	0.699408	0.99996	C2 calcium/lipid-binding plant phosphoribosyltransferase family protein
Bradi1g13470	36.6536	0.188828	0.212738	0.37475	0.99996	Plasma-membrane choline transporter family protein
Bradi1g13475	0
Bradi1g13480	99.7303	0.0318527	0.113999	0.77993	0.99996	RHOMBOID-like protein 15
Bradi1g13485	0
Bradi1g13490	54.1019	0.153427	0.150349	0.307505	0.99996
Bradi1g13500	14.3165	-0.114044	0.265066	0.667016	0.99996	SPX (SYG1/Pho81/XPR1) domain-containing protein / zinc finger (C3HC4-type RING finger) protein-related
Bradi1g13505	0					Ribonuclease H-like superfamily protein
Bradi1g13510	58.5836	0.037467	0.150219	0.803039	0.99996	Protein of unknown function, DUF593
Bradi1g13512	0.982534	0.247248	0.23159	0.285696		Cysteine proteinases superfamily protein
Bradi1g13514	0					F-box and associated interaction domains-containing protein
Bradi1g13516	0					F-box and associated interaction domains-containing protein
Bradi1g13520	58.7234	0.0469897	0.132703	0.723266	0.99996	Ribosomal protein S5/Elongation factor G/III/V family protein
Bradi1g13525	0.837298	-0.00420205	0.225138	0.985109
Bradi1g13530	3.50213	-0.288194	0.284425	0.31094		SWITCH1
Bradi1g13541	0
Bradi1g13550	0
Bradi1g13560	0.36342	0.0277297	0.163088	0.864987
Bradi1g13570	0.590682	0.00913741	0.193212	0.96228		plant-specific transcription factor YABBY family protein
Bradi1g13580	75.7409	0.238782	0.156221	0.126392	0.984747
Bradi1g13590	32.2413	0.0211149	0.203797	0.917481	0.99996	5\'-nucleotidases;magnesium ion binding
Bradi1g13600	14.0312	0.185321	0.224773	0.409667	0.99996
Bradi1g13610	2.77785	0.0614632	0.275128	0.823226		Glutaredoxin family protein
Bradi1g13620	1.13224	0.305393	0.249947	0.221772		RING/U-box superfamily protein
Bradi1g13630	993.905	-0.0699968	0.188808	0.710839	0.99996	ribosomal protein L5 B
Bradi1g13635	0.149626	-0.017996	0.0834039	0.829168		uclacyanin 1
Bradi1g13640	939.708	0.0113665	0.102918	0.912059	0.99996	DNAJ homologue 2
Bradi1g13650	122.957	-0.205931	0.149777	0.169155	0.99996	IQ-domain 5
Bradi1g13660	53.72	0.229015	0.167983	0.172779	0.99996	Core-2/I-branching beta-1,6-N-acetylglucosaminyltransferase family protein
Bradi1g13670	163.722	0.0125681	0.199706	0.94982	0.99996
Bradi1g13680	344.427	0.141297	0.161807	0.382532	0.99996	nuclear factor Y, subunit A2
Bradi1g13690	114.173	-0.114936	0.136512	0.399818	0.99996	P-loop containing nucleoside triphosphate hydrolases superfamily protein
Bradi1g13700	15.7562	-0.221765	0.244377	0.364158	0.99996	GCK domain-containing protein
Bradi1g13710	133.527	-0.0816136	0.104377	0.434268	0.99996	BRI1 suppressor 1 (BSU1)-like 3
Bradi1g13720	334.732	-0.102474	0.074251	0.167555	0.99996	DNA-directed RNA polymerase family protein
Bradi1g13730	16.2685	-0.0748077	0.271742	0.783094	0.99996	HXXXD-type acyl-transferase family protein
Bradi1g13740	0.0697168	0.0158456	0.0746298	0.831855		cyclic nucleotide gated channel 9
Bradi1g13750	28.1576	0.276073	0.186419	0.138625	0.996987	Ubiquitin carboxyl-terminal hydrolase family protein
Bradi1g13760	3.40034	-0.0124494	0.274607	0.96384		nine-cis-epoxycarotenoid dioxygenase 9
Bradi1g13765	0.0730849	0	0.0746298	1
Bradi1g13770	94.2984	0.010168	0.117646	0.931126	0.99996	NagB/RpiA/CoA transferase-like superfamily protein
Bradi1g13777	296.261	-0.0818528	0.192846	0.671241	0.99996	Transketolase family protein
Bradi1g13787	36.4254	0.0140767	0.195404	0.942571	0.99996	expansin B4
Bradi1g13793	0.0344997	-0.00428057	0.0746298	0.95426		receptor like protein 29
Bradi1g13796	0
Bradi1g13800	0.169956	0	0.0859206	1
Bradi1g13807	0					glutathione S-transferase TAU 24
Bradi1g13820	0					Serine protease inhibitor (SERPIN) family protein
Bradi1g13823	1.58199	-0.11262	0.258814	0.663462		myb domain protein 105
Bradi1g13827	95.4644	-0.144128	0.156696	0.357681	0.99996	ornithine-delta-aminotransferase
Bradi1g13833	0.194241	-0.0298888	0.106689	0.779363
Bradi1g13840	55.9652	0.243428	0.145145	0.0935152	0.936963	Metallo-hydrolase/oxidoreductase superfamily protein
Bradi1g13845	0.55742	0.0190587	0.150189	0.899021
Bradi1g13850	514.169	-0.136132	0.109599	0.214203	0.99996	translation initiation factor 3B1
Bradi1g13857	20.5757	-0.0522214	0.248362	0.833462	0.99996	Protein kinase superfamily protein
Bradi1g13862	79.5624	-0.133884	0.205204	0.514113	0.99996
Bradi1g13868	45.4835	-0.313029	0.243952	0.199436	0.99996
Bradi1g13879	16.1808	-0.266074	0.230096	0.247534	0.99996	telomere repeat binding factor 1
Bradi1g13890	125.14	-0.186875	0.177848	0.293371	0.99996	Phototropic-responsive NPH3 family protein
Bradi1g13900	35.4949	0.0481428	0.23278	0.836153	0.99996	amino acid transporter 1
Bradi1g13905	1.83454	-0.0625313	0.272153	0.818274
Bradi1g13910	199.654	0.064266	0.132355	0.627282	0.99996	Homeobox-leucine zipper family protein / lipid-binding START domain-containing protein
Bradi1g13920	23.6897	-0.120452	0.221479	0.586542	0.99996
Bradi1g13930	199.489	0.0631222	0.0968323	0.514484	0.99996	Transducin/WD40 repeat-like superfamily protein
Bradi1g13940	56.7278	0.237159	0.223686	0.289038	0.99996	patatin-like protein 6
Bradi1g13950	28.2562	0.0985762	0.246721	0.689492	0.99996	SNF7 family protein
Bradi1g13960	21.0913	-0.0909412	0.213523	0.670175	0.99996	recA DNA recombination family protein
Bradi1g13966	0
Bradi1g13971	81.1511	0.0409741	0.135829	0.762912	0.99996	lsd one like 1
Bradi1g13973	0
Bradi1g13976	0
Bradi1g13980	9.9903	0.341625	0.282514	0.226574	0.99996	phytochrome interacting factor 3-like 5
Bradi1g13983	0
Bradi1g13986	0
Bradi1g13990	2.58141	-0.267689	0.272111	0.325239		RNI-like superfamily protein
Bradi1g13995	0
Bradi1g14000	156.848	0.182921	0.124419	0.141506	0.997321	Protein kinase superfamily protein
Bradi1g14005	0					DNAse I-like superfamily protein
Bradi1g14010	142.708	0.11679	0.129561	0.36736	0.99996	Protein kinase superfamily protein
Bradi1g14020	0.509779	0.0082714	0.137218	0.951933		SGNH hydrolase-type esterase superfamily protein
Bradi1g14030	26.4534	-0.194856	0.203051	0.337236	0.99996	Major facilitator superfamily protein
Bradi1g14040	218.345	0.0313354	0.153301	0.838037	0.99996	Major facilitator superfamily protein
Bradi1g14050	47.7962	0.133072	0.259117	0.607559	0.99996	Leucine-rich repeat (LRR) family protein
Bradi1g14060	1.43244	0.0749759	0.260899	0.773825		receptor kinase 3
Bradi1g14070	3.06942	0.0207725	0.284938	0.941884		NIMA-related kinase 2
Bradi1g14080	0					serine carboxypeptidase-like 40
Bradi1g14090	39.4668	-0.214868	0.228186	0.34638	0.99996	IQ-domain 19
Bradi1g14093	90.6923	0.00815324	0.23105	0.97185	0.99996
Bradi1g14101	1.28456	0.414223	0.247049	0.0936053
Bradi1g14110	23.8523	-0.117355	0.227447	0.605878	0.99996	Plant protein of unknown function (DUF828) with plant pleckstrin homology-like region
Bradi1g14117	0					Protein of unknown function, DUF538
Bradi1g14127	188.877	0.103113	0.143143	0.471309	0.99996	Glycosyl hydrolase family 85
Bradi1g14140	18.6563	-0.5508	0.234883	0.0190272	0.62374	G-protein gamma subunit 2
Bradi1g14150	0					sugar transporter 1
Bradi1g14160	2.41644	0.251347	0.27191	0.35529		Pentatricopeptide repeat (PPR-like) superfamily protein
Bradi1g14170	1321.59	-0.109198	0.244637	0.655334	0.99996	Dormancy/auxin associated family protein
Bradi1g14181	0.746045	-0.0375929	0.207685	0.85636
Bradi1g14186	0.0471204	0	0.0746298	1		DNA binding
Bradi1g14190	4.97684	0.167891	0.278801	0.547049	0.99996	Pentatricopeptide repeat (PPR) superfamily protein
Bradi1g14200	23.0751	0.0709056	0.259875	0.784973	0.99996	CBL-interacting protein kinase 4
Bradi1g14210	52.722	0.169766	0.19569	0.385655	0.99996	Bacterial sec-independent translocation protein mttA/Hcf106
Bradi1g14220	33.0749	0.129116	0.175713	0.462455	0.99996	Primosome PriB/single-strand DNA-binding
Bradi1g14230	485.673	-0.197474	0.188884	0.295802	0.99996	indole-3-acetic acid inducible
Bradi1g14240	206.34	-0.0341648	0.199143	0.863784	0.99996	AUX/IAA transcriptional regulator family protein
Bradi1g14250	84.9462	-0.215898	0.125338	0.0849744	0.927307	RNI-like superfamily protein
Bradi1g14260	0					Glutathione S-transferase, C-terminal-like;Translation elongation factor EF1B/ribosomal protein S6
Bradi1g14270	55.2971	0.0436696	0.149182	0.769731	0.99996	DREB2A-interacting protein 2
Bradi1g14290	173.324	-0.0166856	0.130965	0.89862	0.99996	ABI3-interacting protein 3
Bradi1g14300	101.364	-0.200719	0.120819	0.0966478	0.945921	WRKY DNA-binding protein 21
Bradi1g14307	173.519	0.367993	0.126675	0.00367234	0.316575	P-loop containing nucleoside triphosphate hydrolases superfamily protein
Bradi1g14320	108.915	0.084232	0.123373	0.49477	0.99996	RNA-binding KH domain-containing protein
Bradi1g14325	0
Bradi1g14330	0					F-box and associated interaction domains-containing protein
Bradi1g14340	40.1766	-0.0619918	0.164863	0.706902	0.99996	IND1(iron-sulfur protein required for NADH dehydrogenase)-like
Bradi1g14343	0.0658087	0.0158456	0.0746298	0.831855
Bradi1g14346	2.94252	-0.0667288	0.280526	0.811982
Bradi1g14350	15.2836	-0.304794	0.277062	0.27129	0.99996	MATE efflux family protein
Bradi1g14360	120.226	-0.0501767	0.147394	0.733535	0.99996	LIM domain-containing protein
Bradi1g14370	27.4087	0.228753	0.271686	0.399801	0.99996	inositol polyphosphate 5-phosphatase 11
Bradi1g14380	128.551	-0.00027625	0.203169	0.998915	0.99996	translocase of the outer mitochondrial membrane 6
Bradi1g14391	0.112644	0.00626076	0.0775976	0.935695		RING/U-box superfamily protein
Bradi1g14400	46.8511	-0.22448	0.177858	0.206901	0.99996	Transducin/WD40 repeat-like superfamily protein
Bradi1g14410	558.375	-0.0247579	0.142188	0.86177	0.99996	Dihydrolipoamide succinyltransferase
Bradi1g14420	29.3054	0.372221	0.21446	0.0826312	0.927307	RNA polymerase III RPC4
Bradi1g14421	0.0341684	-0.00428057	0.0746298	0.95426
Bradi1g14422	486.556	0.120723	0.133288	0.365078	0.99996
Bradi1g14425	25.9957	0.0237817	0.251965	0.924803	0.99996	RING/U-box superfamily protein
Bradi1g14430	18.5779	-0.163766	0.204325	0.422844	0.99996	RING/U-box superfamily protein
Bradi1g14440	0
Bradi1g14450	168.7	-0.134276	0.111294	0.227624	0.99996	exocyst complex component sec3A
Bradi1g14455	0
Bradi1g14460	1.70815	-0.0376596	0.255854	0.882981		Transducin/WD40 repeat-like superfamily protein
Bradi1g14467	23.6045	-0.225358	0.277981	0.41754	0.99996	NAC domain containing protein 58
Bradi1g14480	0					Homeodomain-like superfamily protein
Bradi1g14483	0
Bradi1g14486	30.3371	-0.0484727	0.208433	0.816105	0.99996
Bradi1g14492	0.153114	0.00733024	0.0838261	0.930317		AP2/B3-like transcriptional factor family protein
Bradi1g14493	0
Bradi1g14495	0.119427	-0.00428057	0.0746298	0.95426		AP2/B3-like transcriptional factor family protein
Bradi1g14497	1.27879	-0.0691995	0.254899	0.786023
Bradi1g14500	0					AP2/B3-like transcriptional factor family protein
Bradi1g14505	1.97318	-0.175078	0.264902	0.508665
Bradi1g14510	0.0471204	0	0.0746298	1		AP2/B3-like transcriptional factor family protein
Bradi1g14517	11.6247	-0.127135	0.250108	0.61123	0.99996
Bradi1g14530	0					AP2/B3-like transcriptional factor family protein
Bradi1g14536	15.667	0.0824165	0.235759	0.726654	0.99996	Plant protein of unknown function (DUF247)
Bradi1g14542	0
Bradi1g14550	25.7638	0.057099	0.17517	0.744453	0.99996	AP2/B3-like transcriptional factor family protein
Bradi1g14553	1.66306	-0.051013	0.256978	0.842645
Bradi1g14556	3.51439	-0.184186	0.28489	0.517946
Bradi1g14558	1.08067	0.0725323	0.252364	0.773798
Bradi1g14560	4.29326	-0.0536651	0.284189	0.850222		Transcriptional factor B3 family protein
Bradi1g14565	0
Bradi1g14567	0
Bradi1g14570	0					Dof-type zinc finger DNA-binding family protein
Bradi1g14572	0
Bradi1g14575	0
Bradi1g14580	44.7863	0.741675	0.282397	0.0086303	0.454322	2-oxoglutarate (2OG) and Fe(II)-dependent oxygenase superfamily protein
Bradi1g14590	213.295	0.0664165	0.0953277	0.48598	0.99996	oxidoreductases, acting on the aldehyde or oxo group of donors, NAD or NADP as acceptor;copper ion binding
Bradi1g14600	11.2244	-0.268694	0.277998	0.333778	0.99996	basic helix-loop-helix (bHLH) DNA-binding superfamily protein
Bradi1g14606	20.7773	-0.260283	0.22176	0.240509	0.99996	cyclin d5;1
Bradi1g14608	0
Bradi1g14610	29.4376	-0.00856677	0.201321	0.966058	0.99996	Thioredoxin superfamily protein
Bradi1g14615	0.0942407	0	0.0746298	1
Bradi1g14620	8.50259	-0.297504	0.268331	0.267551	0.99996	ARM repeat superfamily protein
Bradi1g14630	51.506	-0.076559	0.156706	0.625158	0.99996	calcium ATPase 2
Bradi1g14650	49.6186	0.242893	0.231253	0.293564	0.99996	D-arabinono-1,4-lactone oxidase family protein
Bradi1g14660	31.2025	0.264208	0.17373	0.12831	0.986427	DNA/RNA polymerases superfamily protein
Bradi1g14670	82.9129	-0.0780547	0.210637	0.710961	0.99996	Ribosomal protein L25/Gln-tRNA synthetase, anti-codon-binding domain
Bradi1g14677	9.38917	-0.204088	0.255919	0.425179	0.99996	ASYMMETRIC LEAVES 2-like 1
Bradi1g14690	38.1512	0.0193389	0.195275	0.921112	0.99996	Primosome PriB/single-strand DNA-binding
Bradi1g14700	0					NAD(P)-linked oxidoreductase superfamily protein
Bradi1g14710	19.726	0.400967	0.216377	0.0638687	0.883766	NAD(P)-linked oxidoreductase superfamily protein
Bradi1g14720	163.833	0.0430348	0.113004	0.703333	0.99996	Protein kinase superfamily protein
Bradi1g14730	158.887	-0.113289	0.121925	0.352803	0.99996	Serine protease inhibitor (SERPIN) family protein
Bradi1g14740	5.48149	0.353331	0.284536	0.214318	0.99996	Serine protease inhibitor (SERPIN) family protein
Bradi1g14745	74.3619	-0.0464148	0.217433	0.830962	0.99996
Bradi1g14750	7.67639	0.453211	0.274571	0.0988171	0.94747	salt tolerance zinc finger
Bradi1g14760	21.4646	-0.0548197	0.211471	0.795457	0.99996	Tetratricopeptide repeat (TPR)-like superfamily protein
Bradi1g14770	129.091	-0.00531102	0.150636	0.971875	0.99996	Phototropic-responsive NPH3 family protein
Bradi1g14780	123.84	0.244095	0.280181	0.383642	0.99996	LOB domain-containing protein 38
Bradi1g14790	67.8732	0.069358	0.166427	0.676864	0.99996	Fumarylacetoacetate (FAA) hydrolase family
Bradi1g14800	232.964	0.036477	0.231052	0.874556	0.99996
Bradi1g14810	40.8702	0.115859	0.284939	0.684295	0.99996	zinc finger protein 7
Bradi1g14815	0.471829	-0.140332	0.170198	0.409641
Bradi1g14820	47.2587	-0.22268	0.203928	0.274854	0.99996	Cyclin A3;1
Bradi1g14830	116.879	-0.11587	0.118851	0.329601	0.99996
Bradi1g14835	50.6319	0.110247	0.170109	0.516924	0.99996	tRNA modification GTPase, putative
Bradi1g14840	1.08856	-0.20855	0.235012	0.374863		NRAMP metal ion transporter 2
Bradi1g14845	10.8184	0.039659	0.283923	0.888911	0.99996	Gibberellin-regulated family protein
Bradi1g14850	30.5946	-0.254597	0.221736	0.250887	0.99996	Protein of unknown function (DUF620)
Bradi1g14855	2.15735	-0.0162617	0.277143	0.95321
Bradi1g14860	57.7788	-0.248157	0.230021	0.280656	0.99996	Subtilase family protein
Bradi1g14863	0.0296831	-0.00428057	0.0746298	0.95426
Bradi1g14870	0					O-methyltransferase 1
Bradi1g14877	10.9372	-0.194017	0.265943	0.46567	0.99996
Bradi1g14890	26.6061	0.0790809	0.246178	0.748033	0.99996
Bradi1g14900	199.124	-0.195379	0.159597	0.220876	0.99996	cytochrome P450, family 81, subfamily D, polypeptide 5
Bradi1g14910	50.7621	-0.179079	0.147548	0.224865	0.99996	switch 2
Bradi1g14915	0					Bifunctional inhibitor/lipid-transfer protein/seed storage 2S albumin superfamily protein
Bradi1g14927	0.642474	-0.0166831	0.194805	0.931752
Bradi1g14940	181.116	-0.111329	0.100108	0.2661	0.99996	Sec1/munc18-like (SM) proteins superfamily
Bradi1g14950	1.26832	-0.112022	0.250717	0.655015		C2H2-like zinc finger protein
Bradi1g14960	48.7527	0.0326989	0.146334	0.823182	0.99996	Presenilin-2
Bradi1g14965	4.96527	0.305798	0.282227	0.278579	0.99996
Bradi1g14971	0					Protein kinase superfamily protein
Bradi1g14976	23.5699	-0.165961	0.204774	0.417676	0.99996	Pentatricopeptide repeat (PPR) superfamily protein
Bradi1g14978	0.298701	0.10051	0.148921	0.499726
Bradi1g14980	25.8231	-0.34934	0.234782	0.136769	0.996987	PLC-like phosphodiesterases superfamily protein
Bradi1g14983	31.2085	-0.048031	0.262191	0.854648	0.99996	PLC-like phosphodiesterases superfamily protein
Bradi1g14986	192.242	0.0759801	0.160401	0.635721	0.99996	mitochondrial import receptor subunit TOM5 homolog
Bradi1g14990	133.886	0.220608	0.131451	0.0932979	0.936963
Bradi1g15000	27.241	0.155493	0.20466	0.447396	0.99996	TBP-associated factor 8
Bradi1g15010	37.3621	-0.13476	0.169107	0.425513	0.99996	fructokinase-like 2
Bradi1g15020	20.4973	0.155534	0.220512	0.480602	0.99996	Dihydropterin pyrophosphokinase / Dihydropteroate synthase
Bradi1g15030	64.2749	0.242847	0.172032	0.158057	0.99996	brassinosteroid-6-oxidase 2
Bradi1g15035	0
Bradi1g15040	59.2314	-0.021282	0.157415	0.892456	0.99996	ATPase E1
Bradi1g15050	3787.99	0.0710335	0.194149	0.714462	0.99996	reversibly glycosylated polypeptide 2
Bradi1g15055	3.83989	0.455431	0.284937	0.109964
Bradi1g15060	172.128	-0.023474	0.132598	0.859484	0.99996	Regulator of chromosome condensation (RCC1) family protein
Bradi1g15065	0.127714	0.0183819	0.0802668	0.818861		Wound-responsive family protein
Bradi1g15070	151.873	0.00548106	0.145237	0.969896	0.99996	Thioredoxin superfamily protein
Bradi1g15090	35.78	0.0209238	0.192213	0.913316	0.99996	RING/U-box superfamily protein
Bradi1g15100	5.59804	0.715315	0.279212	0.01041	0.490635	Adenine nucleotide alpha hydrolases-like superfamily protein
Bradi1g15110	183.816	-0.00517312	0.14715	0.971956	0.99996
Bradi1g15120	127.916	0.00290451	0.186587	0.98758	0.99996	ACT domain repeat 4
Bradi1g15123	0.351194	0.0701631	0.147657	0.634661		GRAS family transcription factor
Bradi1g15126	16.3334	-0.358998	0.282505	0.203811	0.99996	N-terminal nucleophile aminohydrolases (Ntn hydrolases) superfamily protein
Bradi1g15130	19.9819	0.0568497	0.263262	0.829032	0.99996	N-terminal nucleophile aminohydrolases (Ntn hydrolases) superfamily protein
Bradi1g15140	733.787	-0.160347	0.125947	0.202972	0.99996	DEK domain-containing chromatin associated protein
Bradi1g15150	3.85437	-0.348005	0.273129	0.202614
Bradi1g15161	2.48749	-0.0825274	0.26472	0.755228		XH/XS domain-containing protein
Bradi1g15170	44.4215	0.319659	0.206742	0.122063	0.984747
Bradi1g15180	82.0985	0.221714	0.17366	0.201703	0.99996
Bradi1g15190	99.6893	0.298862	0.120093	0.012825	0.525571	cytochrome P450, family 71, subfamily B, polypeptide 36
Bradi1g15201	0
Bradi1g15215	0					GHMP kinase family protein
Bradi1g15230	0.171591	-0.00574879	0.0862231	0.946842		Plant invertase/pectin methylesterase inhibitor superfamily protein
Bradi1g15242	0.177681	0.0346917	0.0860978	0.686997
Bradi1g15252	0.351075	-0.112161	0.167308	0.50261
Bradi1g15260	40.2974	-0.0659699	0.186231	0.723162	0.99996	MUTS homolog 2
Bradi1g15270	98.5818	-0.238546	0.120105	0.0470174	0.827368	CBS domain-containing protein / transporter associated domain-containing protein
Bradi1g15280	60.1167	-0.0501984	0.163587	0.75895	0.99996
Bradi1g15290	261.529	0.941296	0.256253	0.000239437	0.0716169	photosystem II light harvesting complex gene 2.3
Bradi1g15291	0
Bradi1g15292	0.0341684	-0.00428057	0.0746298	0.95426		Ribonuclease H-like superfamily protein
Bradi1g15295	0					beta-1,3-glucanase 1
Bradi1g15297	1.24185	0.36408	0.250476	0.146071		Receptor-like protein kinase-related family protein
Bradi1g15300	21.8545	0.126468	0.194864	0.516334	0.99996
Bradi1g15310	6.03278	-0.0419045	0.275006	0.87889	0.99996	FRIGIDA-like protein
Bradi1g15317	64.0738	0.0506031	0.138889	0.715603	0.99996	FRIGIDA-like protein
Bradi1g15330	70.23	-0.260688	0.232482	0.262149	0.99996	Kinesin motor family protein
Bradi1g15340	27.4868	0.186667	0.211052	0.376449	0.99996	Putative lysine decarboxylase family protein
Bradi1g15345	0					Ribonuclease H-like superfamily protein
Bradi1g15350	201.062	-0.02526	0.199302	0.899144	0.99996	Inositol monophosphatase family protein
Bradi1g15360	97.0034	0.0496969	0.112396	0.658375	0.99996	DNA-binding protein, putative
Bradi1g15370	315.516	-0.074115	0.122822	0.546221	0.99996	lysyl-tRNA synthetase 1
Bradi1g15377	196.484	-0.167746	0.124032	0.176235	0.99996
Bradi1g15390	55.5431	-0.0388204	0.151286	0.797486	0.99996	RNA polymerase Rpb6
Bradi1g15400	82.611	0.534647	0.258488	0.0386057	0.783441	post-illumination chlorophyll fluorescence increase
Bradi1g15410	55.932	-0.0282479	0.136437	0.835978	0.99996	xyloglucanase 113
Bradi1g15420	0					Dof-type zinc finger DNA-binding family protein
Bradi1g15430	225.28	0.119374	0.219373	0.586332	0.99996	Wound-responsive family protein
Bradi1g15440	77.1644	-0.320532	0.165976	0.0534595	0.85725	dicer-like 2
Bradi1g15450	107.681	0.053323	0.211181	0.800655	0.99996	Peroxisomal membrane 22 kDa (Mpv17/PMP22) family protein
Bradi1g15460	7.06034	-0.195381	0.280375	0.485892	0.99996
[truncated: 32,312 more rows]

## Sheet: Brachy +Fe+SBW25 v +Fe-SBW25
Supplementary Data Set S1c: Transcriptional response of B distachyon, Sterile +Fe vs +Pf SBW25 +Fe
Gene ID	Base Mean	log2 Fold Change	Std Error	P-value	Adjusted P-value	Description
Bradi0012s00100	0.279672	0.0452597	0.131036	0.729795		GTP binding Elongation factor Tu family protein
Bradi0012s00201	20.5409	-0.0573145	0.210913	0.785818	0.902514
Bradi0014s00100	0					NB-ARC domain-containing disease resistance protein
Bradi0135s00100	0					Pectin lyase-like superfamily protein
Bradi0180s00100	0					Pectin lyase-like superfamily protein
Bradi1g00200	0					glutathione S-transferase TAU 18
Bradi1g00210	0					transducin family protein / WD-40 repeat family protein
Bradi1g00213	0
Bradi1g00215	0					nucleotide binding;nucleic acid binding
Bradi1g00217	0.734977	0.135383	0.203597	0.50608
Bradi1g00219	5.74898	0.11573	0.280718	0.680146		SCARECROW-like 14
Bradi1g00222	4.01872	-0.0189209	0.284371	0.946951
Bradi1g00234	10.5519	0.212605	0.282964	0.452441	0.691378	NB-ARC domain-containing disease resistance protein
Bradi1g00247	2.67142	-0.232832	0.276104	0.399073		selenium binding
Bradi1g00253	3.64216	-0.0447542	0.280771	0.873355
Bradi1g00260	59.1519	0.158129	0.242768	0.514815	0.737469	Leucine-rich repeat transmembrane protein kinase protein
Bradi1g00266	9.4534	-0.115038	0.256837	0.654223	0.828881	cysteine-rich RLK (RECEPTOR-like protein kinase) 26
Bradi1g00272	0					MATE efflux family protein
Bradi1g00278	0.236369	0.0121569	0.127094	0.923796		NB-ARC domain-containing disease resistance protein
Bradi1g00284	3.71959	0.00585873	0.284704	0.983582		LRR and NB-ARC domains-containing disease resistance protein
Bradi1g00287	0.621385	-0.12179	0.175146	0.486827
Bradi1g00291	5.98009	-0.15893	0.283928	0.575647
Bradi1g00300	1.8883	-0.306249	0.258184	0.235558		phospholipase A 2A
Bradi1g00322	0
Bradi1g00330	0
Bradi1g00332	0.196197	0.0480573	0.0881081	0.585454
Bradi1g00335	0
Bradi1g00341	0.774416	-0.0806729	0.18459	0.662083
Bradi1g00345	5.37579	-0.232895	0.284798	0.413497
Bradi1g00350	0					RNA polymerase II large subunit
Bradi1g00360	0					RNA polymerase II large subunit
Bradi1g00361	0.281392	0.000809887	0.091571	0.992943
Bradi1g00362	1.6633	-0.186964	0.261344	0.474367
Bradi1g00364	1.6926	0.00674894	0.237257	0.977307
Bradi1g00365	0.152553	0.00754733	0.101186	0.940542
Bradi1g00366	0
Bradi1g00368	0					DNA binding
Bradi1g00370	0.655236	-0.00519684	0.184125	0.977483
Bradi1g00381	0					Pentatricopeptide repeat (PPR) superfamily protein
Bradi1g00385	0
Bradi1g00390	0.0371845	0	0.0746298	1		Protein kinase family protein with ARM repeat domain
Bradi1g00400	0					Core-2/I-branching beta-1,6-N-acetylglucosaminyltransferase family protein
Bradi1g00405	0					Bifunctional inhibitor/lipid-transfer protein/seed storage 2S albumin superfamily protein
Bradi1g00410	2.0188	-0.06608	0.266126	0.803899
Bradi1g00412	0
Bradi1g00413	0
Bradi1g00415	0
Bradi1g00417	20.7438	-0.245119	0.227306	0.28087	0.548626
Bradi1g00427	21.231	0.435213	0.211915	0.0400039	0.194383	RAD3-like DNA-binding helicase protein
Bradi1g00438	0
Bradi1g00450	122.582	0.0999096	0.124289	0.421483	0.668326	Ypt/Rab-GAP domain of gyp1p superfamily protein
Bradi1g00455	0.150265	0	0.0834925	1
Bradi1g00460	324.462	0.574712	0.219245	0.0087589	0.0913506	pleiotropic drug resistance 11
Bradi1g00470	69.4753	0.0350755	0.150657	0.815904	0.918596	glutathione S-transferase THETA 1
Bradi1g00480	109.322	0.109793	0.12116	0.364837	0.624126
Bradi1g00482	1.21542	0.0593412	0.232184	0.798277
Bradi1g00485	4.63433	0.377155	0.284089	0.184313		Nuclear transport factor 2 (NTF2) family protein
Bradi1g00491	8.07952	0.0275012	0.279989	0.921756		Pentatricopeptide repeat (PPR) superfamily protein
Bradi1g00497	189.229	-0.0589917	0.13386	0.659433	0.831699	F-box family protein
Bradi1g00510	50.9257	0.0497097	0.161633	0.758428	0.885812	LUC7 N_terminus domain-containing protein
Bradi1g00517	97.4442	0.439813	0.156961	0.00507794	0.0709383	RNA-binding (RRM/RBD/RNP motifs) family protein
Bradi1g00530	16.1754	0.404243	0.235024	0.0854317	0.290759	Rhodanese/Cell cycle control phosphatase superfamily protein
Bradi1g00535	0.0573507	0	0.0746298	1
Bradi1g00540	19.2731	0.0291557	0.254953	0.908955	0.963048	Heavy metal transport/detoxification superfamily protein
Bradi1g00552	62.7222	-0.376485	0.257429	0.143611	0.383992	plasma membrane intrinsic protein 2;5
Bradi1g00560	368.269	-0.530638	0.214726	0.0134647	0.111939	COP1-interacting protein-related
Bradi1g00563	2.78844	-0.177007	0.278868	0.525603
Bradi1g00567	95.7147	-0.10309	0.14021	0.462185	0.697555	LEUNIG_homolog
Bradi1g00580	171.412	0.183124	0.148148	0.216425	0.477852	Protein kinase superfamily protein with octicosapeptide/Phox/Bem1p domain
Bradi1g00587	2.98882	0.413362	0.267312	0.122015		Flavin-binding monooxygenase family protein
Bradi1g00600	1.86487	-0.052171	0.138758	0.706928		AWPM-19-like family protein
Bradi1g00607	0.392553	0.0153653	0.149722	0.91826		myosin XI B
Bradi1g00620	259.659	-0.0913181	0.162946	0.575193	0.778258	ubiquitin-conjugating enzyme 5
Bradi1g00625	2.60685	-0.190854	0.278404	0.493011
Bradi1g00630	1.43104	-0.295467	0.23694	0.212393
Bradi1g00642	11.3792	0.123148	0.258529	0.633831	0.815776
Bradi1g00654	0.0929144	0	0.0746298	1		nodulin MtN21 /EamA-like transporter family protein
Bradi1g00666	3.12364	0.313123	0.275485	0.255694		ethylene response factor 1
Bradi1g00672	0.0882758	0	0.0746298	1
Bradi1g00678	26.5634	0.415986	0.195841	0.0336623	0.179181	RNA-binding ASCH domain protein
Bradi1g00690	36.9269	0.522249	0.256246	0.041542	0.197916	type one protein phosphatase 1
Bradi1g00700	415.583	0.25101	0.203985	0.218498	0.479486	phosphate transporter 1;7
Bradi1g00710	72.601	-0.277189	0.196307	0.157945	0.403043	Protein of unknown function, DUF547
Bradi1g00720	22.7561	0.386671	0.206895	0.0616332	0.246829	Cysteine proteinases superfamily protein
Bradi1g00730	58.79	0.0258198	0.170171	0.879401	0.950143	chaperonin-60alpha
Bradi1g00740	2.45197	0.472283	0.273783	0.0845233		Thioesterase superfamily protein
Bradi1g00750	13.5043	0.557836	0.263308	0.0341271	0.180506	RNApolymerase sigma-subunit F
Bradi1g00760	11.8171	0.168835	0.26279	0.520566	0.740901	ABC-2 type transporter family protein
Bradi1g00770	0					Heavy metal transport/detoxification superfamily protein
Bradi1g00780	8.63877	-0.116477	0.282313	0.679914	0.843259	MATE efflux family protein
Bradi1g00785	0.74175	0.0118616	0.202244	0.953231
Bradi1g00790	0.398221	-0.0273354	0.163122	0.866917		GDSL-like Lipase/Acylhydrolase superfamily protein
Bradi1g00800	0.0632312	0	0.0746298	1
Bradi1g00807	0.0463423	0	0.0746298	1		GDSL-like Lipase/Acylhydrolase superfamily protein
Bradi1g00820	157.589	-0.217143	0.160836	0.176987	0.42936	winged-helix DNA-binding transcription factor family protein
Bradi1g00830	23.4034	0.486338	0.219825	0.0269398	0.160022
Bradi1g00840	27.3768	-0.0283459	0.227551	0.900865	0.95942	Protein of unknown function (DUF668)
Bradi1g00847	138.688	-0.145811	0.113325	0.198212	0.455377	Transducin/WD40 repeat-like superfamily protein
Bradi1g00860	99.1199	-0.276378	0.12204	0.0235337	0.148797	indigoidine synthase A family protein
Bradi1g00867	0					Ribosomal protein L2 family
Bradi1g00880	3.41095	-0.112617	0.280985	0.688574
Bradi1g00887	273.897	0.0273959	0.112796	0.808098	0.91447	exportin 1A
Bradi1g00900	22.72	-0.552645	0.284928	0.0524292	0.225819	Putative lysine decarboxylase family protein
Bradi1g00910	49.9517	-0.027865	0.180911	0.877589	0.949489
Bradi1g00920	81.6816	-0.647289	0.257996	0.0121103	0.105563	Domain of unknown function (DUF303)
Bradi1g00931	91.6183	-0.774491	0.202834	0.000134347	0.0114734	Domain of unknown function (DUF303)
Bradi1g00940	24.3095	0.0853031	0.27353	0.755147	0.883775	PGR5-LIKE A
Bradi1g00950	62.673	-1.06285	0.2557	3.22986e-05	0.00503174	2-oxoglutarate (2OG) and Fe(II)-dependent oxygenase superfamily protein
Bradi1g00960	46.9278	0.209824	0.193262	0.277612	0.54437	LRR and NB-ARC domains-containing disease resistance protein
Bradi1g00970	1.69354	-0.127161	0.258064	0.622191		phloem protein 2-B10
Bradi1g00980	60.996	0.00745844	0.225038	0.973561	0.989464	30S ribosomal protein, putative
Bradi1g00990	209.511	0.0721124	0.106478	0.498245	0.725549	homolog of yeast sucrose nonfermenting 4
Bradi1g01000	188.265	-0.867134	0.237872	0.000266987	0.0157453	acyl carrier protein 1
Bradi1g01007	42.4711	-0.0875071	0.18053	0.627873	0.811685	Ku80 family protein
Bradi1g01014	140.367	-0.305044	0.148423	0.0398562	0.194003	SNARE-like superfamily protein
Bradi1g01021	12.7918	0.486742	0.275929	0.0777293	0.277681	pentatricopeptide (PPR) repeat-containing protein
Bradi1g01030	0					RAD-like 6
Bradi1g01040	0.217927	-0.049222	0.128147	0.700901		casein lytic proteinase B4
Bradi1g01047	138.007	-0.0944977	0.145547	0.516172	0.738291
Bradi1g01058	0.0325323	0.00404243	0.0746298	0.956803		WRKY DNA-binding protein 35
Bradi1g01070	31.9197	-0.387723	0.201616	0.0544708	0.231446	CDK inhibitor P21 binding protein
Bradi1g01075	0
Bradi1g01080	90.5905	0.28341	0.185638	0.126841	0.35944	AIG2-like (avirulence induced gene) family protein
Bradi1g01090	330.717	-0.292954	0.136266	0.0315652	0.172916	ARF-GAP domain 9
Bradi1g01100	37.9994	-0.391015	0.209842	0.0624086	0.248168	Ribosomal protein S5 domain 2-like superfamily protein
Bradi1g01110	66.1222	-0.0783495	0.167084	0.639124	0.818999	RNA-binding (RRM/RBD/RNP motifs) family protein
Bradi1g01120	14.4478	-0.134933	0.255311	0.597148	0.792	Ribonuclease III family protein
Bradi1g01130	110.239	-0.00331635	0.124804	0.978801	0.991728	heat shock transcription factor A1D
Bradi1g01140	71.3653	-0.141679	0.153615	0.356375	0.616938	cleavage and polyadenylation specificity factor 73-I
Bradi1g01150	8.96286	-0.475842	0.284689	0.0946329	0.307451	xyloglucan endotransglucosylase/hydrolase 30
Bradi1g01160	0.468165	-0.218894	0.163989	0.181939
Bradi1g01170	169.494	-0.457938	0.216617	0.0345112	0.181864	WWE protein-protein interaction domain protein family
Bradi1g01172	0.0716842	0	0.0746298	1
Bradi1g01174	0.374877	-0.0226169	0.147074	0.877784		FIZZY-related 2
Bradi1g01176	0.875717	0.112082	0.217379	0.60613
Bradi1g01178	0.699636	-0.0361308	0.203102	0.858805
Bradi1g01180	0.651866	0.00464358	0.156464	0.976324		heat shock protein 101
Bradi1g01190	10.8588	-0.398074	0.260934	0.127117	0.359713	non-specific phospholipase C4
Bradi1g01200	33.2133	0.1195	0.188385	0.52586	0.744739	cleavage and polyadenylation specificity factor 73-I
Bradi1g01210	7.44032	0.0552324	0.284456	0.846044		DZC (Disease resistance/zinc finger/chromosome condensation-like region) domain containing protein
Bradi1g01220	80.9976	-0.298845	0.158247	0.0589632	0.241889	Ribonuclease P protein subunit P38-related
Bradi1g01227	150.317	-0.29964	0.16546	0.0701491	0.263558
Bradi1g01240	1.15503	0.1121	0.231407	0.628081		heat shock protein 101
Bradi1g01250	114.9	0.149674	0.143392	0.296571	0.563265	NB-ARC domain-containing disease resistance protein
Bradi1g01257	170.557	0.182688	0.127091	0.150588	0.393989	NB-ARC domain-containing disease resistance protein
Bradi1g01270	105.782	0.0478029	0.224687	0.831519	0.926384	hydroxyproline-rich glycoprotein family protein
Bradi1g01280	8.51165	0.0932706	0.282515	0.741291	0.877252	Tetratricopeptide repeat (TPR)-like superfamily protein
Bradi1g01290	136.47	-0.064154	0.119223	0.590506	0.787038	DERLIN-2.2
Bradi1g01300	22.5601	0.212884	0.213631	0.319004	0.583949	nuclear factor Y, subunit C10
Bradi1g01305	0
Bradi1g01310	57.8736	-0.489309	0.246993	0.0475839	0.213943	hydroxyproline-rich glycoprotein family protein
Bradi1g01320	81.1671	-0.38088	0.210749	0.0707201	0.264926
Bradi1g01330	9.84252	0.252412	0.26501	0.340863	0.602668	Protein of unknown function (DUF565)
Bradi1g01332	0.586318	0.215563	0.187291	0.249753		Ribonuclease H-like superfamily protein
Bradi1g01334	0
Bradi1g01336	0.0723304	0.00404243	0.0746298	0.956803
Bradi1g01338	0
Bradi1g01342	0
Bradi1g01344	0
Bradi1g01350	0					heat shock factor 3
Bradi1g01357	34.737	0.117453	0.18078	0.515886	0.738116	heat shock protein 101
Bradi1g01363	7.34987	0.0756641	0.273669	0.782179		Tetratricopeptide repeat (TPR)-like superfamily protein
Bradi1g01368	1.61651	-0.0318429	0.248415	0.898003		Concanavalin A-like lectin protein kinase family protein
Bradi1g01374	1.70826	-0.202664	0.253781	0.424536		NB-ARC domain-containing disease resistance protein
Bradi1g01380	7.29229	0.195945	0.271847	0.471039		NB-ARC domain-containing disease resistance protein
Bradi1g01387	28.4945	0.469021	0.254684	0.0655368	0.255195	NB-ARC domain-containing disease resistance protein
Bradi1g01397	10.5592	0.502706	0.264646	0.057493	0.238741	NB-ARC domain-containing disease resistance protein
Bradi1g01407	39.5955	0.195227	0.185712	0.293152	0.560018	NB-ARC domain-containing disease resistance protein
Bradi1g01420	76.1797	0.548107	0.173463	0.00157879	0.040146	AFG1-like ATPase family protein
Bradi1g01432	2.24961	-0.169607	0.273346	0.534939		Leucine-rich repeat protein kinase family protein
Bradi1g01442	3.65967	-0.206504	0.284629	0.468132		Leucine-rich repeat protein kinase family protein
Bradi1g01450	0.102505	0	0.0746298	1		Eukaryotic aspartyl protease family protein
Bradi1g01455	0.20367	0.008387	0.106466	0.937211		Eukaryotic aspartyl protease family protein
Bradi1g01460	77.6969	-0.103444	0.164193	0.528683	0.747039	homolog of bacterial PANC
Bradi1g01470	4.80172	0.369908	0.2842	0.193062		Pentatricopeptide repeat (PPR) superfamily protein
Bradi1g01480	43.7651	0.378989	0.20923	0.0700865	0.263534	ankyrin repeat-containing protein 2
Bradi1g01487	45.0377	0.0664613	0.171025	0.697568	0.852997	transducin family protein / WD-40 repeat family protein
Bradi1g01500	69.8754	-0.306475	0.190945	0.108484	0.329217
Bradi1g01507	119.574	0.140078	0.123467	0.25657	0.522619	gametophytic factor 2
Bradi1g01520	2.81262	-0.059023	0.278238	0.832004		FRIGIDA-like protein
Bradi1g01530	140.284	-0.368092	0.177034	0.0375979	0.189267	U2 small nuclear ribonucleoprotein A
Bradi1g01541	0
Bradi1g01551	0.419331	0.0510573	0.154038	0.740297		NB-ARC domain-containing disease resistance protein
Bradi1g01560	364.466	-0.188824	0.125958	0.133848	0.369127	26S proteasome regulatory subunit, putative (RPN5)
Bradi1g01570	82.7672	0.127363	0.145006	0.379767	0.635402	CAX interacting protein 1
Bradi1g01580	387.297	-0.314482	0.177221	0.0759782	0.274404	GTP binding Elongation factor Tu family protein
Bradi1g01590	0.542823	-0.106483	0.186243	0.567495
Bradi1g01593	0.0973996	0	0.0746298	1
Bradi1g01594	0					Cysteine proteinases superfamily protein
Bradi1g01596	0.0788746	0.00404243	0.0746298	0.956803
Bradi1g01598	0					Cysteine proteinases superfamily protein
Bradi1g01600	314.091	-0.65473	0.217299	0.00258642	0.0528359	basic transcription factor 3
Bradi1g01610	1.92465	0.754583	0.258838	0.00355381		plantacyanin
Bradi1g01620	42.0806	0.226449	0.169431	0.181378	0.434773	transferases, transferring glycosyl groups
Bradi1g01630	12.9476	-0.194438	0.275203	0.479861	0.71061	Sec14p-like phosphatidylinositol transfer family protein
Bradi1g01640	29.9003	-0.109784	0.221864	0.620722	0.808327	Aspartate kinase family protein
Bradi1g01645	6.12154	-0.0387559	0.279805	0.889837
Bradi1g01650	5.61286	-0.384415	0.281663	0.172314		NAC domain containing protein 2
Bradi1g01656	30.365	-0.207966	0.262544	0.428292	0.673418	aspartate kinase 1
Bradi1g01660	90.787	0.175357	0.202058	0.385474	0.640494
Bradi1g01670	25.2413	-0.609383	0.224141	0.00655295	0.0804097
Bradi1g01680	0
Bradi1g01683	0					NAC domain containing protein 35
Bradi1g01686	1.96216	-0.00438821	0.263325	0.986704
Bradi1g01691	0.852301	0.195927	0.206209	0.342042
Bradi1g01692	5.62182	0.0516014	0.281846	0.854732		photosystem II reaction center protein B
Bradi1g01693	6.19047	0.0706766	0.278882	0.799937
Bradi1g01695	0					purple acid phosphatase 15
Bradi1g01700	0					purple acid phosphatase 15
Bradi1g01710	61.466	-0.06233	0.15918	0.695376	0.852332	protein binding
Bradi1g01715	0
Bradi1g01720	81.1229	-0.49984	0.195534	0.0105799	0.0997131	B-cell receptor-associated protein 31-like
Bradi1g01730	59.9913	0.0206734	0.157661	0.895676	0.957556	RPM1 interacting protein 4
Bradi1g01740	150.649	-0.0450276	0.13537	0.739416	0.876307
Bradi1g01750	198.806	-0.120771	0.161941	0.455804	0.693741	Nucleotide-diphospho-sugar transferase family protein
Bradi1g01760	90.2937	-0.657628	0.269728	0.0147642	0.117512
Bradi1g01770	14.9363	0.111411	0.24367	0.647514	0.824415	S-adenosylmethionine carrier 1
Bradi1g01780	10.6279	-0.246508	0.253643	0.331115	0.594254	NAD(P)-binding Rossmann-fold superfamily protein
Bradi1g01790	28.1616	-0.314634	0.243075	0.195532	0.452269	Sterile alpha motif (SAM) domain-containing protein
Bradi1g01795	0
Bradi1g01800	255.058	0.339639	0.131537	0.00982087	0.096878	aspartate kinase 1
Bradi1g01801	0					NAC domain containing protein 28
Bradi1g01802	4.27683	-0.061958	0.284993	0.827895
Bradi1g01805	0					purple acid phosphatase 15
Bradi1g01807	0					NAC domain containing protein 35
Bradi1g01810	14.8613	-0.0336386	0.231512	0.884474	0.952545
Bradi1g01820	0					ROP-interactive CRIB motif-containing protein 4
Bradi1g01830	152.828	-0.267987	0.189375	0.157034	0.401683
Bradi1g01835	0
Bradi1g01840	234.973	-0.181349	0.10934	0.0972006	0.311858	Protein kinase superfamily protein
Bradi1g01847	43.6164	0.00796936	0.166952	0.961928	0.984865	AMP-dependent synthetase and ligase family protein
Bradi1g01860	1.74969	0.100711	0.258422	0.696747		Hyaluronan / mRNA binding family
Bradi1g01870	85.1055	0.0432891	0.176643	0.806406	0.913827	RmlC-like cupins superfamily protein
Bradi1g01873	0
Bradi1g01876	1.17035	0.176552	0.229735	0.442189
Bradi1g01880	17.455	0.157891	0.266872	0.554095	0.765132	Nucleic acid-binding proteins superfamily
Bradi1g01890	2.0436	-0.304013	0.267719	0.256139
Bradi1g01900	57.195	0.160513	0.170185	0.345595	0.606358	OxaA/YidC-like membrane insertion protein
Bradi1g01910	0.0412496	0.00404243	0.0746298	0.956803
Bradi1g01920	0.276256	-0.038204	0.113608	0.736659		GDSL-like Lipase/Acylhydrolase superfamily protein
Bradi1g01930	91.6283	-0.109169	0.132145	0.40873	0.657491	Protein phosphatase 2A regulatory B subunit family protein
Bradi1g01936	123.691	-0.11196	0.123819	0.365875	0.624287	Protein kinase superfamily protein
Bradi1g01942	5.87115	0.0614418	0.283841	0.828625		Poly (ADP-ribose) glycohydrolase (PARG)
Bradi1g01946	0					zinc knuckle (CCHC-type) family protein
Bradi1g01948	35.0394	-0.273457	0.186991	0.143629	0.383992	Poly (ADP-ribose) glycohydrolase (PARG)
Bradi1g01950	0.163089	-0.0308147	0.102456	0.763598
Bradi1g01958	0.153114	0.00512442	0.0838261	0.951254
Bradi1g01965	9.00873	0.536882	0.276803	0.0524308	0.225819
Bradi1g01970	4.2398	0.192121	0.284836	0.499995		Tetratricopeptide repeat (TPR)-like superfamily protein
Bradi1g01980	21.311	0.0281464	0.228754	0.902074	0.959523	Poly (ADP-ribose) glycohydrolase (PARG)
Bradi1g01985	0.0406452	-0.0160837	0.0746298	0.829367		EF-TU receptor
Bradi1g01990	59.3878	0.118841	0.15223	0.434999	0.678538	FAR1-related sequence 6
Bradi1g02000	74.6542	0.245431	0.194422	0.206817	0.466652
Bradi1g02010	7.43085	-0.648204	0.285015	0.0229493		zinc ion binding
Bradi1g02020	289.207	0.102041	0.127064	0.421936	0.668509	LUC7 related protein
Bradi1g02030	53.3185	0.279131	0.195143	0.152605	0.396629	Translation elongation factor EF1B/ribosomal protein S6 family protein
Bradi1g02040	0.367923	-0.115576	0.132893	0.38447
Bradi1g02050	0.48055	0.210908	0.16799	0.209304		Argonaute family protein
Bradi1g02056	7.85158	0.487592	0.278368	0.0798414
Bradi1g02060	303.886	0.225043	0.109215	0.0393464	0.192546
Bradi1g02071	0.385318	-0.095994	0.173603	0.580297
Bradi1g02080	23.5561	0.214982	0.222395	0.33371	0.596545
Bradi1g02090	315.65	-0.36789	0.140786	0.00897213	0.0927701	Late embryogenesis abundant protein, group 2
Bradi1g02100	97.409	-0.154984	0.205045	0.449735	0.68963	RAB GTPase 11C
Bradi1g02103	0
Bradi1g02107	0.642111	0.0125853	0.186563	0.946217		hydroxysteroid dehydrogenase 5
Bradi1g02117	30.2805	0.0267857	0.191577	0.888805	0.954494	Vacuolar sorting protein 9 (VPS9) domain
Bradi1g02130	7.53243	-0.249583	0.278916	0.370877
Bradi1g02137	12.7061	0.0812368	0.245129	0.74034	0.876641
Bradi1g02145	34.9491	0.786888	0.233954	0.000769799	0.028197	Co-chaperone GrpE family protein
Bradi1g02150	9.18277	0.0651743	0.280457	0.816238	0.918694	FAD/NAD(P)-binding oxidoreductase family protein
Bradi1g02160	115.236	0.290548	0.139416	0.0371572	0.187883	shaggy-like kinase 42
Bradi1g02165	0
Bradi1g02170	111.035	-0.259224	0.186086	0.16361	0.411182	prohibitin 2
Bradi1g02180	41.6655	0.192304	0.184952	0.298454	0.564866	F-box/RNI-like/FBD-like domains-containing protein
Bradi1g02185	0.0378308	0.00404243	0.0746298	0.956803
Bradi1g02187	0					F-box/RNI-like/FBD-like domains-containing protein
Bradi1g02190	0					F-box/RNI-like/FBD-like domains-containing protein
Bradi1g02200	0					Cystatin/monellin superfamily protein
Bradi1g02205	0.0952943	-0.0261468	0.0746298	0.726073
Bradi1g02210	7.10672	0.257557	0.276686	0.351924		wall associated kinase-like 2
Bradi1g02220	209.701	-0.404736	0.17916	0.0238785	0.149988	Domain of unknown function (DUF543)
Bradi1g02230	6.73498	0.118773	0.273175	0.663717		Tetratricopeptide repeat (TPR)-like superfamily protein
Bradi1g02240	0.109336	0.00430943	0.0770098	0.955374		FTSH protease 4
Bradi1g02247	32.9585	-0.411521	0.200355	0.0399792	0.194315	FTSH protease 4
Bradi1g02253	0.149943	-0.0362099	0.0746298	0.627539
Bradi1g02260	25.401	0.107313	0.198726	0.589193	0.786884	PRLI-interacting factor, putative
Bradi1g02270	528.981	0.546576	0.211946	0.00991311	0.0971195	DPP6 N-terminal domain-like protein
Bradi1g02273	0
Bradi1g02280	0					Protein kinase protein with adenine nucleotide alpha hydrolases-like domain
Bradi1g02290	8.70712	0.114193	0.284191	0.687818	0.848004	wall associated kinase 4
Bradi1g02300	0.576727	0.408268	0.185196	0.0274882		hydroxyproline-rich glycoprotein family protein
Bradi1g02303	15.2867	-0.081326	0.230404	0.72411	0.868696	HEAT SHOCK PROTEIN 81.4
Bradi1g02304	2.01079	0.183192	0.265464	0.490142
Bradi1g02306	7.38926	0.283782	0.273273	0.299058
Bradi1g02310	78.6256	-0.22754	0.182584	0.212683	0.473883	tonneau 1b (TON1b)
Bradi1g02327	2.54527	0.0470192	0.277155	0.865286		WRKY family transcription factor family protein
Bradi1g02338	0
Bradi1g02350	53.419	-0.045792	0.190575	0.810111	0.915147	Polyketide synthase, enoylreductase family protein
Bradi1g02361	0
Bradi1g02370	9.19367	0.0550821	0.285029	0.846763	0.934225	MATE efflux family protein
Bradi1g02380	73.6653	0.0583191	0.134884	0.665476	0.8349	FAD/NAD(P)-binding oxidoreductase family protein
Bradi1g02390	70.86	-0.114138	0.155421	0.46272	0.69807	RING/U-box protein with domain of unknown function (DUF 1232)
Bradi1g02400	33.4446	0.542218	0.214396	0.0114373	0.102714	Mitochondrial transcription termination factor family protein
Bradi1g02410	0.2478	-0.0819297	0.129581	0.527214		C2H2 and C2HC zinc fingers superfamily protein
Bradi1g02420	265.574	0.664184	0.22942	0.0037909	0.0622251	ammonium transporter 2
Bradi1g02430	0.0546491	-0.0160837	0.0746298	0.829367		Proteinase inhibitor, propeptide
Bradi1g02440	95.6717	0.271196	0.196762	0.168113	0.41826	lectin protein kinase family protein
Bradi1g02450	42.2163	0.109009	0.229648	0.635015	0.816255
Bradi1g02460	8.67825	-0.297235	0.280581	0.289439	0.556758
Bradi1g02465	0.0986824	0	0.0746298	1		DNAJ heat shock N-terminal domain-containing protein
Bradi1g02470	0.0412496	0.00404243	0.0746298	0.956803
Bradi1g02475	0.115849	-0.0160837	0.0746298	0.829367		DNAJ heat shock N-terminal domain-containing protein
Bradi1g02480	65.4182	0.173347	0.162365	0.285681	0.55365
Bradi1g02483	3.05728	0.156313	0.281193	0.578284
Bradi1g02487	0
Bradi1g02490	117.999	0.226579	0.122727	0.0648632	0.253694	nicotinate phosphoribosyltransferase 2
Bradi1g02497	1.56906	-0.0116663	0.244785	0.961988
Bradi1g02505	5.87868	0.158059	0.279541	0.571785
Bradi1g02510	1955.47	-0.135147	0.15744	0.390668	0.645351	cellulose synthase 6
Bradi1g02517	20.0925	0.113351	0.210987	0.591103	0.787404	decapping 1
Bradi1g02530	1.5675	0.249828	0.24482	0.307514		Peptidase M20/M25/M40 family protein
Bradi1g02535	0					Tetratricopeptide repeat (TPR)-like superfamily protein
Bradi1g02540	51.8819	0.198192	0.169199	0.241456	0.50807
Bradi1g02550	25.983	0.509789	0.258389	0.0485009	0.216176	photosystem II reaction center PSB28 protein
Bradi1g02560	91.5334	-0.171239	0.161959	0.290374	0.557694	Late embryogenesis abundant (LEA) hydroxyproline-rich glycoprotein family
Bradi1g02570	195.038	0.0477803	0.122475	0.696446	0.852834	RNA-binding (RRM/RBD/RNP motifs) family protein with retrovirus zinc finger-like domain
Bradi1g02575	2.41139	0.0984881	0.275741	0.72096		cytochrome P450, family 722, subfamily A, polypeptide 1
Bradi1g02580	469.012	-0.479191	0.160446	0.00282083	0.0549728	actin 7
Bradi1g02590	421.328	-0.0124364	0.151224	0.934457	0.973729	ferredoxin 3
Bradi1g02597	252.232	-0.212271	0.117116	0.0699101	0.263253	acyl-CoA binding protein 4
Bradi1g02610	0					Galactose oxidase/kelch repeat superfamily protein
Bradi1g02615	0.202262	0.0407927	0.124765	0.743701
Bradi1g02621	169.025	0.165787	0.132428	0.210607	0.47128	nuclear RNA polymerase A1
Bradi1g02630	99.8796	0.0798601	0.16991	0.638346	0.818618	electron transfer flavoprotein alpha
Bradi1g02635	519.074	0.356561	0.18518	0.0541694	0.230436
Bradi1g02637	0.511377	0.115165	0.189975	0.544375
Bradi1g02640	387.023	-0.0825452	0.18139	0.649058	0.825075	cold shock domain protein 1
Bradi1g02645	0.127633	-0.0261468	0.0746298	0.726073
Bradi1g02650	320.44	-0.28315	0.176052	0.107763	0.328347	glycine-rich protein 2B
Bradi1g02670	0					cytochrome P450, family 71, subfamily A, polypeptide 25
Bradi1g02680	36.7604	0.336709	0.192568	0.0803746	0.282724	translocon at the outer envelope membrane of chloroplasts 159
Bradi1g02685	0
Bradi1g02690	3.70409	0.00632762	0.282616	0.982137		Haloacid dehalogenase-like hydrolase (HAD) superfamily protein
Bradi1g02697	17.3105	-0.0636235	0.231162	0.783137	0.90115	5\'-3\' exonuclease family protein
Bradi1g02710	110.936	-0.180401	0.150366	0.230238	0.493734	Cytidine/deoxycytidylate deaminase family protein
Bradi1g02720	32.2913	-0.108318	0.200678	0.589365	0.786906	Pectin lyase-like superfamily protein
Bradi1g02730	42.1096	0.428404	0.245361	0.0808086	0.283624	RNA cyclase family protein
Bradi1g02735	12.9394	0.444232	0.259463	0.0868751	0.293009	cytochrome P450, family 71, subfamily A, polypeptide 25
Bradi1g02740	87.9106	-0.20842	0.142783	0.144374	0.385237	RNA cyclase family protein
Bradi1g02750	30.4682	-0.0414699	0.27585	0.8805	0.950725	Carbohydrate-binding X8 domain superfamily protein
Bradi1g02755	0
Bradi1g02760	167.578	0.283771	0.121316	0.0193302	0.135177	squamosa promoter-binding protein-like 12
Bradi1g02770	100.016	0.314854	0.203133	0.121144	0.349922	Protein kinase superfamily protein
Bradi1g02780	30.9755	-0.204675	0.199273	0.30437	0.571285	methyltransferases
Bradi1g02790	7.04763	-0.31479	0.284688	0.26884		NAD(P)-binding Rossmann-fold superfamily protein
Bradi1g02800	130.538	0.480247	0.207785	0.020818	0.139648	Chaperone DnaJ-domain superfamily protein
Bradi1g02805	7.89216	-0.00244202	0.271166	0.992815		glycerol-3-phosphate acyltransferase 3
Bradi1g02810	172.233	0.425912	0.15183	0.00502873	0.0704684	Mevalonate/galactokinase family protein
Bradi1g02820	0					senescence-associated gene 12
Bradi1g02830	0.614261	-0.121978	0.200465	0.542875		BTB/POZ/Kelch-associated protein
Bradi1g02840	27.9877	0.12292	0.21865	0.573995	0.777766	POZ/BTB containin G-protein 1
Bradi1g02850	8.1291	0.0282005	0.266662	0.915778		BTB/POZ/Kelch-associated protein
Bradi1g02860	0.382003	0.010976	0.145273	0.939774
Bradi1g02870	0.360522	0.0213318	0.172462	0.901561		Clathrin, heavy chain
Bradi1g02880	37.1676	0.480328	0.196268	0.0143931	0.115905	BTB/POZ/Kelch-associated protein
Bradi1g02890	23.8381	0.0545387	0.21164	0.796642	0.908346	BTB/POZ/Kelch-associated protein
Bradi1g02900	2.11021	0.573981	0.272421	0.035121		BTB/POZ/Kelch-associated protein
Bradi1g02910	16.4422	-0.0983192	0.231513	0.671069	0.837875	Nucleic acid-binding proteins superfamily
Bradi1g02920	46.8461	-0.147829	0.160995	0.358504	0.618634	Protein phosphatase 2C family protein
Bradi1g02930	88.1631	-0.375196	0.179675	0.0367806	0.187318	DNA-binding enhancer protein-related
Bradi1g02940	1680.65	-0.278575	0.147605	0.0591203	0.241892	calreticulin 1a
Bradi1g02950	82.316	-0.154372	0.205863	0.45333	0.692093	C2H2 and C2HC zinc fingers superfamily protein
Bradi1g02960	339.836	-0.149949	0.1122	0.181405	0.434781	transducin family protein / WD-40 repeat family protein
Bradi1g02970	0.137608	0.00485918	0.0816756	0.952559		Protein kinase superfamily protein
Bradi1g02980	72.0208	-0.404909	0.170508	0.0175625	0.128007
Bradi1g02990	112.983	-0.392249	0.190134	0.0391113	0.192113	phosphoribosylformylglycinamidine cyclo-ligase, chloroplast / phosphoribosyl-aminoimidazole synthetase / AIR synthase (PUR5)
Bradi1g03000	23.8181	-0.66452	0.23104	0.00402469	0.0642652	Protein of unknown function (DUF3511)
Bradi1g03010	64.2501	-0.000609463	0.148521	0.996726	0.998758	Protein of unknown function (DUF789)
Bradi1g03020	144.113	-0.308034	0.171782	0.0729466	0.26953	GATA transcription factor 16
Bradi1g03030	103.655	-0.469178	0.151492	0.00195458	0.0454855	pumilio 24
Bradi1g03040	6.52806	0.157783	0.280964	0.574404		Chaperone DnaJ-domain superfamily protein
Bradi1g03050	136.91	-0.115501	0.15635	0.460069	0.696334	Mono-/di-acylglycerol lipase, N-terminal;Lipase, class 3
Bradi1g03056	8.65299	-0.192638	0.277043	0.486845	0.716528	Plant invertase/pectin methylesterase inhibitor superfamily protein
Bradi1g03063	5.22541	0.11836	0.284532	0.677424		cytochrome P450, family 71 subfamily B, polypeptide 7
Bradi1g03070	0.0325323	0.00404243	0.0746298	0.956803		cell wall / vacuolar inhibitor of fructosidase 2
Bradi1g03080	1.02542	-0.101293	0.211719	0.632344
Bradi1g03090	414.449	0.493416	0.245456	0.0444101	0.205849	PLANT CADMIUM RESISTANCE 2
Bradi1g03100	0.597657	0.280879	0.192511	0.144556
Bradi1g03105	0					Plant invertase/pectin methylesterase inhibitor superfamily protein
Bradi1g03110	95.5828	0.189386	0.139707	0.175231	0.427165	alpha/beta-Hydrolases superfamily protein
Bradi1g03120	64.7754	-0.0664538	0.146094	0.649202	0.825075	alpha/beta-Hydrolases superfamily protein
Bradi1g03130	48.9461	0.300144	0.168742	0.0752859	0.273441	Fumarylacetoacetate (FAA) hydrolase family
Bradi1g03136	3.86707	-0.00762853	0.284933	0.978641
Bradi1g03142	9.11544	0.333827	0.266582	0.21048	0.47116
Bradi1g03146	0					NTM1-like 8
Bradi1g03150	30.091	-0.0820257	0.200354	0.682243	0.844871	S-adenosyl-L-methionine-dependent methyltransferases superfamily protein
Bradi1g03160	100.592	-0.128278	0.153612	0.403676	0.653892	SPX domain gene 4
Bradi1g03170	243.325	-0.139457	0.101964	0.1714	0.422032	Protein of unknown function (DUF300)
Bradi1g03180	211.578	0.273811	0.165071	0.0971673	0.311807	DEAD box RNA helicase (RH3)
Bradi1g03185	8.25617	0.229183	0.269633	0.395335	0.648974
Bradi1g03191	10.5084	0.294179	0.270604	0.276983	0.543882
Bradi1g03196	0.0625924	0	0.0746298	1
Bradi1g03200	0.0378308	0.00404243	0.0746298	0.956803		cation/H+ exchanger 19
Bradi1g03207	10.5455	0.128287	0.285006	0.652625	0.828015	Glycosyl hydrolase superfamily protein
Bradi1g03220	68.8001	0.44245	0.185578	0.0171179	0.126394	Ribosomal L18p/L5e family protein
Bradi1g03230	0					Plant invertase/pectin methylesterase inhibitor superfamily protein
Bradi1g03235	0.07834	0	0.0746298	1		SU(VAR)3-9 homolog 9
Bradi1g03240	2.11666	-0.216197	0.260716	0.406967		Plant invertase/pectin methylesterase inhibitor superfamily protein
Bradi1g03245	0.0412496	0.00404243	0.0746298	0.956803		NAC domain containing protein 63
Bradi1g03250	1707.4	0.413672	0.165061	0.0122043	0.105823	non-specific phospholipase C1
Bradi1g03260	31.991	-0.018676	0.215314	0.930879	0.972298	anthranilate synthase alpha subunit 1
Bradi1g03270	69.4374	0.143265	0.170989	0.40211	0.652993	RNA recognition motif (RRM)-containing protein
Bradi1g03277	0					Concanavalin A-like lectin protein kinase family protein
Bradi1g03283	19.4132	0.124693	0.224014	0.577779	0.780009
Bradi1g03290	24.4031	-0.0498968	0.203202	0.806029	0.913728	S-adenosyl-L-methionine-dependent methyltransferases superfamily protein
Bradi1g03307	1.40362	0.0843083	0.235027	0.719806
Bradi1g03313	0
Bradi1g03320	10.4534	0.254831	0.25489	0.317423	0.582677
Bradi1g03330	9.4672	-0.341621	0.260717	0.190089	0.445626	DNA GYRASE B3
Bradi1g03340	42.8693	0.225733	0.192128	0.240032	0.506205
Bradi1g03350	23.3017	-0.192319	0.229697	0.402439	0.653408	golgi nucleotide sugar transporter 2
Bradi1g03355	0.35194	-0.0872502	0.13357	0.513616
Bradi1g03360	0.0344997	0	0.0746298	1		Concanavalin A-like lectin protein kinase family protein
Bradi1g03367	68.2917	0.434506	0.160616	0.00682522	0.081453	calmodulin-binding receptor-like cytoplasmic kinase 1
Bradi1g03380	238.398	-0.0410673	0.0986189	0.6771	0.841725	defective in exine formation protein (DEX1)
Bradi1g03392	6.6111	-0.0399138	0.283782	0.888147		Plant protein of unknown function (DUF641)
Bradi1g03400	23.8662	0.0216511	0.225503	0.923511	0.968574	plastid transcriptionally active 13
Bradi1g03410	133.081	-0.598763	0.215165	0.00538894	0.0725785	Tim10/DDP family zinc finger protein
Bradi1g03420	122.599	-0.444757	0.165742	0.00728695	0.0835134	Protein kinase protein with tetratricopeptide repeat domain
Bradi1g03431	0
Bradi1g03440	195.007	0.223231	0.123721	0.0711831	0.265835	S-adenosyl-L-methionine-dependent methyltransferases superfamily protein
Bradi1g03450	47.206	0.391933	0.193635	0.0429612	0.201924	plastid transcriptionally active 2
Bradi1g03460	11.5869	-0.159464	0.258553	0.537395	0.754521	AtGCP3 interacting protein 1
Bradi1g03470	62.9383	-0.109212	0.222022	0.622792	0.809407	Calmodulin-binding protein
Bradi1g03480	51.5126	-0.397251	0.253999	0.117821	0.344501	Xanthine/uracil permease family protein
Bradi1g03483	0.909438	-0.296158	0.205332	0.149206
Bradi1g03486	0					Xanthine/uracil permease family protein
Bradi1g03490	223.029	-0.200407	0.0835707	0.0164823	0.123925	RAB GTPase homolog A2B
Bradi1g03500	27.4833	0.365203	0.264681	0.167653	0.417748	Major facilitator superfamily protein
Bradi1g03510	317.403	0.310481	0.258808	0.230273	0.493734
Bradi1g03520	0					BTB/POZ/MATH-domains containing protein
Bradi1g03530	72.9197	0.263125	0.154309	0.0881604	0.294981	Major facilitator superfamily protein
Bradi1g03537	0.726611	-0.210996	0.20448	0.302133		Concanavalin A-like lectin protein kinase family protein
Bradi1g03550	123.964	-0.0142182	0.155958	0.92736	0.97068	urease
Bradi1g03555	0
Bradi1g03560	60.4133	0.194659	0.150987	0.197314	0.454527	calmodulin binding;purine nucleotide binding
Bradi1g03580	18.5276	0.42955	0.230029	0.0618497	0.24714	Chaperone DnaJ-domain superfamily protein
Bradi1g03590	82.1134	0.0868413	0.164181	0.596849	0.791702	Fes1A
Bradi1g03595	3.50404	0.125715	0.283533	0.657485
Bradi1g03600	27.9233	-0.323171	0.212963	0.129141	0.362545	FtsJ-like methyltransferase family protein
Bradi1g03605	5.43597	-0.0335338	0.282407	0.905479
Bradi1g03610	45.2458	0.0638873	0.196179	0.744682	0.879004	NAD(P)-binding Rossmann-fold superfamily protein
Bradi1g03620	71.5937	0.0212394	0.151887	0.888789	0.954494	SCARECROW-like 14
Bradi1g03627	1.34453	-0.162625	0.225714	0.471223
Bradi1g03633	0
Bradi1g03640	22.3427	0.32955	0.257788	0.201117	0.458766	expansin A16
Bradi1g03650	9.50091	0.348352	0.26713	0.192214	0.448309	Protein kinase superfamily protein
Bradi1g03660	64.5565	-0.0876338	0.158893	0.581272	0.78207	Nucleotide-diphospho-sugar transferases superfamily protein
Bradi1g03670	7.94045	0.310332	0.271373	0.252804		Tetratricopeptide repeat (TPR)-like superfamily protein
Bradi1g03672	0.250193	0.0416762	0.125685	0.740197
Bradi1g03675	0.355138	0.0152691	0.134041	0.909306
Bradi1g03681	0.129015	-0.0069922	0.080311	0.930621
Bradi1g03686	8.90036	0.657042	0.283222	0.0203472	0.138128
Bradi1g03690	120.773	0.170442	0.17092	0.318667	0.583599	pol-like 5
Bradi1g03700	39.0719	-0.455796	0.218987	0.0373989	0.188557	Ribosomal protein L36e family protein
Bradi1g03710	17.3744	-0.026454	0.263672	0.920083	0.96716	OBF-binding protein 3
Bradi1g03720	7689.73	0.0820058	0.0905491	0.365121	0.624126	heat shock cognate protein 70-1
Bradi1g03730	127.017	0.0566342	0.12394	0.647709	0.824508	SEC14 cytosolic factor family protein / phosphoglyceride transfer family protein
Bradi1g03737	31.6575	-0.222711	0.194675	0.252615	0.519079	zinc knuckle (CCHC-type) family protein
Bradi1g03750	1847.4	-0.26059	0.128573	0.0426845	0.200989	actin depolymerizing factor 4
Bradi1g03760	81.7428	-0.209432	0.274547	0.445567	0.686695	actin depolymerizing factor 3
Bradi1g03770	9.90211	0.995221	0.278033	0.000344244	0.0185492	C2H2-type zinc finger family protein
Bradi1g03780	4.029	0.637417	0.247184	0.0099168		C2H2-type zinc finger family protein
Bradi1g03790	4.19478	0.503616	0.275565	0.0676127		C2H2-type zinc finger family protein
Bradi1g03800	148.164	-0.00802203	0.11561	0.94468	0.977175	NAD(P)-binding Rossmann-fold superfamily protein
Bradi1g03810	6.21712	-0.408189	0.273356	0.135371		C2H2-type zinc finger family protein
Bradi1g03820	155.94	-0.22384	0.132968	0.092295	0.302498	RAB GTPase homolog 8A
Bradi1g03827	88.2078	0.167794	0.181073	0.3541	0.614668
Bradi1g03840	87.1951	-0.0980683	0.278432	0.724676	0.868921	Chalcone-flavanone isomerase family protein
Bradi1g03850	18.4599	-0.330962	0.256782	0.197439	0.454527	Chloroplast-targeted copper chaperone protein
Bradi1g03853	0
Bradi1g03856	1.66773	0.308599	0.255541	0.227191
Bradi1g03860	153.191	0.297402	0.105967	0.0050076	0.0702811	peptidase M1 family protein
Bradi1g03867	36.1199	-0.139376	0.188633	0.459984	0.696264
Bradi1g03880	90.1876	-0.0926949	0.135358	0.493462	0.721368	related to AP2.7
Bradi1g03890	123.739	-0.144478	0.137834	0.294543	0.561455	BRICK1, putative
Bradi1g03900	67.3448	-0.111351	0.155234	0.473182	0.70552	alfin-like 1
Bradi1g03910	9.73281	-0.589475	0.270129	0.0290951	0.165858	NAD(P)-binding Rossmann-fold superfamily protein
Bradi1g03920	88.2674	-0.299099	0.164064	0.0682932	0.261106	histidine acid phosphatase family protein
Bradi1g03925	0					NADH dehydrogenase subunit J
Bradi1g03930	40.8316	-0.0611229	0.178769	0.732418	0.872532
Bradi1g03940	119.185	-0.538765	0.184067	0.00342244	0.059642	TRICHOME BIREFRINGENCE-LIKE 33
Bradi1g03947	339.131	-0.196148	0.23344	0.400769	0.652621	TRICHOME BIREFRINGENCE-LIKE 32
Bradi1g03950	3.09757	-0.400379	0.272195	0.141311
Bradi1g03951	5.17982	-0.15146	0.28498	0.59509
Bradi1g03953	44.1668	0.12708	0.193302	0.510914	0.734484
Bradi1g03954	1.33618	-0.0617666	0.246404	0.802067
Bradi1g03956	49.3692	-0.107882	0.212635	0.611905	0.802154
Bradi1g03962	21.0717	0.233261	0.222647	0.29479	0.561748
Bradi1g03965	27.9099	0.312578	0.187402	0.0953244	0.309006
Bradi1g03972	6.01295	-0.306987	0.281701	0.275819		TRICHOME BIREFRINGENCE-LIKE 34
Bradi1g03977	2.79566	-0.240963	0.278482	0.386889
Bradi1g03980	120.639	0.0125259	0.202254	0.950617	0.980159	aromatic and neutral transporter 1
Bradi1g03990	30.3133	0.29963	0.190421	0.1156	0.340371	SART-1 family
Bradi1g04000	121.469	0.241372	0.137662	0.0795386	0.280926	SCAR homolog 2
Bradi1g04010	9.72961	-0.0492266	0.268269	0.854408	0.938115	Protein of unknown function (DUF567)
Bradi1g04015	0.0378308	0.00404243	0.0746298	0.956803
Bradi1g04020	0					Protein of unknown function (DUF567)
Bradi1g04030	9.42402	-0.20266	0.264381	0.443354	0.684692	2-oxoglutarate-dependent dioxygenase family protein
Bradi1g04040	0.474758	-0.0429629	0.175564	0.806678
Bradi1g04050	2.64682	0.208217	0.278335	0.454412
Bradi1g04055	13.4017	-0.197763	0.252989	0.434386	0.678272	glutathione S-transferase THETA 3
Bradi1g04060	36.5761	-0.24873	0.184954	0.178684	0.431343	P-loop containing nucleoside triphosphate hydrolases superfamily protein
Bradi1g04070	970.084	-0.471319	0.202808	0.0201271	0.137532	Ribosomal protein S26e family protein
Bradi1g04080	61.5639	0.103897	0.146609	0.478532	0.709742	Protein kinase superfamily protein
Bradi1g04090	40.6359	0.0376463	0.178111	0.832603	0.92702	RING/U-box superfamily protein
Bradi1g04097	132.121	0.0507045	0.130797	0.69827	0.853106	transcript elongation factor IIS
Bradi1g04110	225.013	0.0937836	0.114958	0.414609	0.662885	cytokinin response factor 4
Bradi1g04120	35.2143	0.0185478	0.18677	0.920894	0.967548	RNA-binding KH domain-containing protein
Bradi1g04125	0.0999771	0.00404243	0.0746298	0.956803
Bradi1g04130	52.1166	0.590194	0.179234	0.000991726	0.0325948	Ribosomal protein L17 family protein
Bradi1g04135	0
Bradi1g04140	825.089	-0.31911	0.178533	0.0738726	0.271374	methylenetetrahydrofolate reductase 2
Bradi1g04145	0
Bradi1g04150	139.555	0.732547	0.230512	0.00148341	0.0385324	NAC domain containing protein 102
Bradi1g04160	121.007	-0.287235	0.19768	0.146215	0.388078	ribosomal protein L24
Bradi1g04170	2.67611	0.109054	0.275839	0.692582		calmodulin like 43
Bradi1g04180	334.353	0.277892	0.126323	0.0278171	0.16173	RING/U-box superfamily protein
Bradi1g04191	18.3953	0.0506555	0.242146	0.834297	0.927923
Bradi1g04200	18.6054	-0.0184921	0.258357	0.942939	0.976598	tetraspanin3
Bradi1g04210	60.5297	-0.33411	0.214766	0.119782	0.347567	DNA GYRASE A
Bradi1g04215	0
Bradi1g04220	860.459	-0.476941	0.165241	0.00389762	0.063175	ADP-ribosylation factor A1F
Bradi1g04226	82.9257	-0.434011	0.179189	0.0154319	0.119604	Transducin/WD40 repeat-like superfamily protein
Bradi1g04229	0.225228	-0.0126447	0.107093	0.906011		Arabidopsis NAC domain containing protein 26
Bradi1g04232	54.6275	-0.447683	0.185524	0.0158187	0.121307	Ribosomal protein L36
Bradi1g04240	143.503	0.0218721	0.128075	0.8644	0.943315	RNA-binding (RRM/RBD/RNP motifs) family protein
Bradi1g04245	0					RNA-binding (RRM/RBD/RNP motifs) family protein
Bradi1g04250	51.0206	-0.133053	0.200214	0.506335	0.73092	Cyclophilin-like peptidyl-prolyl cis-trans isomerase family protein
Bradi1g04261	8.09366	-0.0319922	0.278339	0.908493		Protein of unknown function, DUF617
Bradi1g04270	68.6321	0.223015	0.153943	0.147426	0.389657	HIT zinc finger ;PAPA-1-like conserved region
Bradi1g04280	8.40706	-0.241155	0.281865	0.392235	0.646819	basic helix-loop-helix (bHLH) DNA-binding superfamily protein
Bradi1g04286	1.80433	-0.208294	0.244472	0.394204
Bradi1g04287	0
Bradi1g04288	0.0344997	0	0.0746298	1		F-box family protein
Bradi1g04290	22.6668	-0.341956	0.241486	0.156761	0.401494
Bradi1g04292	18.5123	0.0272321	0.248743	0.912823	0.964904
Bradi1g04300	53.9497	0.237651	0.176528	0.178222	0.430858	ALBINA 1
Bradi1g04305	1.66181	-0.118115	0.254585	0.642684
Bradi1g04310	103.087	0.287996	0.182598	0.114746	0.339333	Patatin-like phospholipase family protein
Bradi1g04320	62.5856	-0.195938	0.173979	0.260074	0.525815	NAD(P)-binding Rossmann-fold superfamily protein
Bradi1g04330	255.79	-0.0106134	0.0996336	0.915166	0.965395	MIRO-related GTP-ase 1
Bradi1g04337	369.039	0.0177158	0.141537	0.900391	0.959086	Remorin family protein
Bradi1g04348	0
Bradi1g04359	0
Bradi1g04370	0					Disease resistance-responsive (dirigent-like protein) family protein
Bradi1g04390	0
Bradi1g04397	39.8389	-0.730756	0.247901	0.00320067	0.0581711	ATP binding microtubule motor family protein
Bradi1g04403	0
Bradi1g04410	0					Disease resistance-responsive (dirigent-like protein) family protein
Bradi1g04420	0					Disease resistance-responsive (dirigent-like protein) family protein
Bradi1g04430	0					lipid transfer protein 3
Bradi1g04440	113.008	0.288086	0.161428	0.0743248	0.272095	calmodulin-domain protein kinase 7
Bradi1g04450	2.75154	0.375454	0.277805	0.176534
Bradi1g04460	9.3801	0.234375	0.265151	0.376735	0.63296	Ubiquitin-conjugating enzyme/RWD-like protein
Bradi1g04470	0.50147	0.0327435	0.175231	0.851771		Disease resistance-responsive (dirigent-like protein) family protein
Bradi1g04477	135.138	-0.507745	0.164691	0.0020492	0.046566	rRNA processing protein-related
Bradi1g04490	0.120582	0	0.0746298	1
Bradi1g04500	61.4201	-0.299213	0.164825	0.0694725	0.26278	Major facilitator superfamily protein
Bradi1g04503	0.515736	0.0029104	0.175613	0.986777
Bradi1g04506	0.136936	-0.0192853	0.0815761	0.813116
Bradi1g04510	0.0954918	0.00404243	0.0746298	0.956803		basic region/leucine zipper transcription factor 16
Bradi1g04520	132.238	0.169527	0.149962	0.258281	0.52405	Protein phosphatase 2C family protein
Bradi1g04527	31.8757	-0.539632	0.224812	0.0163788	0.123403
Bradi1g04540	74.7845	0.160452	0.169321	0.343322	0.604705	kinase associated protein phosphatase
Bradi1g04550	16.7136	0.213517	0.235177	0.363931	0.623365	RING/U-box superfamily protein
Bradi1g04561	0.123159	0.00404243	0.0746298	0.956803		RNA-binding (RRM/RBD/RNP motifs) family protein
Bradi1g04570	96.9349	0.100824	0.143346	0.481828	0.71227	ribosomal RNA processing 4
Bradi1g04580	1.34277	0.130068	0.239197	0.5866		isopentenyltransferase 5
Bradi1g04590	49.3172	-0.104945	0.157699	0.505745	0.7303	nudix hydrolase homolog 16
Bradi1g04597	66.7208	0.248113	0.22118	0.26196	0.52815	Cellulose synthase family protein
Bradi1g04603	0
Bradi1g04610	0					Pectin lyase-like superfamily protein
Bradi1g04620	13.2195	-0.0280322	0.268784	0.916937	0.965913	Chaperonin-like RbcX protein
Bradi1g04625	68.726	-0.0530092	0.260471	0.838734	0.929958	apocytochrome b
Bradi1g04630	0					Pectin lyase-like superfamily protein
Bradi1g04641	0					Pectin lyase-like superfamily protein
Bradi1g04650	0.148983	-0.00752662	0.0832577	0.927968
Bradi1g04660	717.83	-0.491588	0.202687	0.0152934	0.119482	Ribosomal protein S5 family protein
Bradi1g04670	15.8628	-0.370337	0.243584	0.128419	0.361584	Protein of unknown function, DUF642
Bradi1g04677	0.507884	0.0143392	0.183133	0.93759		F-box family protein
Bradi1g04679	0.0818006	-0.0160837	0.0746298	0.829367
Bradi1g04681	0.266178	0.0128343	0.130386	0.921588
Bradi1g04683	13.0474	-0.130111	0.237749	0.584197	0.783847
Bradi1g04690	47.8245	-0.694372	0.211905	0.00104987	0.0332959	Cupredoxin superfamily protein
Bradi1g04700	460.738	0.268952	0.216734	0.214632	0.475864	photosystem I subunit D-2
Bradi1g04710	77.7263	-0.079837	0.132385	0.546465	0.760175	Protein of unknown function (DUF1639)
Bradi1g04720	128.005	-0.199149	0.209479	0.341762	0.603207	Protein of Unknown Function (DUF239)
Bradi1g04730	27.6444	-0.284293	0.20911	0.173977	0.425369
Bradi1g04740	237.352	-0.651639	0.210689	0.00198212	0.0459492	Cytochrome bd ubiquinol oxidase, 14kDa subunit
Bradi1g04750	55.4537	-0.307913	0.267357	0.249448	0.515634
Bradi1g04760	34.726	-0.197392	0.2067	0.339595	0.601307	Plant protein of unknown function (DUF868)
Bradi1g04772	5.51662	-0.0579187	0.279909	0.836072		Ribonuclease H-like superfamily protein
Bradi1g04780	11.1999	-0.279693	0.276426	0.311624	0.578483
Bradi1g04790	70.3681	0.203643	0.178414	0.253701	0.519775	APR-like 5
Bradi1g04800	23.0145	-0.361561	0.228966	0.114313	0.339007	elongation factor P (EF-P) family protein
Bradi1g04810	23.4605	0.287958	0.229579	0.209739	0.470723	ACD1-like
Bradi1g04820	124.12	-0.0892992	0.138605	0.5194	0.740277	Peptidase S24/S26A/S26B/S26C family protein
Bradi1g04830	110.429	0.349034	0.149966	0.019943	0.136864	acyl-activating enzyme 18
Bradi1g04835	0					Ribonuclease H-like superfamily protein
Bradi1g04840	58.1971	-0.033901	0.155263	0.82716	0.923686	Phosphatidic acid phosphatase (PAP2) family protein
Bradi1g04850	294.716	-0.206004	0.125193	0.0998694	0.316273	protein phosphatase 2A-4
Bradi1g04860	523.097	-0.0834613	0.0829522	0.314349	0.580685	P-loop containing nucleoside triphosphate hydrolases superfamily protein
Bradi1g04870	229.93	-0.550592	0.158048	0.000494526	0.0233406	squalene synthase 1
Bradi1g04880	59.9236	-0.0838438	0.24831	0.735622	0.874199	UDP-Glycosyltransferase superfamily protein
Bradi1g04890	20.1056	0.152244	0.272288	0.576074	0.778678	UDP-Glycosyltransferase superfamily protein
Bradi1g04900	10.9927	-0.0252993	0.269226	0.925133	0.969413	squalene synthase 1
Bradi1g04903	0.361334	0.0777824	0.172528	0.652105		UDP-Glycosyltransferase superfamily protein
Bradi1g04907	114.333	0.69009	0.284876	0.0154175	0.119543	germin-like protein subfamily 2 member 2 precursor
Bradi1g04917	60.4835	0.173314	0.172329	0.314553	0.580776	exocyst complex component 84B
Bradi1g04930	0.823004	-0.14402	0.171597	0.401304		Bifunctional inhibitor/lipid-transfer protein/seed storage 2S albumin superfamily protein
Bradi1g04935	0
Bradi1g04940	31.4866	-0.172807	0.203438	0.39564	0.649247
Bradi1g04950	1881.39	-0.460056	0.177147	0.00940327	0.0945287	Ribosomal protein L30/L7 family protein
Bradi1g04953	1.13836	-0.496577	0.225804	0.0278676
Bradi1g04957	21.8429	0.150921	0.226831	0.50583	0.730341	Galactosyltransferase family protein
Bradi1g04963	1.20742	-0.147978	0.243046	0.542625
Bradi1g04970	2.58909	0.0288001	0.252928	0.909343
Bradi1g04975	0.577106	0.242763	0.178803	0.174554
Bradi1g04980	78.6302	0.0258756	0.156756	0.86889	0.945387	Histidine kinase-, DNA gyrase B-, and HSP90-like ATPase family protein
Bradi1g04990	44.5471	-0.114444	0.255862	0.654667	0.829018	Galactosyltransferase family protein
Bradi1g05000	107.389	-0.543469	0.279695	0.052007	0.225368	Oxoglutarate/iron-dependent oxygenase
Bradi1g05010	3.45964	-0.274273	0.28256	0.331711		CLAVATA3/ESR-RELATED 26
Bradi1g05020	0
Bradi1g05030	734.692	0.1939	0.106902	0.0697067	0.262868	vesicle-associated membrane protein 726
Bradi1g05037	44.4181	-0.462996	0.186186	0.0128919	0.109479	BIG PETAL P
Bradi1g05050	137.474	0.224517	0.122325	0.0664453	0.25694	cytidinediphosphate diacylglycerol synthase 2
Bradi1g05056	10.4443	-0.814381	0.263685	0.00201197	0.0461361	DDT domain superfamily
Bradi1g05062	0.112929	0.00404243	0.0746298	0.956803		P-loop containing nucleoside triphosphate hydrolases superfamily protein
Bradi1g05070	78.6415	0.0976746	0.135214	0.470066	0.703131
Bradi1g05080	17.9621	-0.0795824	0.228043	0.727105	0.869919
Bradi1g05090	18.5193	0.211095	0.230719	0.36022	0.620178	Protein kinase superfamily protein
Bradi1g05100	28.6442	0.165471	0.221297	0.45462	0.693112	Protein of unknown function (DUF569)
Bradi1g05110	108.266	-0.159864	0.12697	0.208005	0.468108	RNA-binding (RRM/RBD/RNP motifs) family protein
Bradi1g05116	21.9765	0.0485728	0.218599	0.824158	0.922212	Nucleotidylyl transferase superfamily protein
Bradi1g05122	430.265	-0.195281	0.0861937	0.0234758	0.148657	VPS35 homolog B
Bradi1g05130	54.7664	-0.0160761	0.159473	0.919703	0.967082	Forkhead-associated (FHA) domain-containing protein
Bradi1g05141	0.280088	-0.0867924	0.133233	0.514768		thioredoxin 2
Bradi1g05150	169.845	-0.179309	0.110369	0.10424	0.323495	thioredoxin 2
Bradi1g05156	12.7584	0.0875221	0.257099	0.733539	0.873042
Bradi1g05162	9.89436	-0.147502	0.269362	0.58397	0.783847	Stabilizer of iron transporter SufD / Polynucleotidyl transferase
Bradi1g05170	67.0033	-0.183109	0.137777	0.183839	0.437344
Bradi1g05180	18.5721	-0.39397	0.284778	0.166533	0.416331	Major facilitator superfamily protein
Bradi1g05190	0.984306	0.054568	0.229332	0.811925		phosphate transporter traffic facilitator1
Bradi1g05192	0					Protein of Unknown Function (DUF239)
Bradi1g05195	0					Protein of Unknown Function (DUF239)
Bradi1g05198	1.09005	-0.333801	0.231618	0.149536
Bradi1g05202	0
Bradi1g05206	38.8879	-0.316493	0.172374	0.0663456	0.256773
Bradi1g05208	0
Bradi1g05210	19.5397	0.022006	0.247061	0.929025	0.971468	geranyl diphosphate synthase 1
Bradi1g05217	105.757	0.133286	0.126899	0.293565	0.560597
Bradi1g05230	7.4021	0.169559	0.277762	0.541566
Bradi1g05240	38.4419	0.0850491	0.201243	0.672574	0.838517	GTP1/OBG family protein
Bradi1g05247	20.6712	-0.185711	0.219218	0.396909	0.650085	PHD finger family protein / bromo-adjacent homology (BAH) domain-containing protein
Bradi1g05260	28.7504	0.0721992	0.191947	0.706811	0.858386	RTE1-homolog
Bradi1g05270	0
Bradi1g05276	0
Bradi1g05290	0
Bradi1g05296	0
Bradi1g05301	0.07834	0	0.0746298	1
Bradi1g05306	3.93999	-0.350449	0.284594	0.218173		titan9
Bradi1g05310	20.5768	0.0547902	0.226027	0.808466	0.91462	Protein of unknown function, DUF593
Bradi1g05320	183.541	-0.573525	0.175424	0.0010779	0.0336472	TPX2 (targeting protein for Xklp2) protein family
Bradi1g05322	0
Bradi1g05325	0.111363	-0.0160837	0.0746298	0.829367
Bradi1g05328	0					nucleic acid binding;zinc ion binding
Bradi1g05330	225.311	-0.714183	0.171394	3.0876e-05	0.00499116	winged-helix DNA-binding transcription factor family protein
Bradi1g05340	1130.05	-0.501826	0.211208	0.0175022	0.12798	Ribosomal protein S19 family protein
Bradi1g05346	41.5192	0.500037	0.219145	0.0225033	0.145093	WRKY DNA-binding protein 39
Bradi1g05360	56.8423	0.143743	0.142793	0.314101	0.580464	GCIP-interacting family protein
Bradi1g05371	14.506	-0.00311828	0.253025	0.990167	0.996497	prenylated RAB acceptor 1.E
Bradi1g05380	0.531296	-0.25714	0.17873	0.150234		methyltransferase 1
Bradi1g05390	40.2136	0.0201193	0.194703	0.917699	0.966209	DREB2A-interacting protein 2
Bradi1g05397	0					BTB-POZ and MATH domain 2
Bradi1g05410	9.42813	-0.828844	0.279598	0.00303254	0.0567178	AUX/IAA transcriptional regulator family protein
Bradi1g05420	170.706	-0.275094	0.133649	0.0395584	0.193256	Protein of unknown function (DUF2361)
Bradi1g05430	119.706	-0.0191609	0.17831	0.914425	0.965172	basic helix-loop-helix (bHLH) DNA-binding superfamily protein
Bradi1g05450	7.02486	0.190674	0.283168	0.500718		Aldolase-type TIM barrel family protein
Bradi1g05460	45.1787	0.0622464	0.283906	0.826455	0.92347	Aldolase-type TIM barrel family protein
Bradi1g05467	97.1154	-0.062025	0.137878	0.652814	0.828197	Aldolase-type TIM barrel family protein
Bradi1g05480	133.934	-0.0870684	0.156019	0.576803	0.779153	bZIP transcription factor family protein
Bradi1g05490	186.985	-0.117638	0.122197	0.3357	0.598137	Guanylate-binding family protein
Bradi1g05500	265.49	0.256311	0.152769	0.0933923	0.304716	Protein of unknown function (DUF506)
Bradi1g05510	1095.28	-0.293309	0.165091	0.0756253	0.273886	Ribosomal protein L4/L1 family
Bradi1g05520	25.0471	0.113745	0.206966	0.582605	0.782962	Plant Tudor-like RNA-binding protein
Bradi1g05530	0.0471204	0	0.0746298	1
Bradi1g05535	0.134477	0.00478535	0.0810659	0.952928
Bradi1g05540	1.07774	0.0662529	0.231723	0.774944		Aluminium induced protein with YGL and LRDR motifs
Bradi1g05550	30.2755	0.888493	0.191224	3.37884e-06	0.00107323	heat shock transcription factor A6B
Bradi1g05560	192.43	0.522855	0.165208	0.00155171	0.0396807	Bax inhibitor-1 family protein
Bradi1g05570	1.89175	0.29873	0.26705	0.263299		Bax inhibitor-1 family protein
Bradi1g05580	183.519	-0.341372	0.146119	0.0194774	0.13561	Protein of unknown function (DUF1000)
Bradi1g05585	30.1248	-0.0263312	0.285061	0.926404	0.970065	vacuolar ATP synthase catalytic subunit-related / V-ATPase-related / vacuolar proton pump-related
Bradi1g05590	24.1802	0.0229565	0.201619	0.909348	0.963187	Pentatricopeptide repeat (PPR) superfamily protein
Bradi1g05600	120.127	-0.224257	0.217298	0.302062	0.569195	Leucine-rich repeat (LRR) family protein
Bradi1g05610	14.0444	0.329613	0.267041	0.217086	0.478352	Pentatricopeptide repeat (PPR) superfamily protein
Bradi1g05620	32.5869	-0.363415	0.19382	0.0607919	0.245404
Bradi1g05630	28.3927	0.331587	0.233088	0.154857	0.399159	Major facilitator superfamily protein
Bradi1g05640	0.229337	-0.0498182	0.128877	0.699085		GDSL-like Lipase/Acylhydrolase superfamily protein
Bradi1g05650	299.484	0.266456	0.16676	0.110078	0.332604	FRIGIDA-like protein
Bradi1g05655	0
Bradi1g05660	192.849	0.0555706	0.113194	0.623473	0.809739	exoribonuclease 4
Bradi1g05670	1486.33	-0.365353	0.189522	0.0538848	0.22953	Ribosomal protein S13/S18 family
Bradi1g05680	103.009	-0.275634	0.151023	0.0679843	0.260333	glutamate dehydrogenase 1
Bradi1g05690	5.87084	-0.201111	0.285016	0.480427		Acyl-CoA N-acyltransferases (NAT) superfamily protein
Bradi1g05700	4.58844	0.0872947	0.284739	0.759165		Acyl-CoA N-acyltransferases (NAT) superfamily protein
Bradi1g05707	0.0918336	-0.0160837	0.0746298	0.829367		NADH-Ubiquinone oxidoreductase (complex I), chain 5 protein
Bradi1g05715	7.32106	-0.0945083	0.28501	0.740194		Ribosomal protein S7p/S5e family protein
Bradi1g05721	0.0296831	0	0.0746298	1		NADH-Ubiquinone/plastoquinone (complex I) protein
Bradi1g05724	0
Bradi1g05728	9.34853	-0.290498	0.276756	0.293877	0.560894	DNA-directed RNA polymerase family protein
Bradi1g05731	0					photosynthetic electron transfer B
Bradi1g05735	0.0658087	0.00404243	0.0746298	0.956803		photosystem II reaction center protein H
Bradi1g05738	0.0325323	0.00404243	0.0746298	0.956803
Bradi1g05739	0.372781	-0.0660681	0.148594	0.656594		photosystem II reaction center protein T
Bradi1g05740	47.5459	-0.333881	0.242488	0.168544	0.418701	photosystem II reaction center protein B
Bradi1g05741	0.367692	0.0139285	0.132541	0.916305		photosystem II reaction center protein B
Bradi1g05742	1.76248	-0.12255	0.254248	0.629799		photosystem II reaction center protein T
Bradi1g05743	0.0463423	0	0.0746298	1		plastid-encoded CLP P
Bradi1g05746	0					ribosomal protein L20
Bradi1g05747	0					ribosomal protein S18
Bradi1g05748	7.5635	-0.208065	0.284254	0.464188		photosystem II reaction center protein H
Bradi1g05749	0.0719991	0.00404243	0.0746298	0.956803		ribosomal protein L33
Bradi1g05750	0					plastid-encoded CLP P
Bradi1g05752	46.516	-0.016031	0.274966	0.953508	0.981471	ribosomal protein S18
Bradi1g05753	0					ribosomal protein L20
Bradi1g05755	0					ribosomal protein S12C
Bradi1g05756	21.4526	0.0295717	0.267573	0.911998	0.96471	iron-sulfur cluster binding;electron carriers;4 iron, 4 sulfur cluster binding
Bradi1g05757	27.9667	0.022544	0.261008	0.93117	0.972444	photosynthetic electron transfer B
Bradi1g05758	55.6649	0.0775071	0.245687	0.752404	0.882655	photosynthetic electron transfer D
Bradi1g05760	0.850808	0.0231729	0.190054	0.902956		NADH-ubiquinone/plastoquinone oxidoreductase chain 4L
Bradi1g05761	29.7041	-0.0342998	0.268705	0.898427	0.958686	RNA polymerase subunit alpha
Bradi1g05762	15.0595	-0.0275544	0.284528	0.922851	0.968312	NADH:ubiquinone/plastoquinone oxidoreductase, chain 6
Bradi1g05763	0					ribosomal protein S11
Bradi1g05764	5.59945	0.17316	0.266433	0.515745		NADPH dehydrogenases
Bradi1g05765	0
Bradi1g05766	0.0411555	0	0.0746298	1		photosynthetic electron transfer D
Bradi1g05767	0					Nucleic acid-binding, OB-fold-like protein
Bradi1g05768	1.35264	-0.19978	0.22854	0.382031		photosynthetic electron transfer B
Bradi1g05769	0					ribosomal protein S8
Bradi1g05772	0					ribosomal protein L14
Bradi1g05774	0					ribosomal protein L16
Bradi1g05775	0					electron carriers
Bradi1g05776	0					structural constituent of ribosome
Bradi1g05777	0
Bradi1g05778	0					ribosomal protein L22
Bradi1g05779	0					photosystem II reaction center protein E
Bradi1g05781	0.12293	-0.00602065	0.0746298	0.935702		photosynthetic electron transfer A
Bradi1g05782	0					ribosomal protein S19
Bradi1g05783	1.13849	-0.0356149	0.210138	0.865417		CemA-like proton extrusion protein-related
Bradi1g05784	0
Bradi1g05785	0					DNA-directed RNA polymerase family protein
Bradi1g05786	0
Bradi1g05788	0					ribosomal protein S2
Bradi1g05789	0
Bradi1g05790	0.0753238	0	0.0746298	1		ATPase, F0 complex, subunit A protein
Bradi1g05791	0					Chloroplast Ycf2;ATPase, AAA type, core
Bradi1g05792	2.92318	-0.327261	0.274613	0.233372		ribosomal protein S19
Bradi1g05793	0
Bradi1g05794	0.195038	0.00825014	0.105626	0.937743		ribosomal protein L22
Bradi1g05795	0
Bradi1g05796	2.37869	-0.291498	0.266694	0.274392		structural constituent of ribosome
Bradi1g05797	0
Bradi1g05799	21.9262	-0.151837	0.249577	0.542939	0.757799	NADH-Ubiquinone/plastoquinone (complex I) protein
Bradi1g05801	529.642	-0.329958	0.244914	0.177902	0.430755	ribosomal protein S7
Bradi1g05804	77.3478	-0.559797	0.231057	0.0154028	0.119532	chloroplast ribosomal protein S15
Bradi1g05805	0					PSAJ
Bradi1g05807	0					ribosomal protein L2
Bradi1g05808	0.0412496	0.00404243	0.0746298	0.956803		ribosomal protein L2
Bradi1g05810	48.3952	0.0986973	0.208798	0.636433	0.817427	F-box family protein
Bradi1g05811	0.474132	-0.142662	0.153369	0.352275
Bradi1g05813	8.70905	0.615078	0.281045	0.0286307	0.164402	Acyl-CoA N-acyltransferases (NAT) superfamily protein
Bradi1g05817	35.0258	0.232744	0.245722	0.343544	0.604705	Acyl-CoA N-acyltransferases (NAT) superfamily protein
Bradi1g05827	21.8724	-0.168516	0.277333	0.543432	0.758047	Bifunctional inhibitor/lipid-transfer protein/seed storage 2S albumin superfamily protein
Bradi1g05837	52.8674	-0.755627	0.278826	0.00672764	0.0810405	Bifunctional inhibitor/lipid-transfer protein/seed storage 2S albumin superfamily protein
Bradi1g05850	186.964	-0.605509	0.280007	0.0305812	0.170297	Bifunctional inhibitor/lipid-transfer protein/seed storage 2S albumin superfamily protein
Bradi1g05860	3.57847	0.244595	0.28401	0.389117		12-oxophytodienoate reductase 1
Bradi1g05870	150.238	-0.123145	0.194942	0.527582	0.74589	12-oxophytodienoate reductase 1
Bradi1g05880	34.4069	0.576095	0.239444	0.0161294	0.122441	12-oxophytodienoate reductase 1
Bradi1g05885	4.15067	-0.242665	0.28505	0.394599
Bradi1g05890	57.4828	0.299644	0.210315	0.154232	0.398424	S-locus lectin protein kinase family protein
Bradi1g05895	1.59454	0.00539518	0.251021	0.982852		Ankyrin repeat family protein
Bradi1g05900	0.104698	0.0042131	0.0761604	0.955884		20S proteasome beta subunit D1
Bradi1g05910	0.087845	0.00404243	0.0746298	0.956803		cupin family protein
Bradi1g05920	27.1457	-0.531261	0.207338	0.0103984	0.0992963	CVP2 like 1
Bradi1g05930	0.3027	0.0680435	0.160302	0.671222		Protein kinase family protein
Bradi1g05941	0					cupin family protein
Bradi1g05950	305.567	-0.0415574	0.0822749	0.613486	0.803469	Protein kinase family protein
Bradi1g05960	1.44249	0.423445	0.251938	0.0928113		FBD, F-box and Leucine Rich Repeat domains containing protein
Bradi1g05970	378.486	-0.20098	0.128555	0.117965	0.344698	evolutionarily conserved C-terminal region 2
Bradi1g05980	109.822	-0.447432	0.188167	0.017414	0.127593	Histone superfamily protein
Bradi1g05983	0
Bradi1g05987	0
Bradi1g05990	0					Cupredoxin superfamily protein
Bradi1g05996	71.0574	-0.462129	0.196539	0.0187059	0.132604
Bradi1g06002	0					A20/AN1-like zinc finger family protein
Bradi1g06010	0					uclacyanin 1
Bradi1g06020	0					uclacyanin 1
Bradi1g06030	7.18115	0.640872	0.284567	0.024316		cytochrome P450, family 72, subfamily A, polypeptide 14
Bradi1g06036	133.746	0.194171	0.153556	0.206053	0.465626	A20/AN1-like zinc finger family protein
Bradi1g06042	0
Bradi1g06050	50.3423	-0.209806	0.211807	0.321903	0.586128	O-Glycosyl hydrolases family 17 protein
Bradi1g06060	27.3578	-0.236762	0.229698	0.302655	0.5697	ATPase family associated with various cellular activities (AAA)
Bradi1g06070	118.43	-0.0330234	0.122059	0.786736	0.902996	BTB-POZ and MATH domain 4
Bradi1g06080	82.2	0.301813	0.177045	0.0882456	0.295157	Peptidase M50 family protein
Bradi1g06090	135.057	-0.00935745	0.126096	0.940844	0.9756	ubiquiting-conjugating enzyme 2
Bradi1g06095	0					Ribosomal protein S7p/S5e family protein
Bradi1g06100	7.37478	0.132855	0.280824	0.636148		Leucine-rich repeat protein kinase family protein
Bradi1g06110	105.454	-0.254313	0.120551	0.0348944	0.182432	Synaptobrevin family protein
Bradi1g06122	13.2809	-0.343482	0.251337	0.171745	0.422306
Bradi1g06130	0					uclacyanin 1
Bradi1g06140	0					uclacyanin 1
Bradi1g06150	0.145626	0	0.0826963	1		A20/AN1-like zinc finger family protein
Bradi1g06160	26.8442	0.353823	0.223734	0.113776	0.33814	aldehyde oxidase 2
Bradi1g06170	0					aldehyde oxidase 4
Bradi1g06177	56.21	0.237737	0.252329	0.346105	0.606944	aldehyde oxidase 2
Bradi1g06190	50.3673	0.403427	0.253063	0.110897	0.333576	A20/AN1-like zinc finger family protein
Bradi1g06200	600.672	-0.0283898	0.113541	0.802556	0.911902	aldehyde oxidase 2
Bradi1g06210	1.05489	0.170261	0.234766	0.468305		A20/AN1-like zinc finger family protein
Bradi1g06220	950.001	-0.517388	0.193715	0.00756563	0.0853848	ribosomal protein L23AB
Bradi1g06222	1.10105	-0.207073	0.235674	0.379595
Bradi1g06225	0.139031	-0.0160837	0.0746298	0.829367		LOB domain-containing protein 24
Bradi1g06230	22.6889	-0.302914	0.226155	0.180438	0.433542	Peptidase M28 family protein
Bradi1g06235	52.2766	-0.014718	0.183508	0.936076	0.974281	DNA binding
Bradi1g06241	0.451696	0.123008	0.175417	0.483159		alpha/beta-Hydrolases superfamily protein
Bradi1g06250	136.012	-0.147553	0.13551	0.276211	0.543565	Protein of unknown function, DUF593
Bradi1g06260	9.54439	0.695689	0.269539	0.00985055	0.0969789	VQ motif-containing protein
Bradi1g06270	0.683738	0.120923	0.195597	0.536428		calcium-dependent protein kinase 20
Bradi1g06280	4.03159	0.415427	0.28428	0.143925		S-locus lectin protein kinase family protein
Bradi1g06290	564.136	-0.266723	0.179998	0.138391	0.37548	FASCICLIN-like arabinogalactan protein 16 precursor
Bradi1g06300	206.05	0.314168	0.18681	0.0926175	0.303056	calmodulin-domain protein kinase cdpk isoform 2
Bradi1g06310	161.681	0.0851276	0.101174	0.400126	0.651919
Bradi1g06315	1.1105	0.0932084	0.215303	0.665075
Bradi1g06320	26.7299	0.00524568	0.207427	0.979824	0.992055	MD-2-related lipid recognition domain-containing protein / ML domain-containing protein
Bradi1g06330	6.0288	0.0293533	0.283535	0.917545		RING/U-box superfamily protein
Bradi1g06340	492.056	0.560716	0.122131	4.40933e-06	0.00125406	DNAJ homologue 2
Bradi1g06350	41.3608	-0.0269455	0.212659	0.899172	0.958802	IQ-domain 5
Bradi1g06360	58.7091	0.502069	0.194158	0.00971296	0.0961239
Bradi1g06366	1056.23	-0.357597	0.179806	0.0467238	0.211907	Ribosomal protein L14
Bradi1g06372	41.0248	0.453294	0.25222	0.072302	0.268513	syntaxin of plants 121
Bradi1g06376	0.0546491	-0.0160837	0.0746298	0.829367
Bradi1g06380	156.31	-0.00602978	0.116257	0.958635	0.983342	Tetratricopeptide repeat (TPR)-like superfamily protein
Bradi1g06387	267.867	0.133019	0.0917657	0.147185	0.389246	cullin4
Bradi1g06400	2.81877	0.222541	0.278269	0.423865		Ubiquitin carboxyl-terminal hydrolase family protein
Bradi1g06410	2.15893	-0.308088	0.27218	0.257665		zinc knuckle (CCHC-type) family protein
Bradi1g06420	4.97999	-0.386704	0.284988	0.174809		C2H2 and C2HC zinc fingers superfamily protein
Bradi1g06421	0
Bradi1g06422	0
Bradi1g06425	47.487	0.565662	0.265634	0.0332151	0.178075
Bradi1g06430	148.049	0.728306	0.25931	0.00497529	0.0700448	Aldolase-type TIM barrel family protein
Bradi1g06435	0
Bradi1g06440	51.2447	0.0494501	0.176507	0.779355	0.899411	peroxin 13
Bradi1g06451	292.5	-0.201537	0.269835	0.455131	0.693216
Bradi1g06460	0.460157	-0.172388	0.161104	0.284599		TEOSINTE BRANCHED 1, cycloidea and PCF transcription factor 2
Bradi1g06470	67.5664	-0.237029	0.135821	0.0809584	0.283686	LEM3 (ligand-effect modulator 3) family protein / CDC50 family protein
Bradi1g06480	159.267	0.230602	0.146214	0.114761	0.339333	IAP-like protein 1
Bradi1g06490	16.9243	-0.0334904	0.245271	0.891391	0.955536	Mitochondrial transcription termination factor family protein
Bradi1g06495	9.10617	-0.139279	0.281672	0.620972	0.808438
Bradi1g06500	0
Bradi1g06511	64.4386	-0.387698	0.17151	0.0237903	0.149712	Glycolipid transfer protein (GLTP) family protein
Bradi1g06520	400.485	-0.396719	0.175072	0.0234491	0.148657	Ribosomal protein L7Ae/L30e/S12e/Gadd45 family protein
Bradi1g06530	41.8778	-0.161046	0.181028	0.373668	0.6305	Cell differentiation, Rcd1-like protein
Bradi1g06540	299.632	0.209166	0.18867	0.267589	0.534911	root FNR 1
Bradi1g06550	19.7194	-0.137421	0.253909	0.588353	0.786427
Bradi1g06560	236.167	-0.299195	0.18931	0.114004	0.338665	Glycosyltransferase family 61 protein
Bradi1g06570	99.6674	-0.0626486	0.158091	0.691898	0.850255	myosin heavy chain-related
Bradi1g06580	259.741	-0.113417	0.109664	0.301034	0.567971	Endoplasmic reticulum vesicle transporter protein
Bradi1g06590	41.5894	0.0693867	0.173608	0.689396	0.848563	Arv1-like protein
Bradi1g06601	0
Bradi1g06610	10.9022	-0.6005	0.263478	0.0226595	0.145582	patatin-like protein 6
Bradi1g06620	65.4133	0.259664	0.203856	0.202747	0.461224	FAD/NAD(P)-binding oxidoreductase family protein
Bradi1g06630	229.413	-0.38492	0.118083	0.00111514	0.0342211	associated protein 19
Bradi1g06633	0
Bradi1g06636	0					serine carboxypeptidase-like 26
Bradi1g06637	1.70239	0.0899198	0.249852	0.718927
Bradi1g06638	0.0341684	0	0.0746298	1
Bradi1g06640	41.8981	-0.479489	0.197889	0.0153921	0.1195	actin-related protein 7
Bradi1g06645	0
Bradi1g06650	8.28316	-0.0786392	0.285039	0.782633	0.900925	Tetratricopeptide repeat (TPR)-like superfamily protein
Bradi1g06660	2.31764	-0.036091	0.269705	0.893548		F-box/RNI-like superfamily protein
Bradi1g06670	4.61897	-0.261392	0.282972	0.355623		phytochrome interacting factor 3-like 6
Bradi1g06678	149.107	-0.931736	0.280206	0.000883625	0.0306134
Bradi1g06686	90.9717	-0.76652	0.284582	0.00707085	0.0826327
Bradi1g06691	144.816	-0.904329	0.268676	0.000763026	0.0281118
Bradi1g06695	0.534016	-0.34573	0.172561	0.0451215
Bradi1g06700	161.922	-0.189676	0.132039	0.150857	0.394287	Reticulon family protein
Bradi1g06710	0
Bradi1g06720	0.0463423	0	0.0746298	1		cytochrome P450, family 71, subfamily B, polypeptide 36
Bradi1g06730	19.3284	1.12313	0.271386	3.49611e-05	0.00514611	cytochrome P450, family 71, subfamily B, polypeptide 37
Bradi1g06740	0.422957	-0.0552221	0.135781	0.684228		cytochrome P450, family 71, subfamily B, polypeptide 37
Bradi1g06750	7.86291	0.225459	0.277998	0.417361		NagB/RpiA/CoA transferase-like superfamily protein
Bradi1g06755	487.962	-0.547922	0.183533	0.00283189	0.0550713
Bradi1g06760	0.321603	-0.0825196	0.163431	0.613615
Bradi1g06766	6.32153	0.356298	0.284079	0.209762		Tetratricopeptide repeat (TPR)-like superfamily protein
Bradi1g06772	27.4452	0.0530335	0.203946	0.794835	0.907282	GTP-binding protein-related
Bradi1g06780	32.4392	-0.0686789	0.182044	0.705977	0.857632	methyltransferases
Bradi1g06790	24.2929	-0.256211	0.24688	0.299367	0.566002	fatty acid hydroxylase 1
Bradi1g06800	778.844	-0.324586	0.16066	0.0433493	0.203104	tubulin beta 8
Bradi1g06810	179.396	0.029867	0.123968	0.809613	0.915098	Aldolase-type TIM barrel family protein
Bradi1g06821	341.212	-0.0457833	0.0962618	0.634351	0.81598	actin depolymerizing factor 6
Bradi1g06830	6.90251	-0.41511	0.285067	0.145341
Bradi1g06840	4.98335	-0.767398	0.284445	0.0069783
Bradi1g06851	1175.59	-0.460964	0.19694	0.0192515	0.134802	GTP binding Elongation factor Tu family protein
Bradi1g06861	829.774	0.0256357	0.129883	0.843534	0.932437	GTP binding Elongation factor Tu family protein
Bradi1g06864	0					Ribonuclease H-like superfamily protein
Bradi1g06867	1.83561	0.100199	0.261959	0.702093
Bradi1g06870	3358.48	-0.268407	0.158941	0.0912741	0.300458	GTP binding Elongation factor Tu family protein
Bradi1g06880	0					gamete expressed protein 1
Bradi1g06882	0					zinc ion binding;nucleic acid binding
Bradi1g06884	0.372167	0.0940546	0.149299	0.528712		RNA-binding (RRM/RBD/RNP motifs) family protein with retrovirus zinc finger-like domain
Bradi1g06887	0
Bradi1g06890	155.959	0.300003	0.190037	0.114415	0.339008	photosystem I subunit F
Bradi1g06900	17.5798	0.331924	0.253085	0.189684	0.44531	Calmodulin-binding protein
Bradi1g06902	0
Bradi1g06904	83.3374	0.245043	0.284823	0.389603	0.644474
Bradi1g06907	115.662	0.423606	0.155724	0.00652349	0.0803724	FAR1-related sequence 5
Bradi1g06917	76.4566	0.0100661	0.145646	0.944899	0.977175	galacturonosyltransferase-like 7
Bradi1g06930	58.5343	-0.562699	0.199906	0.00488047	0.0695208	Protein of unknown function (DUF1068)
Bradi1g06945	31.7581	0.214889	0.188186	0.253497	0.519746	N-acetylglucosaminyl transferase component family protein / Gpi1 family protein
Bradi1g06960	4.11606	-0.31485	0.284841	0.269006
Bradi1g06970	3.03411	0.333637	0.281184	0.235407		NAC domain containing protein 42
Bradi1g06980	42.08	0.224675	0.194085	0.247022	0.513713	Chaperone DnaJ-domain superfamily protein
Bradi1g06990	8.52146	0.547507	0.280037	0.0505688	0.221414
Bradi1g06997	6.46178	0.250182	0.275115	0.363153		Ubiquitin carboxyl-terminal hydrolase family protein
Bradi1g06999	0.160666	-0.00782099	0.0848332	0.926545
Bradi1g07001	0
Bradi1g07006	0
Bradi1g07010	7.29202	0.582507	0.271436	0.0318718		roline-rich extensin-like receptor kinase 4
Bradi1g07020	489.445	-0.209105	0.137091	0.127185	0.35985	succinate dehydrogenase 1-1
Bradi1g07027	189.635	0.167471	0.09339	0.0729342	0.26953
Bradi1g07035	21.253	-0.0798617	0.22805	0.726194	0.869756	methionine S-methyltransferase
Bradi1g07043	0.300947	0.0442677	0.127638	0.728725
Bradi1g07051	0					Cystatin/monellin superfamily protein
Bradi1g07060	63.2097	-0.190228	0.238772	0.425631	0.671766
Bradi1g07070	138.696	0.27136	0.142396	0.0566922	0.2365	Erythronate-4-phosphate dehydrogenase family protein
Bradi1g07080	41.9641	0.0200064	0.19211	0.917058	0.965968	Protein of unknown function (DUF59)
Bradi1g07090	13.2176	-0.0503424	0.243558	0.836247	0.928658	pentatricopeptide (PPR) repeat-containing protein
Bradi1g07110	190.513	-0.322099	0.125789	0.0104484	0.0993616	S-adenosyl-L-methionine-dependent methyltransferases superfamily protein
Bradi1g07120	14.2488	-0.123712	0.284436	0.663608	0.834059	Leucine carboxyl methyltransferase
Bradi1g07126	3.7598	0.344909	0.281844	0.221043
Bradi1g07133	5.62683	0.106987	0.278424	0.700788
Bradi1g07140	57.5188	-0.028651	0.175131	0.870048	0.946045	HAD-superfamily hydrolase, subfamily IG, 5\'-nucleotidase
Bradi1g07145	0
Bradi1g07150	423.831	-0.307797	0.144429	0.0330785	0.177553	Alpha-helical ferredoxin
Bradi1g07160	2773.2	-0.328557	0.158074	0.0376633	0.189352	Tubulin/FtsZ family protein
Bradi1g07170	219.541	0.538612	0.18439	0.00348855	0.0603826	peroxisomal NAD-malate dehydrogenase 1
Bradi1g07180	72.2996	-0.230372	0.163384	0.158538	0.40376	Leucine-rich receptor-like protein kinase family protein
Bradi1g07185	1.19665	-0.233044	0.232875	0.31696
Bradi1g07190	59.062	-0.328062	0.188133	0.0811975	0.284183	P-loop containing nucleoside triphosphate hydrolases superfamily protein
Bradi1g07195	0.480936	0.101689	0.150477	0.499184
Bradi1g07200	159.727	0.251387	0.164938	0.127477	0.360326	Leucine-rich repeat protein kinase family protein
Bradi1g07210	283.637	-0.358667	0.182903	0.0498831	0.219314	Ribosomal protein S14p/S29e family protein
Bradi1g07220	35.9615	-0.174737	0.210695	0.406913	0.656727	Protein of unknown function (DUF1005)
Bradi1g07222	0.0985061	0	0.0746298	1
Bradi1g07225	0.442754	0.0150523	0.144403	0.91698
Bradi1g07230	438.589	-0.432437	0.172957	0.0124101	0.107146	cytochrome c oxidase-related
Bradi1g07237	95.2658	0.718572	0.224141	0.00134643	0.0368235	receptor lectin kinase
Bradi1g07247	16.3272	0.282938	0.273615	0.301103	0.567979	KNOTTED-like from Arabidopsis thaliana
Bradi1g07253	0
Bradi1g07260	51.4572	-0.421068	0.183095	0.0214637	0.141299	myb domain protein 36
Bradi1g07270	20.1423	-0.9335	0.240865	0.000106359	0.0101349
Bradi1g07277	189.52	-0.426742	0.151105	0.0047408	0.0684345	Cellulose-synthase-like C12
Bradi1g07290	0.174579	-0.00792293	0.0853714	0.926058		Integrase-type DNA-binding superfamily protein
Bradi1g07300	16.6221	-0.307157	0.2491	0.217551	0.478585	RNA-binding protein 1
Bradi1g07303	0.651209	-0.317746	0.181877	0.0806303
Bradi1g07306	0					methyltransferase 1
Bradi1g07310	2.66351	-0.476974	0.272687	0.080263
Bradi1g07320	67.266	0.31086	0.161115	0.053677	0.229041	Carbohydrate-binding protein
Bradi1g07325	0
Bradi1g07330	33.6648	-0.209326	0.222123	0.345994	0.606926	Uncharacterised conserved protein UCP031279
Bradi1g07340	18.7312	0.117824	0.232972	0.613036	0.803288	cytochrome c biogenesis protein family
Bradi1g07350	6.505	-0.351825	0.284524	0.216258		calmodulin-like 41
Bradi1g07360	30.7316	-0.014587	0.23561	0.950633	0.980159
Bradi1g07370	34.0241	0.281855	0.184067	0.125704	0.357467	ribosomal protein S9
Bradi1g07380	24.2905	0.242728	0.212219	0.252721	0.519119	Protein of unknown function (DUF616)
Bradi1g07390	49.3037	0.174866	0.20343	0.390015	0.64491	Protein of unknown function, DUF547
Bradi1g07400	162.961	0.195688	0.141332	0.166174	0.415666	D-3-phosphoglycerate dehydrogenase
Bradi1g07410	48.0938	-0.290768	0.194603	0.135133	0.371089	Sec1/munc18-like (SM) proteins superfamily
Bradi1g07415	0
Bradi1g07420	12.9146	-0.135385	0.277319	0.625414	0.810659
Bradi1g07430	21.3757	-0.276427	0.241213	0.251801	0.5187	Uncharacterised protein family (UPF0497)
Bradi1g07441	376.977	0.0767801	0.154638	0.61953	0.807611	cold-regulated 413-plasma membrane 2
Bradi1g07450	4.77922	0.522146	0.284289	0.0662582		Pentatricopeptide repeat (PPR) superfamily protein
Bradi1g07457	58.6325	-0.249552	0.222618	0.262294	0.528588	Phototropic-responsive NPH3 family protein
Bradi1g07463	0
Bradi1g07470	57.9477	0.583476	0.200226	0.00356731	0.0611032	Thioredoxin superfamily protein
Bradi1g07480	119.442	0.284228	0.153641	0.0643205	0.252389	allene oxide synthase
Bradi1g07490	60.7151	-0.15246	0.167395	0.362412	0.622176	clast3-related
Bradi1g07492	0.107585	-0.0160837	0.0746298	0.829367		C2H2 type zinc finger transcription factor family
Bradi1g07495	18.3094	-0.300682	0.272513	0.269868	0.537272
Bradi1g07500	5.15172	-0.298809	0.26115	0.252538
Bradi1g07511	1.87147	-0.340745	0.260553	0.190949		Homeodomain-like superfamily protein
Bradi1g07520	298.042	-0.568355	0.179237	0.00151928	0.0390718
Bradi1g07530	49.1714	0.163259	0.197151	0.407618	0.656983	cytochrome b6f complex subunit (petM), putative
Bradi1g07540	70.3786	0.463673	0.195757	0.017855	0.129009	Pyridoxal phosphate (PLP)-dependent transferases superfamily protein
Bradi1g07550	283.804	0.110478	0.192741	0.566511	0.773229	maternal effect embryo arrest 14
Bradi1g07560	22.8421	-0.232986	0.221346	0.292531	0.559504	Oxidoreductase family protein
Bradi1g07562	0
Bradi1g07565	9.47814	0.823451	0.279819	0.00325264	0.0583638	hydroxyproline-rich glycoprotein family protein
Bradi1g07570	153.621	0.410556	0.135257	0.00240238	0.050517	Peptidase S24/S26A/S26B/S26C family protein
Bradi1g07577	53.8523	-0.124633	0.168176	0.458639	0.695762
Bradi1g07590	30.099	-0.452217	0.195338	0.02061	0.138922	ataurora3
Bradi1g07600	2.18927	0.0953291	0.266712	0.720774		Dof-type zinc finger DNA-binding family protein
Bradi1g07611	0
Bradi1g07620	184.817	-0.00727869	0.111735	0.948061	0.979128	Protein kinase superfamily protein
Bradi1g07625	0.557739	-0.166392	0.184847	0.368037
Bradi1g07630	262.914	0.2267	0.260581	0.384311	0.639635	myb-like transcription factor family protein
Bradi1g07635	10.3477	0.127058	0.265607	0.632388	0.815192
Bradi1g07640	64.6626	-0.0194168	0.147747	0.895443	0.957549	SWIB complex BAF60b domain-containing protein
Bradi1g07650	168.252	0.229481	0.107642	0.0330151	0.177349	mitogen-activated protein kinase kinase kinase 5
Bradi1g07655	0
Bradi1g07660	51.0027	0.59873	0.27859	0.0316228	0.173075	C2H2 and C2HC zinc fingers superfamily protein
Bradi1g07665	0
Bradi1g07670	0.148416	0	0.0746298	1		tRNA synthetase class II (D, K and N) family protein
Bradi1g07680	0.0325323	0.00404243	0.0746298	0.956803		Acyl-CoA N-acyltransferases (NAT) superfamily protein
Bradi1g07683	0
Bradi1g07686	0
Bradi1g07693	11.9008	0.0569298	0.263512	0.828955	0.924588
Bradi1g07700	45.3077	0.373985	0.284283	0.188329	0.443477	Subtilisin-like serine endopeptidase family protein
Bradi1g07710	52.9734	0.174261	0.158068	0.270269	0.537467
Bradi1g07717	129.249	0.109388	0.108961	0.315419	0.581177	ubiquitin-specific protease 26
Bradi1g07737	0.483848	-0.117319	0.134274	0.382264		Acyl-CoA N-acyltransferases (NAT) superfamily protein
Bradi1g07750	47.7201	-0.134327	0.159054	0.39837	0.65083	Protein kinase superfamily protein
Bradi1g07760	17.3869	-0.0685298	0.242609	0.777583	0.898223	Family of unknown function (DUF566)
Bradi1g07770	18.8963	0.790588	0.250597	0.00160598	0.0404962
Bradi1g07780	88.6543	-0.641349	0.241838	0.00800212	0.0870809	Peroxidase superfamily protein
Bradi1g07790	176.302	0.0957005	0.256797	0.709394	0.859873	root hair specific 19
Bradi1g07797	13.6159	0.0460732	0.256929	0.857684	0.93986
Bradi1g07810	156.231	-0.0465061	0.106068	0.661056	0.832528	casein kinase alpha 1
Bradi1g07820	39.0039	0.186515	0.167802	0.266346	0.533428	2-oxoglutarate (2OG) and Fe(II)-dependent oxygenase superfamily protein
Bradi1g07830	32.8528	0.638933	0.197341	0.00120493	0.0349604	Chaperone DnaJ-domain superfamily protein
Bradi1g07840	101.369	-0.3695	0.209021	0.0771007	0.276303	Subtilase family protein
Bradi1g07850	11.6549	-0.0256047	0.259723	0.921468	0.96778	Tetratricopeptide repeat (TPR)-like superfamily protein
Bradi1g07860	32.8216	-0.02053	0.191307	0.91454	0.965172	ankyrin repeat family protein
Bradi1g07870	99.8991	0.529995	0.182838	0.00374692	0.061999	Protein phosphatase 2C family protein
Bradi1g07880	20.5704	-0.0323547	0.215514	0.880664	0.95077	SWIB/MDM2 domain superfamily protein
Bradi1g07885	0
Bradi1g07890	0.197285	-0.0125746	0.106807	0.90628		Gibberellin-regulated family protein
Bradi1g07900	0.0816802	-0.0160837	0.0746298	0.829367		Gibberellin-regulated family protein
Bradi1g07910	105.612	-0.463487	0.200385	0.0207236	0.139301	semialdehyde dehydrogenase family protein
Bradi1g07920	72.4925	-0.0527844	0.137661	0.701396	0.854675	TIP41-like family protein
Bradi1g07930	158.904	0.816509	0.242471	0.000758654	0.0280315	cytochrome P450, family 81, subfamily D, polypeptide 5
Bradi1g07936	36.7661	0.115319	0.231072	0.617737	0.80674	basic helix-loop-helix (bHLH) DNA-binding superfamily protein
Bradi1g07942	67.2064	-0.214822	0.253627	0.396996	0.650168	Protein kinase superfamily protein
Bradi1g07950	10.0141	-0.286007	0.268131	0.28612	0.553901	origin recognition complex protein 5
Bradi1g07960	89.2449	-0.384813	0.156984	0.0142348	0.115415	Protein of unknown function (DUF1336)
Bradi1g07970	23.6439	-0.0761045	0.256754	0.766916	0.890757	WRKY DNA-binding protein 4
Bradi1g07980	20.7023	0.469428	0.218993	0.0320672	0.174557	Domain of unknown function (DUF3598)
Bradi1g07991	12.4729	0.0558837	0.251215	0.82396	0.922047	Transducin/WD40 repeat-like superfamily protein
Bradi1g08000	205.394	-0.120351	0.135174	0.373282	0.63026	Plant protein of unknown function (DUF863)
Bradi1g08010	26.2314	-0.838582	0.242953	0.000557242	0.0242614	ATP binding microtubule motor family protein
Bradi1g08020	125.337	-0.295835	0.125951	0.0188337	0.132903	glutaredoxin 4
Bradi1g08025	9.61202	0.0487193	0.276671	0.860222	0.941468
Bradi1g08030	62.4629	-0.683298	0.232426	0.00328362	0.0584508	early nodulin-like protein 17
Bradi1g08040	49.2406	-0.0586698	0.169497	0.729236	0.870937	Ankyrin repeat family protein
Bradi1g08050	0.524842	0.177147	0.186624	0.342507		WD-40 repeat family protein / small nuclear ribonucleoprotein Prp4p-related
Bradi1g08060	6.6625	-0.012495	0.282863	0.964766		Cyclic nucleotide-regulated ion channel family protein
Bradi1g08070	59.0617	-0.186319	0.166596	0.263403	0.529937	Glycosyl transferase, family 35
Bradi1g08075	0
Bradi1g08080	59.6855	0.277751	0.150981	0.0658208	0.255412
Bradi1g08095	0					Glycosyl transferase, family 35
Bradi1g08106	28.3774	0.551032	0.215769	0.0106553	0.0999306	WRKY DNA-binding protein 57
Bradi1g08113	0.0546491	-0.0160837	0.0746298	0.829367
Bradi1g08120	3254.02	-0.426	0.196096	0.029825	0.167823	UDP-glucose 6-dehydrogenase family protein
Bradi1g08130	6.65406	0.306789	0.280351	0.273822		COBRA-like extracellular glycosyl-phosphatidyl inositol-anchored protein family
Bradi1g08135	0
Bradi1g08140	44.4153	0.796488	0.262952	0.00245342	0.0512333	UDP-Glycosyltransferase superfamily protein
Bradi1g08142	32.61	-0.176576	0.206079	0.391536	0.64619
Bradi1g08145	1.26529	0.388257	0.226024	0.0858386		UDP-Glycosyltransferase superfamily protein
Bradi1g08150	9.40506	0.389788	0.274225	0.155197	0.399217	UDP-Glycosyltransferase superfamily protein
Bradi1g08157	14.621	0.0229244	0.257782	0.929138	0.971473	UDP-Glycosyltransferase superfamily protein
Bradi1g08170	0.0877655	-0.0160837	0.0746298	0.829367
Bradi1g08177	0.0341684	0	0.0746298	1		UDP-Glycosyltransferase superfamily protein
Bradi1g08183	0					UDP-Glycosyltransferase superfamily protein
Bradi1g08190	44.1439	-0.285792	0.233136	0.22025	0.481397	UDP-Glycosyltransferase superfamily protein
Bradi1g08201	243.78	-0.402512	0.158649	0.0111765	0.101693
Bradi1g08210	52.4942	-0.204763	0.166755	0.219474	0.480481	dentin sialophosphoprotein-related
Bradi1g08217	96.0429	0.160916	0.124704	0.196918	0.454108	Protein of unknown function, transmembrane-40
Bradi1g08230	3.49788	-0.201117	0.28291	0.477156		plasmodesmata callose-binding protein 3
Bradi1g08236	2.3834	0.200377	0.276241	0.468225
Bradi1g08240	175.438	0.171803	0.134137	0.200261	0.457687	receptor-like protein kinase 2
Bradi1g08250	0
Bradi1g08260	750.727	-0.516886	0.199355	0.00952017	0.0950478	Ribosomal protein L13 family protein
Bradi1g08270	24.3243	0.0795783	0.1987	0.688792	0.848432	Haloacid dehalogenase-like hydrolase (HAD) superfamily protein
Bradi1g08280	134.252	0.286235	0.153334	0.0619372	0.247261	transporter associated with antigen processing protein 2
Bradi1g08287	78.1918	-0.0706848	0.136564	0.604741	0.79709	Protein kinase superfamily protein
Bradi1g08290	0
Bradi1g08294	40.0047	0.0753402	0.170629	0.658819	0.831353	Transducin/WD40 repeat-like superfamily protein
Bradi1g08301	83.5957	-0.205973	0.13573	0.129135	0.362545	Mitochondrial substrate carrier family protein
Bradi1g08310	817.877	-0.481832	0.192143	0.0121529	0.105753	COBRA-like extracellular glycosyl-phosphatidyl inositol-anchored protein family
Bradi1g08320	50.2196	-0.0953644	0.189935	0.615605	0.805209	cytochrome B5 isoform A
Bradi1g08326	0					K-box region and MADS-box transcription factor family protein
Bradi1g08333	0
Bradi1g08340	0.0371845	0	0.0746298	1		K-box region and MADS-box transcription factor family protein
Bradi1g08350	115.205	0.0628244	0.141382	0.656783	0.830374	Chaperone DnaJ-domain superfamily protein
Bradi1g08357	101.384	-1.53207	0.283028	6.19368e-08	6.22981e-05	senescence-associated gene 12
Bradi1g08363	0.0573507	0	0.0746298	1
Bradi1g08370	20.1309	0.200348	0.235882	0.395682	0.64925
Bradi1g08380	71.4436	0.136301	0.162004	0.400153	0.651919	Outward rectifying potassium channel protein
Bradi1g08390	12.5039	-0.0397369	0.248133	0.872768	0.947265	Spo11/DNA topoisomerase VI, subunit A protein
Bradi1g08400	280.433	0.323348	0.128471	0.0118391	0.104506	phytochrome C
Bradi1g08403	0
Bradi1g08406	0.117449	-0.0177953	0.0784262	0.820497
Bradi1g08410	148.417	-0.221808	0.186016	0.2331	0.497733	Heavy metal transport/detoxification superfamily protein
Bradi1g08415	0
Bradi1g08421	28.6234	0.34505	0.284	0.224379	0.486979	oligopeptide transporter
Bradi1g08430	2.49921	0.25284	0.274636	0.35724		tornado 1
Bradi1g08436	0.284545	-0.0198207	0.132627	0.881201
Bradi1g08440	80.316	-0.00679986	0.130554	0.958461	0.983289
Bradi1g08451	0					Subtilase family protein
Bradi1g08460	23.8634	-0.294967	0.250207	0.238442	0.504132
Bradi1g08470	183.398	0.0806364	0.0974843	0.408139	0.657124	homolog of yeast ADA2 2B
Bradi1g08480	157.464	-0.16799	0.177248	0.343248	0.604641	strictosidine synthase-like 3
Bradi1g08490	191.731	0.497654	0.220304	0.023887	0.149988
Bradi1g08500	53.0648	-0.691213	0.216438	0.00140516	0.0378745	P-loop containing nucleoside triphosphate hydrolases superfamily protein
Bradi1g08505	0
Bradi1g08510	44.6503	0.185243	0.167571	0.26896	0.536338	Tetratricopeptide repeat (TPR)-like superfamily protein
Bradi1g08517	0.194223	0.0114473	0.123528	0.926166		Adenine nucleotide alpha hydrolases-like superfamily protein
Bradi1g08521	0.0870338	0	0.0746298	1
Bradi1g08525	0
Bradi1g08530	29.2422	-0.71104	0.256007	0.00547909	0.0732637	nucleic acid binding;methyltransferases
Bradi1g08540	42.9826	-0.0822254	0.171499	0.631618	0.814664	Protein kinase superfamily protein
Bradi1g08545	0.266593	-0.0512008	0.13055	0.694915
Bradi1g08550	290.53	-0.348509	0.122549	0.00445737	0.0668173	Glycosyl hydrolase family protein
Bradi1g08560	23.0501	0.418275	0.221084	0.0585004	0.240886	Glycosyl hydrolase family protein
Bradi1g08570	1858.85	-0.418846	0.209141	0.04521	0.207959	Glycosyl hydrolase family protein
Bradi1g08580	0.924748	-0.0618992	0.204932	0.762616		Glycosyl hydrolase family protein
Bradi1g08587	0					ammonium transporter 2
Bradi1g08597	122.981	-0.0520983	0.119151	0.661932	0.833063	RNA binding (RRM/RBD/RNP motifs) family protein
Bradi1g08607	64.0796	0.156864	0.157239	0.318466	0.583527	DEA(D/H)-box RNA helicase family protein
Bradi1g08620	55.2814	-0.125432	0.163643	0.44338	0.684692	ferredoxin hydrogenases
Bradi1g08627	12.2802	-0.049261	0.24469	0.840448	0.930946
Bradi1g08639	1.1335	-0.0298472	0.241566	0.901666		Quinone reductase family protein
Bradi1g08649	0.583931	0.0119205	0.203166	0.953212		F-box/RNI-like superfamily protein
Bradi1g08660	119.212	-0.0611274	0.121281	0.614252	0.80424	ser/arg-rich protein kinase 4
Bradi1g08665	0
Bradi1g08670	0.0736877	0.00404243	0.0746298	0.956803		Subtilase family protein
Bradi1g08680	6.17641	0.473427	0.28229	0.0935239		NDH-dependent cyclic electron flow 5
Bradi1g08690	159.726	0.14056	0.125162	0.261428	0.527489	PHD finger protein-related
Bradi1g08697	0					NAD(P)-binding Rossmann-fold superfamily protein
Bradi1g08703	0
Bradi1g08710	49.5766	-0.630978	0.27568	0.0220908	0.143404	myosin-like protein XIF
Bradi1g08718	14.4735	0.262743	0.261511	0.315036	0.581172	photosystem II 11 kDa protein-related
Bradi1g08727	224.28	-0.0733371	0.11769	0.533194	0.750892	Acyl-CoA N-acyltransferase with RING/FYVE/PHD-type zinc finger protein
Bradi1g08740	0					Seed maturation protein
Bradi1g08745	0.0730849	-0.0160837	0.0746298	0.829367		translocase inner membrane subunit 17-2
Bradi1g08750	0					Seed maturation protein
Bradi1g08760	173.564	0.156896	0.104628	0.133726	0.369015	Tryptophan RNA-binding attenuator protein-like
Bradi1g08772	0
Bradi1g08780	51.6907	0.296029	0.158795	0.0622905	0.247861	Protein of unknown function (DUF1423)
Bradi1g08790	10.9244	-0.529591	0.274605	0.0537861	0.229213	C-8 sterol isomerases
Bradi1g08800	1.27201	-0.21501	0.222672	0.334248		Protein of unknown function (DUF1677)
Bradi1g08810	55.8423	-0.0946458	0.182532	0.604098	0.796707	Transducin/WD40 repeat-like superfamily protein
Bradi1g08820	212.252	0.0192878	0.161747	0.90508	0.960971	Protein of unknown function (DUF581)
Bradi1g08830	65.9701	0.274911	0.165808	0.0973162	0.312063	Transducin/WD40 repeat-like superfamily protein
Bradi1g08840	17.2269	0.0879545	0.228903	0.700798	0.854211	Pentatricopeptide repeat (PPR) superfamily protein
Bradi1g08847	42.3161	-0.0402066	0.176783	0.820086	0.920157	ATP-dependent RNA helicase, mitochondrial (SUV3)
Bradi1g08860	584.019	-0.0819857	0.104019	0.430592	0.675004	Histone superfamily protein
Bradi1g08865	0.103842	0.00404243	0.0746298	0.956803		Protein kinase superfamily protein
Bradi1g08870	3.03699	0.671143	0.279568	0.0163662		Bax inhibitor-1 family protein
Bradi1g08871	0.0412496	0.00404243	0.0746298	0.956803		DREB2A-interacting protein 1
Bradi1g08872	2.91281	0.107975	0.277499	0.697202
Bradi1g08873	0
Bradi1g08875	0.0760255	0	0.0746298	1
[truncated: 33,134 more rows]

## Sheet: Brachy -Fe+SBW25 v -Fe-SBW25
SSupplementary Data Set S1d: Transcriptional response of B distachyon, Sterile -Fe vs +Pf SBW25 -Fe
[truncated: 34,311 more rows]
