# Supplementary material for: Metabolic Interactions between Brachypodium and Pseudomonas fluorescens under Controlled Iron-Limited Conditions
Source: mSystems. 2021 Jan 5;6(1):e00580-20. doi: 10.1128/mSystems.00580-20 (PMC7786132; doi:10.1128/mSystems.00580-20)
Supplement: DATA SET S2 [file mSystems.00580-20-sd002.xlsx]

## Sheet: Pf SBW25 +Fe v -Fe
Supplementary Data Set S2: Transcriptional response of P fluorescens SBW25, +Fe vs -Fe
Gene ID	Base Mean	log2 Fold Change	Std Error	P-value	Adjusted P-value	Description
gene-PFLU_RS00005	185.426	0.295065	0.205121	0.150294	0.865759	chromosomal replication initiator protein DnaA
gene-PFLU_RS00010	20.5959	0.515939	0.299275	0.0847142	0.800992	DNA polymerase III subunit beta
gene-PFLU_RS00015	25.4693	0.2783	0.260064	0.284565	0.911887	DNA replication/repair protein RecF
gene-PFLU_RS00020	41.9583	-0.124755	0.21679	0.564977	0.959143	DNA topoisomerase (ATP-hydrolyzing) subunit B
gene-PFLU_RS00025	45.5339	-0.364006	0.278464	0.191147	0.87127	DNA-binding response regulator
gene-PFLU_RS00030	39.8864	-0.145136	0.230055	0.528123	0.953858	hypothetical protein
gene-PFLU_RS00035	26.9851	0.256672	0.277114	0.354325	0.933906	CHASE2 domain-containing protein
gene-PFLU_RS00040	10.5396	0.30496	0.295945	0.302793	0.918642	1-acyl-sn-glycerol-3-phosphate acyltransferase
gene-PFLU_RS00045	16.9936	0.382516	0.302706	0.206354	0.880134	D-glycero-beta-D-manno-heptose-1%2C7-bisphosphate 7-phosphatase
gene-PFLU_RS00050	18.5143	0.225435	0.263003	0.391358	0.93762	glycine--tRNA ligase subunit beta
gene-PFLU_RS00055	14.9037	0.227062	0.284046	0.424067	0.94488	glycine--tRNA ligase subunit alpha
gene-PFLU_RS00060	18.4629	0.0831506	0.281221	0.767477	0.982132	DNA-3-methyladenine glycosylase I
gene-PFLU_RS00065	13.2244	-0.111716	0.287393	0.697483	0.980065	lysophospholipid acyltransferase
gene-PFLU_RS00070	7.17371	-0.336007	0.323463	0.298906	0.918642	tetratricopeptide repeat protein
gene-PFLU_RS00075	9.33689	-0.306412	0.316911	0.333609	0.925966	Trk system potassium transporter TrkA
gene-PFLU_RS00080	21.6412	-0.135156	0.278695	0.627704	0.966107	16S rRNA (cytosine(967)-C(5))-methyltransferase RsmB
gene-PFLU_RS00085	18.2941	0.0824536	0.306244	0.787744	0.983019	methionyl-tRNA formyltransferase
gene-PFLU_RS00090	14.4953	-0.243836	0.321527	0.448232	0.94488	peptide deformylase
gene-PFLU_RS00095	12.1486	0.186672	0.321194	0.561119	0.954887	hypothetical protein
gene-PFLU_RS00100	21.6269	0.411879	0.26246	0.116578	0.854416	DNA-protecting protein DprA
gene-PFLU_RS00105	11.7251	0.487911	0.305146	0.109834	0.842147	tRNA threonylcarbamoyladenosine biosynthesis protein RimN
gene-PFLU_RS00110	27.0238	-0.0308623	0.278784	0.911852	0.991669	NADPH:quinone reductase
gene-PFLU_RS00115	8.35997	0.165216	0.31781	0.603163	0.9645	coproporphyrinogen III oxidase
gene-PFLU_RS00120	7.10518	0.133648	0.319613	0.675832	0.972893	shikimate dehydrogenase
gene-PFLU_RS00125	15.7179	-0.267156	0.280059	0.34012	0.927805	SulP family inorganic anion transporter
gene-PFLU_RS00130	16.1362	-0.305488	0.285879	0.285252	0.912699	choline ABC transporter substrate-binding protein
gene-PFLU_RS00135	17.7988	0.076735	0.282017	0.78555	0.982132	choline-sulfatase
gene-PFLU_RS00140	11.7158	-0.0299599	0.298118	0.91995	0.991669	LysR family transcriptional regulator
gene-PFLU_RS00145	6.02154	-0.106276	0.32743	0.745503	0.981267	4%2C5-dioxygenase
gene-PFLU_RS00150	5.15767	-0.138831	0.326916	0.671078	0.971561	2-dehydro-3-deoxygalactonokinase
gene-PFLU_RS00155	3.09221	0.253214	0.326576	0.438127		2-dehydro-3-deoxy-6-phosphogalactonate aldolase
gene-PFLU_RS00160	5.22841	0.0197032	0.32558	0.951744	0.995177	galactonate dehydratase
gene-PFLU_RS00165	38.5321	0.45066	0.242352	0.0629522	0.764973	MFS transporter
gene-PFLU_RS00170	2.239	0.110326	0.319336	0.729729		hypothetical protein
gene-PFLU_RS00175	9.48717	-0.801404	0.327856	0.0145102	0.561029	tryptophan synthase subunit alpha
gene-PFLU_RS00180	15.2119	-0.466174	0.318702	0.143542	0.865759	tryptophan synthase subunit beta
gene-PFLU_RS00185	17.5699	0.688389	0.299251	0.0214269	0.601366	LysR family transcriptional regulator
gene-PFLU_RS00190	6.54971	-0.466299	0.321192	0.146563	0.865759	DUF883 domain-containing protein
gene-PFLU_RS00195	42.0629	-0.452879	0.282496	0.108906	0.840856	dodecin domain-containing protein
gene-PFLU_RS00200	16.6692	-0.0557384	0.31894	0.861267	0.991669	DUF1161 domain-containing protein
gene-PFLU_RS00205	40.6968	-0.312128	0.288119	0.278662	0.908459	LLM class flavin-dependent oxidoreductase
gene-PFLU_RS00210	7.39749	-0.237546	0.326844	0.467357	0.94488	OsmC family peroxiredoxin
gene-PFLU_RS00215	5.67503	-0.203095	0.323334	0.529921	0.953858	DUF1161 domain-containing protein
gene-PFLU_RS00220	4.21716	0.519047	0.327699	0.113213	0.854416	hypothetical protein
gene-PFLU_RS00225	15.896	0.430898	0.305558	0.15848	0.865759	aminopeptidase
gene-PFLU_RS00230	4.1975	-0.145144	0.32836	0.658469	0.970833	HAD family hydrolase
gene-PFLU_RS00235	2.16672	0.461514	0.31203	0.139122		gamma carbonic anhydrase family protein
gene-PFLU_RS00240	28.3927	-0.0382334	0.258605	0.882465	0.991669	oligopeptidase A
gene-PFLU_RS00245	7.0714	0.222129	0.318031	0.484895	0.948529	DNA-binding protein
gene-PFLU_RS00250	14.3259	0.0794462	0.303577	0.793552	0.983154	protein-tyrosine-phosphatase
gene-PFLU_RS00255	9.06115	0.728549	0.30963	0.0186245	0.591332	gluconate 2-dehydrogenase subunit 3 family protein
gene-PFLU_RS00260	51.6089	-0.17781	0.278874	0.523734	0.953858	GMC family oxidoreductase
gene-PFLU_RS00265	10.6439	-0.0873617	0.300505	0.771268	0.982132	cytochrome c
gene-PFLU_RS00270	15.5184	-0.328755	0.282957	0.245295	0.894757	radical SAM protein
gene-PFLU_RS00275	89.4849	-0.487972	0.274552	0.0755125	0.792136	carbonic anhydrase
gene-PFLU_RS00280	15.3847	0.084655	0.289003	0.769582	0.982132	SulP family inorganic anion transporter
gene-PFLU_RS00285	23.7032	-0.159286	0.284248	0.575223	0.960396	hypothetical protein
gene-PFLU_RS00290	129.419	0.244373	0.192887	0.205183	0.880134	cytochrome c oxidase subunit II
gene-PFLU_RS00295	29.3986	0.338445	0.287417	0.238979	0.892141	cytochrome c oxidase subunit I
gene-PFLU_RS00300	45.2466	-0.120706	0.295158	0.682574	0.975433	cytochrome c oxidase assembly protein
gene-PFLU_RS00305	12.231	-0.0165096	0.293961	0.955212	0.995177	cytochrome c oxidase subunit 3
gene-PFLU_RS00310	5.35504	0.00221913	0.326006	0.994569	0.999026	twin transmembrane helix small protein
gene-PFLU_RS00315	9.89425	0.190308	0.309622	0.538788	0.953858	SURF1 family protein
gene-PFLU_RS00320	12.6601	-0.0790184	0.300504	0.792587	0.983131	hypothetical protein
gene-PFLU_RS00325	159.128	-0.107032	0.283474	0.705749	0.980177	heme A synthase
gene-PFLU_RS00330	18.4796	0.33438	0.282649	0.2368	0.892141	protoheme IX farnesyltransferase
gene-PFLU_RS00335	8.03832	-0.322583	0.315684	0.30685	0.919118	SCO family protein
gene-PFLU_RS00340	13.7534	-0.458274	0.304309	0.13208	0.858772	ABC transporter substrate-binding protein
gene-PFLU_RS00345	5.97125	-0.629275	0.328167	0.0551687	0.742108	ABC transporter permease
gene-PFLU_RS00350	5.51024	0.308955	0.321901	0.337165	0.927455	methionine ABC transporter ATP-binding protein
gene-PFLU_RS00355	21.3047	0.128477	0.258994	0.619852	0.966107	catalase HPII
gene-PFLU_RS00360	18.0306	0.0903558	0.294689	0.759137	0.981933	hypothetical protein
gene-PFLU_RS00365	67.3149	-0.111761	0.31509	0.722817	0.980213	zinc ABC transporter permease subunit ZnuB
gene-PFLU_RS00370	6.17609	0.2091	0.324794	0.51971	0.953858	zinc ABC transporter ATP-binding protein ZnuC
gene-PFLU_RS00375	19.9026	-0.422482	0.282605	0.134926	0.858772	transcriptional repressor
gene-PFLU_RS00380	30.2604	0.130911	0.276298	0.63564	0.966107	zinc ABC transporter substrate-binding protein ZnuA
gene-PFLU_RS00385	10.7045	0.194954	0.314025	0.534717	0.953858	homoserine kinase
gene-PFLU_RS00390	10.5758	-0.431922	0.321787	0.179512	0.865759	DUF2782 domain-containing protein
gene-PFLU_RS00395	47.998	0.0350193	0.255219	0.890863	0.991669	DNA polymerase I
gene-PFLU_RS00400	53.657	-0.288238	0.246929	0.243091	0.892141	YihA family ribosome biogenesis GTP-binding protein
gene-PFLU_RS00405	37.1102	0.0845084	0.258026	0.743276	0.981267	cytochrome c5 family protein
gene-PFLU_RS00410	25.791	-0.268995	0.26062	0.30201	0.918642	cytochrome c4
gene-PFLU_RS00415	14.3425	-0.156779	0.292067	0.591411	0.962808	thiol:disulfide interchange protein DsbA/DsbL
gene-PFLU_RS00420	13.4458	-0.0766653	0.315228	0.807846	0.984368	endonuclease
gene-PFLU_RS00425	21.2676	-0.195439	0.301029	0.516186	0.953858	GGDEF domain-containing protein
gene-PFLU_RS00430	38.8303	-0.11091	0.259832	0.669487	0.971208	N-acetylmuramoyl-L-alanine amidase
gene-PFLU_RS00435	31.6954	0.130902	0.256896	0.610363	0.966107	PAS domain-containing sensor histidine kinase
gene-PFLU_RS00440	37.0486	-0.208161	0.263934	0.430295	0.94488	sigma-54-dependent Fis family transcriptional regulator
gene-PFLU_RS00445	21.6726	0.339267	0.261691	0.194824	0.871474	hypothetical protein
gene-PFLU_RS00455	28.5715	-0.110775	0.265401	0.676395	0.972893	hypothetical protein
gene-PFLU_RS00460	11.6227	-0.0743715	0.290009	0.797607	0.983154	glutamate/aspartate:proton symporter GltP
gene-PFLU_RS00465	18.2618	-0.0940978	0.272198	0.729571	0.980213	membrane protein
gene-PFLU_RS00470	26.1571	0.0698513	0.253832	0.783172	0.982132	hypothetical protein
gene-PFLU_RS00475	10.4182	-0.244428	0.308066	0.42753	0.94488	MCE family protein
gene-PFLU_RS00480	5.51038	0.155176	0.322961	0.630885	0.966107	iron ABC transporter ATP-binding protein
gene-PFLU_RS00485	19.2818	-0.0807955	0.27399	0.768082	0.982132	ABC transporter permease
gene-PFLU_RS00490	10.8696	0.221597	0.316096	0.483277	0.948529	DUF2914 domain-containing protein
gene-PFLU_RS00495	14.8202	-0.35451	0.298093	0.234337	0.892141	insulinase family protein
gene-PFLU_RS00500	64.2572	-0.192027	0.2247	0.392776	0.93762	Na/Pi cotransporter family protein
gene-PFLU_RS00505	69.0938	-0.49795	0.27779	0.073046	0.779398	TerC family protein
gene-PFLU_RS00510	43.4869	-0.261437	0.225625	0.246569	0.895129	citrate transporter
gene-PFLU_RS00515	16.6194	0.374016	0.288924	0.195487	0.871474	DUF4105 domain-containing protein
gene-PFLU_RS00520	7.33296	-0.184076	0.322869	0.568593	0.959143	DUF2388 domain-containing protein
gene-PFLU_RS00525	11.4348	0.0297546	0.303204	0.921826	0.991669	DUF2388 domain-containing protein
gene-PFLU_RS00530	4.84802	0.119983	0.328339	0.714796	0.980213	DUF2388 domain-containing protein
gene-PFLU_RS00535	6.1821	-0.305074	0.326575	0.350219	0.930944	DUF1127 domain-containing protein
gene-PFLU_RS00540	12.2763	0.419246	0.304854	0.169058	0.865759	succinate CoA transferase
gene-PFLU_RS00545	44.5939	0.0292296	0.258085	0.909828	0.991669	NAD(P)(+) transhydrogenase (Re/Si-specific) subunit beta
gene-PFLU_RS00550	9.91377	-0.0224501	0.302338	0.940807	0.994869	NAD(P)(+) transhydrogenase
gene-PFLU_RS00555	28.9518	0.576177	0.268	0.0315616	0.685473	Re/Si-specific NAD(P)(+) transhydrogenase subunit alpha
gene-PFLU_RS00560	30.3262	-0.122456	0.269489	0.649541	0.969336	transcriptional regulator GcvA
gene-PFLU_RS00565	76.3435	-0.377075	0.268926	0.16087	0.865759	acyl-CoA dehydrogenase
gene-PFLU_RS00570	26.4338	0.0768062	0.280153	0.783963	0.982132	CoA transferase
gene-PFLU_RS00605	36.3577	-0.156926	0.249483	0.529346	0.953858	methyl-accepting chemotaxis protein
gene-PFLU_RS00610	5.0998	-0.336912	0.328025	0.304377	0.918642	SRPBCC family protein
gene-PFLU_RS00615	27.5943	0.345344	0.248546	0.164694	0.865759	amino acid adenylation domain-containing protein
gene-PFLU_RS00620	7.64917	0.210046	0.327711	0.521555	0.953858	hypothetical protein
gene-PFLU_RS00625	8.90593	0.0921068	0.321137	0.774254	0.982132	DUF3050 domain-containing protein
gene-PFLU_RS00630	5.90819	-0.0111938	0.327059	0.972697	0.997563	GntR family transcriptional regulator
gene-PFLU_RS00635	6.92492	0.226153	0.321791	0.482184	0.948529	TauD/TfdA family dioxygenase
gene-PFLU_RS00640	5.75126	-0.179875	0.321399	0.57571	0.960396	ABC transporter substrate-binding protein
gene-PFLU_RS00645	3.49001	-0.143904	0.326778	0.659667		ABC transporter ATP-binding protein
gene-PFLU_RS00650	5.59555	0.376517	0.321703	0.241844	0.892141	ABC transporter permease
gene-PFLU_RS00655	5.56057	0.431455	0.325224	0.184628	0.867549	TonB family protein
gene-PFLU_RS00660	4.13862	-0.0622504	0.327288	0.849152	0.99065	LysR family transcriptional regulator
gene-PFLU_RS00665	9.7386	-0.372549	0.307094	0.225075	0.888754	MFS transporter
gene-PFLU_RS00670	5.5319	0.239861	0.320852	0.454717	0.94488	HlyD family secretion protein
gene-PFLU_RS00675	138.554	-0.0683325	0.253742	0.7877	0.983019	RND transporter
gene-PFLU_RS00680	2.23388	0.371799	0.317908	0.242194		DUF3142 domain-containing protein
gene-PFLU_RS00685	14.6418	0.298732	0.293009	0.307951	0.919118	hypothetical protein
gene-PFLU_RS00690	29.8659	-0.0996747	0.288731	0.729932	0.980213	membrane protein
gene-PFLU_RS00695	17.6658	-0.066616	0.308769	0.829185	0.990386	DUF2789 domain-containing protein
gene-PFLU_RS00700	8.40991	-0.337831	0.317044	0.28662	0.914439	MarR family transcriptional regulator
gene-PFLU_RS00705	9.18639	0.115456	0.30689	0.706759	0.980177	FUSC family protein
gene-PFLU_RS00710	1.24137	-0.0691565	0.282328	0.806494		DUF1656 domain-containing protein
gene-PFLU_RS00715	5.3682	0.552712	0.327773	0.0917455	0.80774	efflux RND transporter periplasmic adaptor subunit
gene-PFLU_RS00720	5.90695	0.541559	0.327131	0.097827	0.816254	RND transporter
gene-PFLU_RS00725	287.633	-0.628525	0.248232	0.0113412	0.533136	hypothetical protein
gene-PFLU_RS00730	22.3967	-0.15946	0.267718	0.551425	0.953858	DUF945 domain-containing protein
gene-PFLU_RS00735	18.1448	0.326529	0.283905	0.250089	0.901065	poly-beta-1%2C6 N-acetyl-D-glucosamine export porin PgaA
gene-PFLU_RS00740	42.4496	0.178783	0.284724	0.530058	0.953858	poly-beta-1%2C6-N-acetyl-D-glucosamine N-deacetylase PgaB
gene-PFLU_RS00745	35.1427	-0.0659046	0.240549	0.784103	0.982132	poly-beta-1%2C6 N-acetyl-D-glucosamine synthase
gene-PFLU_RS00750	4.90805	0.208904	0.328301	0.524569	0.953858	poly-beta-1%2C6-N-acetyl-D-glucosamine biosynthesis protein PgaD
gene-PFLU_RS00755	13.6112	0.309479	0.308784	0.316223	0.921225	ShlB/FhaC/HecB family hemolysin secretion/activation protein
gene-PFLU_RS00760	78.5375	-0.0103044	0.202644	0.959445	0.995177	filamentous hemagglutinin N-terminal domain-containing protein
gene-PFLU_RS00765	32.8203	-0.153599	0.261561	0.557043	0.953858	hypothetical protein
gene-PFLU_RS00775	15.4844	0.275898	0.323331	0.393493	0.93777	hypothetical protein
gene-PFLU_RS00780	11.2049	0.467544	0.298677	0.117493	0.854416	SMI1/KNR4 family protein
gene-PFLU_RS00785	34.002	0.0583799	0.244346	0.811165	0.985699	signal peptidase I
gene-PFLU_RS00790	3.27136	-0.09243	0.328013	0.778106		hypothetical protein
gene-PFLU_RS00795	4.42585	-0.302971	0.328327	0.356126	0.933906	RDD family protein
gene-PFLU_RS00805	4.90971	0.0104776	0.326665	0.974413	0.997875	hypothetical protein
gene-PFLU_RS00810	2.91542	-0.0990714	0.325503	0.760851		hypothetical protein
gene-PFLU_RS00815	7.44299	-0.282829	0.324223	0.383029	0.936016	hypothetical protein
gene-PFLU_RS00820	8.30825	-0.270246	0.307652	0.379718	0.936016	curli production assembly protein CsgG
gene-PFLU_RS00825	11.5929	0.134584	0.304075	0.658054	0.970833	DUF4810 domain-containing protein
gene-PFLU_RS00830	7.75879	-0.217156	0.317807	0.494421	0.950429	hypothetical protein
gene-PFLU_RS00835	19.6118	0.0390634	0.286897	0.891696	0.991669	DUF3520 domain-containing protein
gene-PFLU_RS00840	3.07839	-0.271089	0.324828	0.403964		RNA polymerase sigma factor
gene-PFLU_RS00845	6.46114	-0.0278769	0.324723	0.931587	0.992507	hypothetical protein
gene-PFLU_RS00850	62.0403	-0.0782437	0.31013	0.800814	0.983497	hypothetical protein
gene-PFLU_RS00855	67.545	-0.447489	0.215365	0.0377267	0.685473	SIR2 family protein
gene-PFLU_RS00860	54.6774	0.321583	0.257237	0.211247	0.880271	DUF853 domain-containing protein
gene-PFLU_RS00865	60.6185	0.0530983	0.216586	0.806333	0.984368	hypothetical protein
gene-PFLU_RS00870	4.78959	0.191933	0.326072	0.556116	0.953858	hypothetical protein
gene-PFLU_RS00875	9.67172	0.243782	0.311483	0.433833	0.94488	hypothetical protein
gene-PFLU_RS00880	33.5528	0.100765	0.26335	0.701996	0.980177	DUF927 domain-containing protein
gene-PFLU_RS00885	1.02091	-0.015864	0.269403	0.953043		DUF3077 domain-containing protein
gene-PFLU_RS00890	3.50604	0.0662435	0.324981	0.83848		hypothetical protein
gene-PFLU_RS00895	16.2536	-0.665022	0.297726	0.0255046	0.636437	hypothetical protein
gene-PFLU_RS00900	101.991	-0.287524	0.216349	0.183854	0.867549	DUF4102 domain-containing protein
gene-PFLU_RS00910	50.3596	-0.279582	0.230425	0.225003	0.888754	NADP-dependent succinate-semialdehyde dehydrogenase I
gene-PFLU_RS00915	65.0621	-0.594068	0.242337	0.0142296	0.557982	4-aminobutyrate--2-oxoglutarate transaminase
gene-PFLU_RS00920	6.94386	-0.288154	0.31973	0.367461	0.934991	response regulator
gene-PFLU_RS00925	21.2972	0.0872991	0.295425	0.767609	0.982132	GGDEF domain-containing protein
gene-PFLU_RS00930	91.0937	-0.259394	0.258507	0.315653	0.921225	aminotransferase
gene-PFLU_RS00935	20.0473	0.184977	0.271708	0.496003	0.950429	GGDEF domain-containing protein
gene-PFLU_RS00940	2.73521	-0.107142	0.319614	0.737456		DUF2292 domain-containing protein
gene-PFLU_RS00945	10.5344	-0.333724	0.319503	0.296251	0.917424	sulfate ABC transporter substrate-binding protein
gene-PFLU_RS00950	7.97047	-0.0175706	0.316125	0.955676	0.995177	sulfate ABC transporter permease subunit CysT
gene-PFLU_RS00955	8.53126	0.534487	0.316155	0.0909166	0.806123	sulfate ABC transporter permease subunit CysW
gene-PFLU_RS00960	7.52161	-0.456898	0.326189	0.161299	0.865759	sulfate ABC transporter ATP-binding protein
gene-PFLU_RS00965	8.76139	-0.189593	0.309869	0.540636	0.953858	DUF962 domain-containing protein
gene-PFLU_RS00970	83.6414	0.130193	0.269999	0.629665	0.966107	Crp/Fnr family transcriptional regulator
gene-PFLU_RS00975	18.726	0.342428	0.28197	0.224591	0.888754	hydroxyisourate hydrolase
gene-PFLU_RS00980	4.66219	-0.27916	0.328297	0.395144	0.940487	heme-binding protein
gene-PFLU_RS00985	7.95445	0.0688095	0.31144	0.825139	0.989343	response regulator
gene-PFLU_RS00990	19.8948	-0.030376	0.304549	0.92055	0.991669	AraC family transcriptional regulator
gene-PFLU_RS00995	17.9131	0.229865	0.291383	0.430185	0.94488	fatty acid desaturase
gene-PFLU_RS01000	16.4836	-0.155911	0.290588	0.591587	0.962808	arylsulfatase
gene-PFLU_RS01005	5.88153	0.0181049	0.321076	0.955033	0.995177	ABC transporter ATP-binding protein
gene-PFLU_RS01010	9.82267	0.209867	0.302319	0.487562	0.948529	ABC transporter permease
gene-PFLU_RS01015	5.60689	0.435102	0.322566	0.177376	0.865759	nitrate ABC transporter substrate-binding protein
gene-PFLU_RS01020	386.079	0.0703436	0.240116	0.769556	0.982132	LysR family transcriptional regulator
gene-PFLU_RS01025	4.97623	-0.24157	0.327004	0.460067	0.94488	TauD/TfdA family dioxygenase
gene-PFLU_RS01030	13.7307	0.028097	0.301727	0.925808	0.991669	DUF4976 domain-containing protein
gene-PFLU_RS01035	5.66867	-0.289844	0.323359	0.370064	0.934991	LysR family transcriptional regulator
gene-PFLU_RS01040	11.627	0.230005	0.30284	0.447557	0.94488	TonB-dependent receptor
gene-PFLU_RS01045	4.49157	-0.0856481	0.324943	0.792104	0.983131	cyanate transporter
gene-PFLU_RS01050	12.9708	0.0802796	0.310355	0.79589	0.983154	LysR family transcriptional regulator
gene-PFLU_RS01055	5.19777	0.230649	0.328237	0.482248	0.948529	energy transducer TonB
gene-PFLU_RS01060	7.11729	-0.102071	0.315277	0.746128	0.981267	MotA/TolQ/ExbB proton channel family protein
gene-PFLU_RS01065	6.90189	-0.0461361	0.320343	0.885484	0.991669	biopolymer transporter ExbD
gene-PFLU_RS01070	5.22305	0.151623	0.325722	0.641574	0.966107	alpha/beta hydrolase
gene-PFLU_RS01080	372.728	0.222939	0.243722	0.360333	0.933906	ABC transporter substrate-binding protein
gene-PFLU_RS01090	4.03129	0.0358589	0.328391	0.913047	0.991669	type II toxin-antitoxin system RelE/ParE family toxin
gene-PFLU_RS01095	7.22413	-0.688413	0.324519	0.0338937	0.685473	ribbon-helix-helix protein%2C CopG family
gene-PFLU_RS01120	11.9628	0.473544	0.301978	0.116849	0.854416	amino acid ABC transporter permease
gene-PFLU_RS01125	2.43385	-0.292774	0.321027	0.361773		amino acid ABC transporter permease
gene-PFLU_RS01130	30.2579	0.38438	0.284978	0.1774	0.865759	amino acid ABC transporter ATP-binding protein
gene-PFLU_RS01135	10.9204	0.126577	0.296984	0.669956	0.971208	amino acid ABC transporter substrate-binding protein
gene-PFLU_RS01140	40.9053	-0.327564	0.251859	0.1934	0.871474	ATP-binding protein
gene-PFLU_RS01145	5.96162	0.0225187	0.325934	0.944918	0.994869	efflux RND transporter periplasmic adaptor subunit
gene-PFLU_RS01150	12.5618	0.314435	0.317329	0.321745	0.922378	efflux RND transporter periplasmic adaptor subunit
gene-PFLU_RS01155	57.2599	0.297975	0.276353	0.280927	0.908459	AcrB/AcrD/AcrF family protein
gene-PFLU_RS01160	103.056	-0.504712	0.279024	0.0704745	0.779398	hypothetical protein
gene-PFLU_RS01165	4.41225	0.214185	0.328379	0.514241	0.953858	class I SAM-dependent methyltransferase
gene-PFLU_RS01170	3.69586	-0.15978	0.326798	0.624893		ABC transporter permease
gene-PFLU_RS01175	9.10765	0.0930133	0.320034	0.77133	0.982132	methionine ABC transporter ATP-binding protein
gene-PFLU_RS01180	7.38847	-0.026568	0.325394	0.934926	0.993657	methionine ABC transporter substrate-binding protein
gene-PFLU_RS01185	5.98646	0.234278	0.319247	0.463042	0.94488	FMN-dependent monooxygenase
gene-PFLU_RS01190	5.06068	-0.224391	0.325597	0.490718	0.948529	SfnB family sulfur acquisition oxidoreductase
gene-PFLU_RS01195	2.95692	-0.447939	0.327268	0.171087		SfnB family sulfur acquisition oxidoreductase
gene-PFLU_RS01200	5.47245	0.0411979	0.327022	0.899749	0.991669	hypothetical protein
gene-PFLU_RS01205	9.19433	-0.449928	0.32257	0.16307	0.865759	L-cystine ABC transporter ATP-binding protein YecC
gene-PFLU_RS01210	4.93743	-0.185268	0.327937	0.572108	0.960186	cystine ABC transporter permease
gene-PFLU_RS01215	79.4869	0.513016	0.29881	0.086004	0.800992	cystine ABC transporter substrate-binding protein
gene-PFLU_RS01220	14.7926	0.394527	0.301176	0.190212	0.871189	D-cysteine desulfhydrase
gene-PFLU_RS01225	16.6139	-0.0661753	0.318908	0.835615	0.990602	serine acetyltransferase
gene-PFLU_RS01230	43.7807	-0.0597876	0.276505	0.828811	0.990386	high-affinity choline transporter BetT
gene-PFLU_RS01235	10.052	-0.183136	0.301869	0.544067	0.953858	outer membrane porin%2C OprD family
gene-PFLU_RS01240	25.3115	-0.572197	0.282872	0.0430921	0.70282	glyceraldehyde 3-phosphate reductase
gene-PFLU_RS01245	10.7282	-0.37602	0.299346	0.209066	0.880134	taurine dioxygenase
gene-PFLU_RS01250	6.78411	0.477298	0.326618	0.143924	0.865759	taurine ABC transporter permease TauC
gene-PFLU_RS01255	10.4315	0.0852042	0.303595	0.778978	0.982132	taurine ABC transporter ATP-binding subunit
gene-PFLU_RS01260	5.28949	-0.248327	0.324704	0.444403	0.94488	taurine ABC transporter substrate-binding protein
gene-PFLU_RS01265	32.7464	-0.502936	0.278575	0.0710143	0.779398	glutamate--cysteine ligase
gene-PFLU_RS01270	5.15271	-0.232077	0.328321	0.479654	0.948529	PaaI family thioesterase
gene-PFLU_RS01275	28.2489	0.158097	0.268824	0.556462	0.953858	RNA-binding transcriptional accessory protein
gene-PFLU_RS01280	61.652	-0.118811	0.24197	0.623415	0.966107	two-component system response regulator OmpR
gene-PFLU_RS01285	28.2379	-0.518427	0.314108			HAMP domain-containing protein
gene-PFLU_RS01290	21.2164	0.266026	0.286585	0.353273	0.93354	30S ribosomal protein S6--L-glutamate ligase
gene-PFLU_RS01295	4.00027	-0.567834	0.328378	0.0837718	0.800992	ATP-dependent zinc protease
gene-PFLU_RS01300	85.2126	0.195705	0.281686	0.487205	0.948529	EAL domain-containing protein
gene-PFLU_RS01305	48.0494	0.0358804	0.278507	0.897491	0.991669	RNA-binding protein S4
gene-PFLU_RS01310	25.8048	-0.0567887	0.286335	0.842787	0.99065	phosphatase PAP2 family protein
gene-PFLU_RS01315	19.6076	-0.013159	0.305485	0.965641	0.996394	redox-regulated molecular chaperone Hsp33
gene-PFLU_RS01320	28.7645	-0.127028	0.247559	0.607865	0.965217	phosphoenolpyruvate carboxykinase (ATP)
gene-PFLU_RS01325	22.1222	0.13594	0.283493	0.631569	0.966107	DUF1493 domain-containing protein
gene-PFLU_RS01330	8.19714	0.129379	0.321015	0.686925	0.978079	putative adenosine monophosphate-protein transferase Fic
gene-PFLU_RS01335	20.5046	0.471429	0.281094	0.0935181	0.813171	tetratricopeptide repeat protein
gene-PFLU_RS01340	30.8139	0.231077	0.267431	0.387554	0.93619	RecQ family ATP-dependent DNA helicase
gene-PFLU_RS01345	14.5631	0.299515	0.290393	0.302348	0.918642	M15 family peptidase
gene-PFLU_RS01350	10.0231	-0.487496	0.314061	0.120607	0.854416	acyl-CoA thioesterase
gene-PFLU_RS01355	8.05136	-0.202376	0.326047	0.5348	0.953858	hypothetical protein
gene-PFLU_RS01360	33.5793	0.383042	0.26892	0.154338	0.865759	molybdopterin oxidoreductase
gene-PFLU_RS01365	22.496	0.127734	0.302943	0.673285	0.972464	formate dehydrogenase accessory sulfurtransferase FdhD
gene-PFLU_RS01370	8.88029	0.283354	0.321752	0.378502	0.935576	LysR family transcriptional regulator
gene-PFLU_RS01375	87.3957	0.222585	0.283908	0.433037	0.94488	peptidoglycan-binding protein LysM
gene-PFLU_RS01380	76.8386	-0.186542	0.25428	0.463186	0.94488	GMP/IMP nucleotidase
gene-PFLU_RS01385	15.6423	-0.125063	0.282234	0.657681	0.970833	ADP compounds hydrolase NudE
gene-PFLU_RS01390	14.2633	-0.0658993	0.302279	0.827423	0.990166	3'(2')%2C5'-bisphosphate nucleotidase
gene-PFLU_RS01395	7.44291	-0.218059	0.328393	0.506678	0.953858	thioesterase
gene-PFLU_RS01400	9.71562	-0.0303259	0.301109	0.919777	0.991669	sigma-54-dependent Fis family transcriptional regulator
gene-PFLU_RS01405	11.9241	-0.0649515	0.319109	0.838713	0.99065	sensor histidine kinase
gene-PFLU_RS01410	13.1409	-0.232704	0.30002	0.437968	0.94488	dTDP-4-dehydrorhamnose reductase
gene-PFLU_RS01415	23.3082	-0.410341	0.305688	0.179482	0.865759	dTDP-4-dehydrorhamnose 3%2C5-epimerase
gene-PFLU_RS01420	13.8785	-0.244671	0.30105	0.416375	0.94488	glucose-1-phosphate thymidylyltransferase
gene-PFLU_RS01425	17.2328	0.19378	0.287446	0.500219	0.9513	dTDP-glucose 4%2C6-dehydratase
gene-PFLU_RS01430	47.9473	-0.114772	0.259696	0.658526	0.970833	aminotransferase
gene-PFLU_RS01435	20.6469	-0.157773	0.277204	0.569249	0.959146	agmatine deiminase
gene-PFLU_RS01440	60.0002	-0.660415	0.285525	0.0207236	0.601366	hypothetical protein
gene-PFLU_RS01445	30.2657	-0.212244	0.245058	0.386438	0.936016	TonB-dependent siderophore receptor
gene-PFLU_RS01450	12.5188	0.356304	0.305477	0.243459	0.892141	outer membrane porin%2C OprD family
gene-PFLU_RS01465	5.96639	-0.51112	0.323027	0.113585	0.854416	hypothetical protein
gene-PFLU_RS01470	9.22513	0.0693967	0.312626	0.82433	0.989343	cellulose synthase operon protein YhjQ
gene-PFLU_RS01475	13.9542	0.00142682	0.279898	0.995933	0.999026	UDP-forming cellulose synthase catalytic subunit
gene-PFLU_RS01480	45.8056	0.183131	0.231001	0.42791	0.94488	cyclic di-GMP-binding protein
gene-PFLU_RS01485	8.49598	0.207503	0.328382	0.527454	0.953858	endoglucanase
gene-PFLU_RS01490	44.8601	-0.0281988	0.265219	0.915326	0.991669	tetratricopeptide repeat protein
gene-PFLU_RS01495	5.44725	0.327692	0.324173	0.312085	0.920765	SGNH/GDSL hydrolase family protein
gene-PFLU_RS01500	3.82381	0.122496	0.325386	0.706572	0.980177	cell division protein FtsQ
gene-PFLU_RS01505	11.9182	0.613932	0.296598	0.0384608	0.685473	MBOAT family protein
gene-PFLU_RS01510	17.3703	-0.119571	0.274258	0.66285	0.970833	cell division protein FtsQ
gene-PFLU_RS01515	10.6453	-0.506638	0.313952	0.106582	0.833956	cellulose synthase operon protein YhjQ
gene-PFLU_RS01520	12.0297	-0.176909	0.325344	0.586607	0.962603	methyltransferase
gene-PFLU_RS01525	8.09769	0.143395	0.32399	0.658062	0.970833	ABC transporter permease
gene-PFLU_RS01530	5.62605	0.0327032	0.327564	0.920473	0.991669	ABC transporter permease
gene-PFLU_RS01535	46.73	-0.0825723	0.244557	0.735635	0.980213	amino acid ABC transporter
gene-PFLU_RS01540	24.2582	-0.380178	0.279703	0.174076	0.865759	ATP-binding protein
gene-PFLU_RS01545	15.8101	0.0638369	0.282956	0.821507	0.989343	GABA permease
gene-PFLU_RS01550	11.5658	0.119029	0.305211	0.696545	0.979379	hypothetical protein
gene-PFLU_RS01555	16.5887	0.260267	0.291761	0.372363	0.934991	alpha/beta hydrolase
gene-PFLU_RS01560	23.5919	0.328128	0.283129	0.246482	0.895129	arsenic resistance protein
gene-PFLU_RS01565	76.4673	-0.0269556	0.261992	0.918053	0.991669	membrane protein
gene-PFLU_RS01570	8.68543	-0.183165	0.3245	0.572446	0.960186	hypothetical protein
gene-PFLU_RS01575	15.1071	-0.209112	0.28698	0.466208	0.94488	hypothetical protein
gene-PFLU_RS01585	6.84354	0.397801	0.318031	0.210999	0.880271	Fe(2+)-trafficking protein
gene-PFLU_RS01590	11.8868	0.0979091	0.303344	0.746873	0.981267	adenine DNA glycosylase
gene-PFLU_RS01595	36.8198	-0.0920875	0.2429	0.704601	0.980177	AsmA family protein
gene-PFLU_RS01600	21.9942	-0.214053	0.282098	0.447978	0.94488	MFS transporter
gene-PFLU_RS01605	4.9649	0.0640563	0.328383	0.845341	0.99065	imidazoleglycerol-phosphate dehydratase
gene-PFLU_RS01610	9.17233	0.454353	0.317734	0.152723	0.865759	imidazole glycerol phosphate synthase subunit HisH
gene-PFLU_RS01615	4.76551	-0.4656	0.328273	0.156094	0.865759	DUF2164 domain-containing protein
gene-PFLU_RS01620	12.8264	0.538051	0.294744	0.0679279	0.775978	1-(5-phosphoribosyl)-5-((5-phosphoribosylamino)methylideneamino)imidazole-4-carboxamide isomerase
gene-PFLU_RS01625	7.8391	0.295423	0.320479	0.356624	0.933906	imidazole glycerol phosphate synthase cyclase subunit
gene-PFLU_RS01630	21.9596	0.297983	0.286066	0.29757	0.918115	amino acid ABC transporter substrate-binding protein
gene-PFLU_RS01635	19.0182	0.205892	0.275173	0.454323	0.94488	hypothetical protein
gene-PFLU_RS01640	10.3416	0.136554	0.303589	0.652856	0.970073	divergent polysaccharide deacetylase family protein
gene-PFLU_RS01645	30.7716	-0.0363267	0.297967	0.902966	0.991669	S41 family peptidase
gene-PFLU_RS01650	55.5838	-0.470956	0.264749	0.0752604	0.792136	peptidase M23
gene-PFLU_RS01655	27.2291	-0.0286134	0.248649	0.908385	0.991669	2%2C3-bisphosphoglycerate-independent phosphoglycerate mutase
gene-PFLU_RS01660	12.9295	-0.108988	0.308129	0.723557	0.980213	rhodanese-like domain-containing protein
gene-PFLU_RS01665	7.79124	-0.414295	0.317509	0.191951	0.871346	glutaredoxin 3
gene-PFLU_RS01670	8.85737	-0.128081	0.32236	0.691129	0.979241	protein-export protein SecB
gene-PFLU_RS01675	6.99709	-0.0586414	0.32229	0.85562	0.990715	tRNA (cytidine(34)-2'-O)-methyltransferase
gene-PFLU_RS01680	10.6274	-0.0656298	0.321819	0.838405	0.99065	hypothetical protein
gene-PFLU_RS01685	12.875	0.149317	0.308376	0.628242	0.966107	nitrogen regulation protein NR(I)
gene-PFLU_RS01690	9.78926	-0.254312	0.31785	0.423653	0.94488	nitrogen regulation protein NR(II)
gene-PFLU_RS01695	6.71169	0.160382	0.326722	0.62351	0.966107	cupin domain-containing protein
gene-PFLU_RS01700	10.1221	0.034667	0.324332	0.914878	0.991669	chorismate mutase
gene-PFLU_RS01705	4.61018	-0.143457	0.32834	0.662172	0.970833	hypothetical protein
gene-PFLU_RS01710	42.1243	-0.213093	0.299272	0.476441	0.948529	type I glutamate--ammonia ligase
gene-PFLU_RS01715	121.221	-0.26198	0.213257	0.219269	0.885087	tRNA 4-thiouridine(8) synthase ThiI
gene-PFLU_RS01720	1471.32	-0.0926118	0.275619	0.73686	0.980213	translational GTPase TypA
gene-PFLU_RS01725	7.75711	0.23416	0.317796	0.461228	0.94488	YkgJ family cysteine cluster protein
gene-PFLU_RS01730	20.414	0.137125	0.272916	0.615354	0.966107	glycogen/starch/alpha-glucan phosphorylase
gene-PFLU_RS01735	35.6877	0.199215	0.228677	0.383664	0.936016	DUF2339 domain-containing protein
gene-PFLU_RS01740	11.783	-0.297836	0.313017	0.34135	0.927805	DUF3999 domain-containing protein
gene-PFLU_RS01745	12.9651	0.254692	0.303814	0.401852	0.943733	fructose 1%2C6-bisphosphatase
gene-PFLU_RS01750	6.79554	-0.438214	0.328362	0.182026	0.865759	hypothetical protein
gene-PFLU_RS01755	8.46537	0.348481	0.321267	0.278051	0.908459	lipocalin
gene-PFLU_RS01760	20.0455	0.0459668	0.278902	0.869091	0.991669	formimidoylglutamate deiminase
gene-PFLU_RS01765	13.0312	-0.351764	0.293924	0.23139	0.890296	histidine utilization repressor
gene-PFLU_RS01770	8.43997	0.111912	0.312082	0.719896	0.980213	HutD family protein
gene-PFLU_RS01775	29.3329	0.167208	0.263885	0.526316	0.953858	urocanate hydratase
gene-PFLU_RS01780	31.3558	0.0646053	0.292567	0.825231	0.989343	cytosine permease
gene-PFLU_RS01785	12.569	0.226987	0.296535	0.443995	0.94488	histidine ABC transporter substrate-binding protein
gene-PFLU_RS01790	8.84107	-1.02527	0.320892	0.00139795	0.278376	proline/glycine betaine ABC transporter permease
gene-PFLU_RS01795	9.04916	0.534866	0.308474	0.0829341	0.800992	glycine betaine/L-proline ABC transporter ATP-binding protein
gene-PFLU_RS01800	21.8886	0.193365	0.279764	0.489456	0.948529	histidine ammonia-lyase
gene-PFLU_RS01805	82.5317	-0.111443	0.274741	0.685014	0.977153	histidine ammonia-lyase
gene-PFLU_RS01810	13.1951	-0.119431	0.316448	0.705868	0.980177	amino acid permease
gene-PFLU_RS01815	6.78348	0.150672	0.318381	0.636038	0.966107	imidazolonepropionase
gene-PFLU_RS01820	52.2558	0.823595	0.310876	0.0080665	0.528595	N-formylglutamate deformylase
gene-PFLU_RS01825	21.2861	0.078901	0.272418	0.772097	0.982132	prolyl aminopeptidase
gene-PFLU_RS01830	14.3827	-0.128565	0.294836	0.662796	0.970833	D-tyrosyl-tRNA(Tyr) deacylase
gene-PFLU_RS01835	31.5783	0.149493	0.254432	0.556829	0.953858	glucan biosynthesis protein G
gene-PFLU_RS01840	37.2211	0.112858	0.259521	0.663656	0.971025	glucans biosynthesis glucosyltransferase MdoH
gene-PFLU_RS01845	9.07928	0.277961	0.319201	0.383862	0.936016	amino acid ABC transporter substrate-binding protein
gene-PFLU_RS01850	8.91493	-0.205944	0.307504	0.503031	0.95287	amino acid ABC transporter substrate-binding protein
gene-PFLU_RS01855	13.2493	-0.137137	0.286803	0.632537	0.966107	amino acid ABC transporter permease
gene-PFLU_RS01860	3.25827	0.0256988	0.328365	0.937619		amino acid ABC transporter ATP-binding protein
gene-PFLU_RS01865	12.878	0.569911	0.300497	0.0578861	0.748679	methyl-accepting chemotaxis protein
gene-PFLU_RS01870	24.9855	0.105335	0.267939	0.694222	0.979241	methyl-accepting chemotaxis protein
gene-PFLU_RS01875	4.89553	-0.114993	0.327277	0.725316	0.980213	16S rRNA (uracil(1498)-N(3))-methyltransferase
gene-PFLU_RS01880	17.9263	0.281059	0.297109	0.34416	0.927805	twin-arginine translocase subunit TatC
gene-PFLU_RS01885	5.30954	0.679657	0.326573	0.0374172	0.685473	twin-arginine translocase subunit TatB
gene-PFLU_RS01890	5.47689	0.460532	0.323529	0.154601	0.865759	twin-arginine translocase TatA/TatE family subunit
gene-PFLU_RS01895	4.85202	0.03359	0.327853	0.918396	0.991669	phosphoribosyl-ATP pyrophosphatase
gene-PFLU_RS01900	27.1762	0.22748	0.30755	0.459511	0.94488	phosphoribosyl-AMP cyclohydrolase
gene-PFLU_RS01905	16.478	0.126445	0.305758	0.679205	0.974144	ubiquinone biosynthesis protein UbiB
gene-PFLU_RS01910	4.8771	0.221892	0.326099	0.496222	0.950429	sterol-binding protein
gene-PFLU_RS01915	16.209	0.239245	0.302595	0.429151	0.94488	ubiquinone/menaquinone biosynthesis C-methyltransferase UbiE
gene-PFLU_RS01920	7.379	-0.310923	0.327156	0.341918	0.927805	hypothetical protein
gene-PFLU_RS01925	194.668	-0.165895	0.267809	0.535618	0.953858	polyhydroxyalkanoate biosynthesis-like protein
gene-PFLU_RS01930	107.106	-0.229795	0.258516	0.374057	0.934991	transcriptional regulator
gene-PFLU_RS01935	8.10451	0.124295	0.315231	0.69336	0.979241	TetR family transcriptional regulator
gene-PFLU_RS01940	20.0626	-0.104595	0.276716	0.70544	0.980177	class II poly(R)-hydroxyalkanoic acid synthase
gene-PFLU_RS01945	10.1625	0.519106	0.305776	0.08957	0.804858	poly(3-hydroxyalkanoate) depolymerase
gene-PFLU_RS01950	27.465	0.0417521	0.25377	0.869316	0.991669	class II poly(R)-hydroxyalkanoic acid synthase
gene-PFLU_RS01955	26.1162	-0.233535	0.305057	0.443947	0.94488	DUF971 domain-containing protein
gene-PFLU_RS01960	16.8481	-0.224083	0.275451	0.415925	0.94488	HslU--HslV peptidase ATPase subunit
gene-PFLU_RS01965	4.59352	-0.0648428	0.326467	0.84256	0.99065	HslU--HslV peptidase proteolytic subunit
gene-PFLU_RS01970	14.454	-0.422033	0.321591	0.18941	0.870899	cell division protein
gene-PFLU_RS01975	20.7176	0.263596	0.284854	0.354772	0.933906	arginine--tRNA ligase
gene-PFLU_RS01980	28.3193	0.514653	0.270134	0.0567574	0.743629	primosomal protein N'
gene-PFLU_RS01985	8.08836	0.660716	0.319766	0.038805	0.685473	50S ribosomal protein L31
gene-PFLU_RS01990	6.52021	0.233257	0.320278	0.466433	0.94488	nuclease
gene-PFLU_RS01995	18.5891	-0.0491232	0.290844	0.865876	0.991669	malate dehydrogenase
gene-PFLU_RS02000	41.4519	-0.191043	0.259398	0.461436	0.94488	penicillin-binding protein 1A
gene-PFLU_RS02005	8.74377	-0.2043	0.319366	0.522363	0.953858	type IV pilus assembly protein PilM
gene-PFLU_RS02010	9.02809	-0.583462	0.323687	0.071459	0.779398	fimbriae biosynthesis protein
gene-PFLU_RS02015	6.18276	0.434239	0.318166	0.17231	0.865759	pilus protein
gene-PFLU_RS02020	20.2933	0.105514	0.276554	0.702811	0.980177	type IV pilus secretin PilQ family protein
gene-PFLU_RS02025	13.8999	-0.145361	0.29885	0.626684	0.966107	shikimate kinase AroK
gene-PFLU_RS02030	81.8072	-0.02951	0.241887	0.9029	0.991669	3-dehydroquinate synthase
gene-PFLU_RS02035	20.5549	-0.387799	0.317748	0.22229	0.888081	cell division protein
gene-PFLU_RS02045	94.5868	0.0961947	0.191591	0.615609	0.966107	glutamate synthase large subunit
gene-PFLU_RS02050	36.1058	-0.117118	0.304928	0.700917	0.980177	glutamate synthase subunit beta
gene-PFLU_RS02055	14.4841	0.181371	0.28686	0.527215	0.953858	uroporphyrinogen decarboxylase
gene-PFLU_RS02060	7.80374	0.452982	0.320177	0.157131	0.865759	MFS transporter
gene-PFLU_RS02065	8.93165	-0.104898	0.306776	0.732399	0.980213	LysR family transcriptional regulator
gene-PFLU_RS02070	7.79151	-0.382143	0.317483	0.22872	0.888884	hypothetical protein
gene-PFLU_RS02075	6.86444	0.310909	0.327423	0.342334	0.927805	beta-ketoacyl-ACP synthase
gene-PFLU_RS02080	3.90382	-0.337649	0.327081	0.301927	0.918642	3-oxoacyl-ACP reductase FabG
gene-PFLU_RS02085	3.86006	0.352489	0.326475	0.280284	0.908459	3-hydroxylacyl-ACP dehydratase
gene-PFLU_RS02090	5.66507	0.22481	0.325802	0.490182	0.948529	beta-ketoacyl-[acyl-carrier-protein] synthase II
gene-PFLU_RS02095	4.74345	0.194555	0.327026	0.551896	0.953858	hypothetical protein
gene-PFLU_RS02100	8.72337	-0.291105	0.317778	0.359633	0.933906	class I SAM-dependent methyltransferase
gene-PFLU_RS02105	8.93374	0.125452	0.314284	0.689771	0.979241	NAD(P)/FAD-dependent oxidoreductase
gene-PFLU_RS02110	12.3753	0.0185426	0.293596	0.949642	0.994991	membrane protein
gene-PFLU_RS02115	2.63581	0.214854	0.324005	0.507254		outer membrane lipoprotein carrier protein LolA
gene-PFLU_RS02120	3.02508	0.498609	0.326645	0.126897		acyl-CoA thioesterase
gene-PFLU_RS02125	14.9901	0.235594	0.275976	0.393284	0.93777	aromatic amino acid lyase
gene-PFLU_RS02130	6.60854	-0.093914	0.320311	0.769372	0.982132	glycosyl transferase
gene-PFLU_RS02135	4.24204	0.651532	0.328359	0.0472332	0.725439	glycosyltransferase family 2 protein
gene-PFLU_RS02140	20.439	-0.19562	0.28563	0.493426	0.950429	AMP-binding protein
gene-PFLU_RS02145	6.05873	0.460617	0.322091	0.152693	0.865759	membrane protein
gene-PFLU_RS02150	1.71122	0.426721	0.293721	0.146277		acyl carrier protein
gene-PFLU_RS02155	3.5297	0.206986	0.327993	0.527995		acyl carrier protein
gene-PFLU_RS02160	14.4786	0.214386	0.307914	0.486272	0.948529	1-acyl-sn-glycerol-3-phosphate acyltransferase
gene-PFLU_RS02165	9.8602	0.0406976	0.310432	0.895696	0.991669	3-oxoacyl-ACP synthase
gene-PFLU_RS02170	22.0415	-0.292588	0.302229	0.332994	0.925966	ParA family protein
gene-PFLU_RS02175	5.67296	0.173449	0.326844	0.595641	0.962953	hypothetical protein
gene-PFLU_RS02180	16.4858	0.333166	0.290692	0.251749	0.901065	thioredoxin TrxC
gene-PFLU_RS02185	33.309	0.226153	0.322701	0.48342	0.948529	type II toxin-antitoxin system HigB family toxin
gene-PFLU_RS02190	16.3876	-0.139429	0.32778	0.670564	0.971561	transcriptional regulator
gene-PFLU_RS02195	26.9359	0.0982363	0.284363	0.729747	0.980213	YdiU family protein
gene-PFLU_RS02200	86.8082	0.0839662	0.29104	0.772961	0.982132	mechanosensitive channel MscK
gene-PFLU_RS02205	18.1971	-0.300083	0.298081	0.314071	0.921225	K+/H+ antiporter NhaP2
gene-PFLU_RS02210	15.4222	0.12962	0.310778	0.676617	0.972893	methyl-accepting chemotaxis protein
gene-PFLU_RS02215	5.28003	0.730946	0.328075	0.0258814	0.640041	hypothetical protein
gene-PFLU_RS02220	2.50419	0.541438	0.317548	0.0881837		cell division protein ZapA
gene-PFLU_RS02225	17.5881	-0.540642	0.304982	0.0762778	0.792136	acyl-CoA dehydrogenase
gene-PFLU_RS02230	64.0382	0.396299	0.26763	0.138667	0.860617	trifunctional transcriptional regulator/proline dehydrogenase/L-glutamate gamma-semialdehyde dehydrogenase
gene-PFLU_RS02235	108.278	-0.0340846	0.205191	0.868069	0.991669	sodium/proline symporter PutP
gene-PFLU_RS02240	26.4031	-0.181212	0.257171	0.481037	0.948529	type VI secretion system tip protein VgrG
gene-PFLU_RS02245	4.40583	0.128291	0.328058	0.695752	0.979241	DUF4123 domain-containing protein
gene-PFLU_RS02250	33.1067	0.339482	0.247862	0.170799	0.865759	O-acetylhomoserine aminocarboxypropyltransferase/cysteine synthase
gene-PFLU_RS02255	45.2788	-0.239257	0.247667	0.334021	0.926646	23S rRNA (adenine(2030)-N(6))-methyltransferase RlmJ
gene-PFLU_RS02260	12.4096	-0.542303	0.326102	0.0963153	0.816254	peptide-methionine (S)-S-oxide reductase MsrA
gene-PFLU_RS02265	60.4829	-0.257681	0.236561	0.27603	0.905786	GGDEF domain-containing protein
gene-PFLU_RS02270	32.9159	-0.00481063	0.259543	0.985212	0.999026	dihydrolipoyllysine-residue acetyltransferase
gene-PFLU_RS02275	187.831	-0.295314	0.269693	0.273516	0.9057	pyruvate dehydrogenase (acetyl-transferring)%2C homodimeric type
gene-PFLU_RS02280	175.194	0.129719	0.242699	0.593006	0.962808	bifunctional [glutamate--ammonia ligase]-adenylyl-L-tyrosine phosphorylase/[glutamate--ammonia-ligase] adenylyltransferase
gene-PFLU_RS02285	7.29228	0.0729473	0.325093	0.822454	0.989343	lipopolysaccharide heptosyltransferase II
gene-PFLU_RS02290	15.2744	-0.374213	0.285839	0.190475	0.871189	lipopolysaccharide heptosyltransferase I
gene-PFLU_RS02295	9.59555	0.278358	0.312055	0.372384	0.934991	glucosyltransferase
gene-PFLU_RS02300	7.13479	-0.221133	0.320118	0.4897	0.948529	lipopolysaccharide core heptose(I) kinase RfaP
gene-PFLU_RS02305	5.36877	0.491085	0.328259	0.134646	0.858772	LPS biosynthesis protein
gene-PFLU_RS02310	4.94058	0.180685	0.326374	0.579843	0.96078	LPS kinase
gene-PFLU_RS02315	10.2718	0.196436	0.300607	0.513456	0.953858	serine/threonine protein kinase
gene-PFLU_RS02320	7.27903	-0.0328293	0.326988	0.920027	0.991669	sugar ABC transporter substrate-binding protein
gene-PFLU_RS02330	6.64627	0.14404	0.319949	0.652568	0.970073	ABC transporter permease
gene-PFLU_RS02335	14.8122	0.310164	0.288354	0.282091	0.910497	hypothetical protein
gene-PFLU_RS02340	26.104	0.296237	0.295233	0.315668	0.921225	TonB-dependent receptor
gene-PFLU_RS02345	9.00207	-0.140138	0.327173	0.668411	0.971208	YceK/YidQ family lipoprotein
gene-PFLU_RS02350	23.5923	0.326217	0.273156	0.23238	0.890947	carbamoyltransferase
gene-PFLU_RS02355	8.70887	0.309587	0.311859	0.320849	0.922378	GNAT family N-acetyltransferase
gene-PFLU_RS02360	24.9978	-0.0299649	0.272851	0.912551	0.991669	PIG-L family deacetylase
gene-PFLU_RS02365	13.1532	0.285158	0.294276	0.332537	0.925966	glycosyl transferase family 1
gene-PFLU_RS02370	13.0813	-0.0434646	0.292596	0.88191	0.991669	glycosyl transferase
gene-PFLU_RS02375	21.4656	-0.0879533	0.280766	0.754082	0.981933	polymerase
gene-PFLU_RS02380	42.9879	-0.0384516	0.235026	0.870042	0.991669	lipid A export permease/ATP-binding protein MsbA
gene-PFLU_RS02385	10.2781	-0.36216	0.294453	0.218719	0.885087	bifunctional heptose 7-phosphate kinase/heptose 1-phosphate adenyltransferase
gene-PFLU_RS02390	8.81768	0.292928	0.309962	0.344636	0.927805	NAD-dependent dehydratase
gene-PFLU_RS02395	315.088	-0.395637	0.257587	0.124554	0.854416	hypothetical protein
gene-PFLU_RS02400	28.5915	0.280654	0.272839	0.303647	0.918642	aldo/keto reductase
gene-PFLU_RS02405	8.02611	0.200728	0.324525	0.536227	0.953858	FAD-dependent oxidoreductase
gene-PFLU_RS02410	13.2085	-0.201285	0.298263	0.499766	0.9513	QacE family quaternary ammonium compound efflux SMR transporter
gene-PFLU_RS02415	8.72419	-0.191209	0.318696	0.548524	0.953858	LysR family transcriptional regulator
gene-PFLU_RS02420	9.89639	0.0073549	0.318075	0.981552	0.999026	3-deoxy-D-manno-octulosonic acid transferase
gene-PFLU_RS02425	43.9769	0.549552	0.238382	0.0211477	0.601366	channel protein TolC
gene-PFLU_RS02430	20.4725	0.048489	0.271483	0.858245	0.99075	phosphomethylpyrimidine synthase ThiC
gene-PFLU_RS02435	8.84816	0.261535	0.309533	0.398146	0.941553	putative hydroxymethylpyrimidine transporter CytX
gene-PFLU_RS02440	11.1957	0.430865	0.309844	0.164351	0.865759	DUF3298 domain-containing protein
gene-PFLU_RS02445	25.051	-0.391228	0.282224	0.165676	0.865759	NUDIX domain-containing protein
gene-PFLU_RS02450	10.6584	-0.358085	0.320217	0.263457	0.901065	DUF1249 domain-containing protein
gene-PFLU_RS02455	12.9605	0.170795	0.30529	0.575855	0.960396	3'%2C5'-cyclic-AMP phosphodiesterase
gene-PFLU_RS02460	15.8915	-0.521542	0.289746	0.0718609	0.779398	esterase
gene-PFLU_RS02465	33.4755	0.247462	0.277995	0.373376	0.934991	DNA topoisomerase IV subunit B
gene-PFLU_RS02470	7.10601	-0.104367	0.327113	0.749684	0.981267	hypothetical protein
gene-PFLU_RS02475	71.9896	0.33384	0.221006	0.130905	0.858772	DNA topoisomerase IV subunit A
gene-PFLU_RS02480	14.4044	0.146195	0.305376	0.632126	0.966107	hypothetical protein
gene-PFLU_RS02485	13.0172	-0.111798	0.30964	0.718055	0.980213	HAMP domain-containing protein
gene-PFLU_RS02490	13.7437	-0.482421	0.292496	0.0990814	0.821137	phosphoserine phosphatase SerB
gene-PFLU_RS02495	12.7142	-0.721004	0.314336	0.0218057	0.602817	phosphatidylserine decarboxylase
gene-PFLU_RS02500	23.2382	0.243103	0.288492	0.399414	0.94364	sulfurtransferase
gene-PFLU_RS02505	25.8269	-0.252837	0.258953	0.328876	0.925966	HDOD domain-containing protein
gene-PFLU_RS02510	28.4739	-0.389962	0.301253	0.195504	0.871474	flagellar motor stator protein MotA
gene-PFLU_RS02515	19.069	0.40909	0.281513	0.146173	0.865759	motility protein MotB
gene-PFLU_RS02520	26.4238	-0.219486	0.298225	0.461747	0.94488	hypothetical protein
gene-PFLU_RS02525	19.9392	0.053079	0.285555	0.852539	0.99065	ribosome small subunit-dependent GTPase
gene-PFLU_RS02530	12.2256	-0.0012071	0.316203	0.996954	0.999026	oligoribonuclease
gene-PFLU_RS02535	7.51637	-0.444258	0.318704	0.163332	0.865759	trimeric intracellular cation channel family protein
gene-PFLU_RS02540	34.3875	0.218182	0.318569	0.493419	0.950429	tRNA epoxyqueuosine(34) reductase QueG
gene-PFLU_RS02545	13.8848	0.398203	0.316688	0.20861	0.880134	NAD(P)H-hydrate dehydratase
gene-PFLU_RS02550	38.4598	0.746927	0.292179	0.0105761	0.533136	tRNA (adenosine(37)-N6)-threonylcarbamoyltransferase complex ATPase subunit type 1 TsaE
gene-PFLU_RS02555	21.0703	0.180239	0.27219	0.507855	0.953858	AMIN domain-containing protein
gene-PFLU_RS02560	72.5062	-0.253204	0.266545	0.342137	0.927805	DNA mismatch repair endonuclease MutL
gene-PFLU_RS02565	40.6262	-0.168334	0.229297	0.46287	0.94488	tRNA (adenosine(37)-N6)-dimethylallyltransferase MiaA
gene-PFLU_RS02570	57.0662	-0.235617	0.25788	0.360891	0.933906	RNA-binding protein Hfq
gene-PFLU_RS02575	34.4439	0.243595	0.257332	0.343834	0.927805	GTPase HflX
gene-PFLU_RS02580	68.2602	-0.121137	0.259844	0.641079	0.966107	FtsH protease activity modulator HflK
gene-PFLU_RS02585	24.8452	0.274551	0.268687	0.306865	0.919118	protease modulator HflC
gene-PFLU_RS02590	16.0891	-0.0698288	0.291603	0.810745	0.985654	ATP phosphoribosyltransferase regulatory subunit
gene-PFLU_RS02595	9.34807	0.421918	0.320469	0.187985	0.870899	adenylosuccinate synthetase
gene-PFLU_RS02600	21.8896	-0.0293572	0.270974	0.913726	0.991669	methyl-accepting chemotaxis protein
gene-PFLU_RS02605	28.1785	-0.0240986	0.250044	0.923221	0.991669	iron ABC transporter permease
gene-PFLU_RS02610	12.8686	0.159154	0.312065	0.61005	0.966107	iron ABC transporter substrate-binding protein
gene-PFLU_RS02625	128.48	-0.119739	0.235518	0.611168	0.966107	ribonuclease R
gene-PFLU_RS02630	17.6032	0.610303	0.296935	0.039846	0.695585	23S rRNA (guanosine(2251)-2'-O)-methyltransferase RlmB
gene-PFLU_RS02635	17.767	-0.205128	0.298052	0.491308	0.948809	30S ribosomal protein S6
gene-PFLU_RS02640	9.06448	-0.0885036	0.31311	0.777438	0.982132	30S ribosomal protein S18
gene-PFLU_RS02645	32.1018	-0.463165	0.297446	0.119438	0.854416	hypothetical protein
gene-PFLU_RS02650	4.37705	-0.314482	0.328389	0.338238	0.927805	50S ribosomal protein L9
gene-PFLU_RS02655	34.6426	0.0820954	0.250262	0.742883	0.981223	replicative DNA helicase
gene-PFLU_RS02660	46.4726	0.189726	0.241535	0.43216	0.94488	YgiQ family radical SAM protein
gene-PFLU_RS02665	13.0977	0.527325	0.310715	0.0896713	0.804858	hypothetical protein
gene-PFLU_RS02670	4.69753	-0.301446	0.326215	0.35545	0.933906	hypothetical protein
gene-PFLU_RS02675	54.639	-0.179621	0.247233	0.467517	0.94488	IMP dehydrogenase
gene-PFLU_RS02680	20.7276	0.0797814	0.286269	0.78048	0.982132	hypothetical protein
gene-PFLU_RS02685	8.87928	0.648617	0.310018	0.0364213	0.685473	transglutaminase family protein
gene-PFLU_RS02690	21.7101	-0.19181	0.309013	0.534785	0.953858	hypothetical protein
gene-PFLU_RS02695	36.7189	-0.383921	0.295418	0.193743	0.871474	azurin
gene-PFLU_RS02700	11.6784	0.342887	0.308806	0.266841	0.901065	ammonia-dependent NAD(+) synthetase
gene-PFLU_RS02705	13.0771	0.298512	0.29698	0.314822	0.921225	nicotinate phosphoribosyltransferase
gene-PFLU_RS02710	5.23652	0.215681	0.327028	0.509562	0.953858	LysR family transcriptional regulator
gene-PFLU_RS02715	11.9481	-0.0217834	0.316945	0.945205	0.994869	aldehyde dehydrogenase family protein
gene-PFLU_RS02720	34.4438	0.110108	0.251306	0.661282	0.970833	FAD-binding oxidoreductase
gene-PFLU_RS02725	54.3031	-0.111875	0.272938	0.681885	0.975406	branched-chain amino acid ABC transporter substrate-binding protein
gene-PFLU_RS02730	31.9739	-0.382042	0.281357	0.17451	0.865759	branched-chain amino acid ABC transporter permease
gene-PFLU_RS02735	16.1467	-0.0300884	0.282558	0.915197	0.991669	high-affinity branched-chain amino acid ABC transporter permease LivM
gene-PFLU_RS02740	12.3858	-0.119714	0.292378	0.682209	0.975406	ABC transporter ATP-binding protein
gene-PFLU_RS02745	15.096	-0.274725	0.295071	0.35183	0.932535	ABC transporter ATP-binding protein
gene-PFLU_RS02750	4.21914	-0.274114	0.327811	0.403046	0.943733	SDR family NAD(P)-dependent oxidoreductase
gene-PFLU_RS02755	3.85948	0.193023	0.328091	0.556317	0.953858	cation diffusion facilitator family transporter
gene-PFLU_RS02760	11.5523	0.592817	0.296813	0.0457955	0.715264	N-acylglucosamine 2-epimerase
gene-PFLU_RS02765	2.49207	0.0785092	0.321377	0.807007		protein hupE
gene-PFLU_RS02770	4.15507	-0.119393	0.328363	0.716155	0.980213	urease accessory protein UreG
gene-PFLU_RS02775	5.56721	-0.133208	0.322676	0.679737	0.974654	urease accessory protein UreF
gene-PFLU_RS02780	4.43573	0.15733	0.328099	0.631569	0.966107	urease accessory protein UreE
gene-PFLU_RS02785	5.12921	-0.165904	0.327114	0.612031	0.966107	peptidoglycan endopeptidase
gene-PFLU_RS02790	3.22726	-0.02238	0.318511	0.943983		TetR family transcriptional regulator
gene-PFLU_RS02795	39.9288	-1.49489	0.303391	8.33844e-07	0.00207522	hypothetical protein
gene-PFLU_RS02800	47.1304	0.400617	0.231462	0.0834846	0.800992	AsmA family protein
gene-PFLU_RS02805	3.53827	0.717929	0.326404	0.0278419		bacterioferritin
gene-PFLU_RS02810	12.4941	-0.201	0.300082	0.502975	0.95287	triacylglycerol lipase
gene-PFLU_RS02815	8.37852	0.440262	0.311989	0.158202	0.865759	EamA/RhaT family transporter
gene-PFLU_RS02820	4.26387	-0.446749	0.327863	0.173005	0.865759	AraC family transcriptional regulator
gene-PFLU_RS02825	23.7973	-0.0672202	0.325072	0.836177	0.990602	phosphate starvation-inducible protein PsiF
gene-PFLU_RS02830	15.4841	0.152228	0.2899	0.599511	0.963854	AI-2E family transporter
gene-PFLU_RS02835	10.2194	0.178822	0.30718	0.560471	0.954453	Hsp70 family protein
gene-PFLU_RS02840	9.09889	-0.42128	0.307958	0.171318	0.865759	DNA-binding protein
gene-PFLU_RS02845	37.3291	-0.431233	0.23695	0.068769	0.779147	hypothetical protein
gene-PFLU_RS02850	13.1101	0.319026	0.305615	0.296539	0.917424	hypothetical protein
gene-PFLU_RS02855	17.5894	-0.0522407	0.272959	0.848223	0.99065	urease subunit alpha
gene-PFLU_RS02860	2.53462	-0.258417	0.314254	0.410894		urease subunit beta
gene-PFLU_RS02865	1.63507	0.167967	0.299596	0.575039		N-acetyltransferase
gene-PFLU_RS02870	3.10846	0.226036	0.325723	0.487713		N-acetyltransferase
gene-PFLU_RS02875	1.66513	0.171281	0.301241	0.569639		urease subunit gamma
gene-PFLU_RS02880	6.51484	0.029906	0.322979	0.926226	0.991669	urease accessory protein
gene-PFLU_RS02885	7.16208	0.396678	0.322586	0.218817	0.885087	urea ABC transporter ATP-binding subunit UrtE
gene-PFLU_RS02890	3.91535	-0.147997	0.328383	0.652217	0.970073	urea ABC transporter ATP-binding protein UrtD
gene-PFLU_RS02895	5.17759	-0.419425	0.327281	0.200002	0.876931	urea ABC transporter permease subunit UrtC
gene-PFLU_RS02900	8.72789	0.051291	0.318217	0.87195	0.991669	urea ABC transporter permease subunit UrtB
gene-PFLU_RS02905	10.5592	0.165115	0.308263	0.592214	0.962808	urea ABC transporter substrate-binding protein
gene-PFLU_RS02910	42.0749	0.167332	0.228661	0.464297	0.94488	DUF4329 domain-containing protein
gene-PFLU_RS02915	3.93774	0.112743	0.328168	0.731182	0.980213	iron ABC transporter permease
gene-PFLU_RS02920	7.00691	-0.0550375	0.322556	0.864516	0.991669	iron ABC transporter substrate-binding protein
gene-PFLU_RS02925	19.724	0.395359	0.290707	0.173833	0.865759	ABC transporter ATP-binding protein
gene-PFLU_RS02930	13.5698	0.128541	0.304635	0.67306	0.972464	TonB-dependent siderophore receptor
gene-PFLU_RS02935	17.3253	0.18872	0.285625	0.508787	0.953858	PepSY domain-containing protein
gene-PFLU_RS02940	12.3668	0.211255	0.302189	0.4845	0.948529	TonB-dependent copper receptor
gene-PFLU_RS02945	16.7831	-0.115114	0.293767	0.695167	0.979241	DUF2946 domain-containing protein
gene-PFLU_RS02950	6.68278	-0.204575	0.325294	0.529419	0.953858	copper chaperone PCu(A)C
gene-PFLU_RS02955	8.13099	0.0889495	0.323658	0.78345	0.982132	DUF2946 domain-containing protein
gene-PFLU_RS02960	2.8395	0.176263	0.321396	0.583396		hypothetical protein
gene-PFLU_RS02965	8.75957	-0.578321	0.314218	0.0656934	0.770692	cobalt-precorrin-6A reductase
gene-PFLU_RS02970	69.7694	-0.436423	0.26328	0.0973902	0.816254	bifunctional cobalt-precorrin-7 (C(5))-methyltransferase/cobalt-precorrin-6B (C(15))-methyltransferase
gene-PFLU_RS02975	8.17969	0.224737	0.307551	0.464944	0.94488	precorrin-3B synthase
gene-PFLU_RS02980	2.70774	-0.312736	0.323184	0.333209		precorrin-8X methylmutase
gene-PFLU_RS02985	3.29894	0.43722	0.323896	0.177055		precorrin-2 C(20)-methyltransferase
gene-PFLU_RS02990	12.5417	0.181558	0.302915	0.548926	0.953858	precorrin-3B C(17)-methyltransferase
gene-PFLU_RS02995	9.63813	0.294888	0.301628	0.328245	0.925966	hypothetical protein
gene-PFLU_RS03000	2.83347	0.184087	0.318208	0.56292		MarC family protein
gene-PFLU_RS03005	74.155	-0.420495	0.256509	0.101151	0.824876	hybrid sensor histidine kinase/response regulator
gene-PFLU_RS03010	15.2075	0.0605779	0.290864	0.835019	0.990602	phosphoribosylamine--glycine ligase
gene-PFLU_RS03015	18.309	0.0816044	0.277333	0.768569	0.982132	bifunctional phosphoribosylaminoimidazolecarboxamide formyltransferase/inosine monophosphate cyclohydrolase
gene-PFLU_RS03020	12.4195	-0.604343	0.290021			DNA-binding transcriptional regulator Fis
gene-PFLU_RS03025	46.5	0.0477483	0.238692	0.841448	0.99065	tRNA dihydrouridine synthase DusB
gene-PFLU_RS03030	22.6438	0.12878	0.25825	0.618017	0.966107	DUF3426 domain-containing protein
gene-PFLU_RS03035	4.31195	-0.10646	0.327861	0.7454	0.981267	50S ribosomal protein L11 methyltransferase
gene-PFLU_RS03040	48.9453	-0.0761212	0.249352	0.760156	0.981933	acetyl-CoA carboxylase biotin carboxylase subunit
gene-PFLU_RS03045	17.5273	0.392218	0.283126	0.165957	0.865759	acetyl-CoA carboxylase biotin carboxyl carrier protein
gene-PFLU_RS03050	65.774	-0.498776	0.252142	0.0479114	0.725439	type II 3-dehydroquinate dehydratase
gene-PFLU_RS03055	16.1308	0.0182495	0.27028	0.946167	0.994869	methyl-accepting chemotaxis protein
gene-PFLU_RS03060	40.8052	-0.190521	0.227403	0.402135	0.943733	GGDEF domain-containing protein
gene-PFLU_RS03065	25.1705	-0.367864	0.275475	0.181752	0.865759	DUF2333 domain-containing protein
gene-PFLU_RS03070	13.3355	0.301975	0.293336	0.303268	0.918642	NUDIX hydrolase
gene-PFLU_RS03075	8.51162	0.292305	0.313763	0.351538	0.932207	translation initiation factor Sui1
gene-PFLU_RS03080	256.786	0.317923	0.23732	0.180363	0.865759	arginine decarboxylase
gene-PFLU_RS03085	12.7634	-0.126306	0.286564	0.659386	0.970833	alpha/beta hydrolase
gene-PFLU_RS03090	7.03561	0.570733	0.323221	0.077435	0.793655	MATE family efflux transporter
gene-PFLU_RS03095	58.9812	0.222646	0.238186	0.349914	0.930944	alpha-2-macroglobulin family protein
gene-PFLU_RS03100	9.5639	-0.400467	0.307547	0.192871	0.871436	hypothetical protein
gene-PFLU_RS03105	18.7852	0.102627	0.284801	0.718587	0.980213	penicillin-binding protein 1C
gene-PFLU_RS03110	2.32098	0.0143348	0.318123	0.964059		pyrophosphatase
gene-PFLU_RS03115	8.08275	0.149579	0.316617	0.636621	0.966107	methyltransferase domain-containing protein
gene-PFLU_RS03120	5.57715	-0.184591	0.327953	0.573531	0.960186	DUF4136 domain-containing protein
gene-PFLU_RS03125	9.2396	-0.0189854	0.319753	0.952653	0.995177	DUF4136 domain-containing protein
gene-PFLU_RS03130	33.8404	0.416574	0.289569	0.150264	0.865759	hypothetical protein
gene-PFLU_RS03135	25.5906	0.274289	0.265938	0.302352	0.918642	PAS domain-containing sensor histidine kinase
gene-PFLU_RS03140	27.2243	0.218025	0.266234	0.412831	0.944761	pilus assembly protein
gene-PFLU_RS03145	13.1789	0.0884118	0.320272	0.782508	0.982132	peptidase A24
gene-PFLU_RS03150	125.577	-0.0123789	0.233882	0.957789	0.995177	DNA-binding response regulator
gene-PFLU_RS03155	8.89972	-0.524313	0.308682	0.0894034	0.804858	DUF3613 domain-containing protein
gene-PFLU_RS03160	5.8946	-0.150985	0.327378	0.64466	0.967252	hypothetical protein
gene-PFLU_RS03165	11.647	0.180593	0.297728	0.544137	0.953858	type II secretion system F family protein
gene-PFLU_RS03170	6.0546	-0.0157141	0.324249	0.961347	0.995186	type II secretion system protein F
gene-PFLU_RS03175	10.4128	0.325948	0.310383	0.29365	0.917424	CpaF family protein
gene-PFLU_RS03180	6.84807	-0.0657267	0.325377	0.839915	0.99065	hypothetical protein
gene-PFLU_RS03185	13.1898	-0.169961	0.322439	0.598118	0.963632	type II and III secretion system protein family protein
gene-PFLU_RS03190	9.8055	0.286894	0.328239	0.382096	0.936016	Flp pilus assembly protein CpaB
gene-PFLU_RS03195	100.906	-0.122183	0.289019	0.672477	0.972464	Flp family type IVb pilin
gene-PFLU_RS03200	12.8826	0.391596	0.299758	0.191426	0.871346	response regulator
gene-PFLU_RS03205	39.9562	0.141525	0.236745	0.549976	0.953858	ShlB/FhaC/HecB family hemolysin secretion/activation protein
gene-PFLU_RS03210	14.0608	0.289331	0.303407	0.340282	0.927805	hypothetical protein
gene-PFLU_RS03215	4.40161	-0.0496581	0.328129	0.87971	0.991669	acyl dehydratase
gene-PFLU_RS03220	18.7091	-0.346023	0.307086	0.259829	0.901065	3-oxoacyl-ACP reductase
gene-PFLU_RS03225	21.327	0.280821	0.273042	0.30372	0.918642	acetyl-CoA C-acetyltransferase
gene-PFLU_RS03230	30.034	-0.0342215	0.271284	0.899616	0.991669	serine protein kinase RIO
gene-PFLU_RS03235	7.02109	-0.453855	0.322782	0.159702	0.865759	Cu(I)-responsive transcriptional regulator
gene-PFLU_RS03240	58.438	0.591589	0.224673	0.0084607	0.528595	copper-translocating P-type ATPase
gene-PFLU_RS03245	5.46102	0.0972779	0.326545	0.765779	0.982132	hypothetical protein
gene-PFLU_RS03250	2.98911	-0.226367	0.322105	0.482197		copper chaperone
gene-PFLU_RS03255	12.6708	0.263709	0.300096	0.379539	0.936016	MFS transporter
gene-PFLU_RS03260	30.638	-0.667949	0.28911	0.0208679	0.601366	hypothetical protein
gene-PFLU_RS03265	11.9379	-0.144756	0.300396	0.629889	0.966107	zinc-binding alcohol dehydrogenase family protein
gene-PFLU_RS03270	6.59068	-0.0769784	0.32152	0.81078	0.985654	antibiotic biosynthesis monooxygenase
gene-PFLU_RS03275	8.89161	0.323438	0.31729	0.308025	0.919118	LysR family transcriptional regulator
gene-PFLU_RS03280	7.29409	0.648483	0.316952	0.0407563	0.695585	transcriptional regulator
gene-PFLU_RS03285	9.23523	0.436368	0.317768	0.16968	0.865759	adenosine deaminase
gene-PFLU_RS03290	4.7541	0.807018	0.328137	0.0139172	0.557982	calcium:proton antiporter
gene-PFLU_RS03295	14.3476	-0.0578421	0.276951	0.834563	0.990602	8-oxoguanine deaminase
gene-PFLU_RS03300	11.7745	-0.148551	0.303866	0.624935	0.966107	short-chain dehydrogenase
gene-PFLU_RS03305	2.56589	0.0274363	0.325354	0.932796		DUF1949 domain-containing protein
gene-PFLU_RS03310	29.6146	-0.371394	0.257532	0.149267	0.865759	TetR family transcriptional regulator
gene-PFLU_RS03315	23.0467	0.201098	0.251328	0.42363	0.94488	purine permease
gene-PFLU_RS03320	6.81263	-0.0540472	0.321055	0.866314	0.991669	LysR family transcriptional regulator
gene-PFLU_RS03325	48.2414	-0.0112272	0.219355	0.95918	0.995177	aspartate aminotransferase family protein
gene-PFLU_RS03330	37.1509	-0.326193	0.253337	0.197891	0.873929	methylmalonate-semialdehyde dehydrogenase (CoA acylating)
gene-PFLU_RS03360	24.2662	0.176926	0.276473	0.522213	0.953858	paraquat-inducible protein A
gene-PFLU_RS03365	13.0687	0.0634531	0.309084	0.837342	0.99065	paraquat-inducible protein A
gene-PFLU_RS03370	29.2552	-0.269251	0.266391	0.312143	0.920765	MCE family protein
gene-PFLU_RS03375	49.2874	-0.230772	0.246528	0.349227	0.930944	chromosome segregation ATPase
gene-PFLU_RS03380	13.84	-0.0304576	0.295578	0.917928	0.991669	chromosome partitioning protein
gene-PFLU_RS03385	27.4584	-0.0626926	0.290151	0.828934	0.990386	hypothetical protein
gene-PFLU_RS03390	8.2171	-0.413447	0.321989	0.199127	0.875177	hypothetical protein
gene-PFLU_RS03395	8.65124	0.0462037	0.31995	0.885177	0.991669	ribosomal-protein-alanine N-acetyltransferase
gene-PFLU_RS03400	7.64605	0.184194	0.328013	0.574426	0.960396	hypothetical protein
gene-PFLU_RS03405	16.1775	0.362406	0.286442	0.2058	0.880134	carbonate dehydratase
gene-PFLU_RS03410	10.024	-0.19455	0.313102	0.534361	0.953858	hypothetical protein
gene-PFLU_RS03415	38.0227	-0.271755	0.283655	0.338038	0.927805	hypothetical protein
gene-PFLU_RS03420	19.8373	0.275032	0.281974	0.329371	0.925966	acid phosphatase
gene-PFLU_RS03425	6.12816	0.388971	0.323896	0.229784	0.888884	hypothetical protein
gene-PFLU_RS03430	23.0527	0.427128	0.258867	0.0989445	0.821137	short-chain fatty acid transporter
gene-PFLU_RS03435	11.687	-0.219284	0.315437	0.486946	0.948529	MFS transporter
gene-PFLU_RS03440	27.095	0.240814	0.260911	0.356022	0.933906	ImmA/IrrE family metallo-endopeptidase
gene-PFLU_RS03445	9.66903	-0.147388	0.3165	0.641444	0.966107	DUF4411 domain-containing protein
gene-PFLU_RS03450	11.7064	0.358733	0.290081	0.216212	0.885087	gluconate transporter
gene-PFLU_RS03455	19.7781	0.662448	0.273008	0.0152461	0.57732	cation transporter
gene-PFLU_RS03460	13.6832	-0.204692	0.285482	0.47337	0.946977	TolC family protein
gene-PFLU_RS03465	8.52871	-0.115515	0.312916	0.712011	0.980213	efflux RND transporter periplasmic adaptor subunit
gene-PFLU_RS03470	24.2805	0.441467	0.293696	0.132802	0.858772	CusA/CzcA family heavy metal efflux RND transporter
gene-PFLU_RS03475	5.06172	-0.279351	0.327418	0.393551	0.93777	HAMP domain-containing protein
gene-PFLU_RS03480	5.17795	0.059106	0.324854	0.855625	0.990715	DNA-binding response regulator
gene-PFLU_RS03485	15.8288	0.151604	0.280614	0.58902	0.962664	outer membrane porin%2C OprD family
gene-PFLU_RS03490	3.04346	0.11877	0.326669	0.716172		DUF2790 domain-containing protein
gene-PFLU_RS03495	12.7512	-0.219553	0.293185	0.453944	0.94488	methyl-accepting chemotaxis protein
gene-PFLU_RS03500	5.16989	-0.204413	0.326912	0.531783	0.953858	AraC family transcriptional regulator
gene-PFLU_RS03505	70.2148	0.319762	0.257837	0.214912	0.885087	D-alanine--D-alanine ligase
gene-PFLU_RS03510	18.194	-0.00898804	0.27338	0.973772	0.99773	gamma-glutamyltransferase
gene-PFLU_RS03515	70.2813	0.229969	0.220733	0.297483	0.918115	AvrE family type 3 secretion system effector
gene-PFLU_RS03525	32.2492	-0.282471	0.318468	0.375096	0.934991	RNA polymerase sigma factor
gene-PFLU_RS03535	3.26015	0.156893	0.326123	0.630455		type III secretion protein
gene-PFLU_RS03540	2.44821	0.449835	0.321651	0.161957		type III secretion protein
gene-PFLU_RS03545	26.7877	-0.429146	0.286975	0.134806	0.858772	type III secretion protein
gene-PFLU_RS03550	12.6188	-0.188022	0.302561	0.534315	0.953858	EscR/YscR/HrcR family type III secretion system export apparatus protein
gene-PFLU_RS03555	2.71629	0.144474	0.320096	0.651741		EscS/YscS/HrcS family type III secretion system export apparatus protein
gene-PFLU_RS03560	8.315	-0.00104785	0.324844	0.997426	0.999026	EscT/YscT/HrcT family type III secretion system export apparatus protein
gene-PFLU_RS03565	16.7074	0.0379544	0.301851	0.899939	0.991669	EscU/YscU/HrcU family type III secretion system export apparatus switch protein
gene-PFLU_RS03570	4.9164	-0.61057	0.318987			hypothetical protein
gene-PFLU_RS03575	1.18186	0.495844	0.280965	0.0775988		hypothetical protein
gene-PFLU_RS03580	43.0501	0.152189	0.227279	0.503106	0.95287	EscC/YscC/HrcC family type III secretion system outer membrane ring protein
gene-PFLU_RS03585	3.207	-0.00418873	0.326071	0.989751		hypothetical protein
gene-PFLU_RS03590	21.8567	0.452083	0.265854	0.0890381	0.804858	HrpE/YscL family type III secretion apparatus protein
gene-PFLU_RS03595	10.3522	0.0547954	0.306129	0.857942	0.99075	EscJ/YscJ/HrcJ family type III secretion inner membrane ring protein
gene-PFLU_RS03600	8.25067	0.434958	0.322347	0.177225	0.865759	hypothetical protein
gene-PFLU_RS03605	13.2866	0.205832	0.290743	0.478976	0.948529	sigma-54-dependent Fis family transcriptional regulator
gene-PFLU_RS03610	10.1245	0.256089	0.302496	0.397227	0.94089	redox-regulated ATPase YchF
gene-PFLU_RS03615	18.3549	-0.0345201	0.289346	0.905035	0.991669	peptidyl-tRNA hydrolase
gene-PFLU_RS03620	29.5367	-0.410175	0.30056	0.172347	0.865759	50S ribosomal protein L25
gene-PFLU_RS03625	29.1558	-0.0385335	0.25502	0.879897	0.991669	ribose-phosphate pyrophosphokinase
gene-PFLU_RS03635	93.5754	-0.355605	0.297682	0.232251	0.890947	4-(cytidine 5'-diphospho)-2-C-methyl-D-erythritol kinase
gene-PFLU_RS03640	30.2774	-0.399083	0.300814	0.184615	0.867549	outer membrane lipoprotein LolB
gene-PFLU_RS03645	61.4721	-0.624299	0.238992	0.00899555	0.53055	tetratricopeptide repeat protein
gene-PFLU_RS03650	61.6834	-0.31011	0.254557	0.223134	0.8882	glutamyl-tRNA reductase
gene-PFLU_RS03655	20.5399	-0.081533	0.299124	0.785182	0.982132	peptide chain release factor 1
gene-PFLU_RS03660	7.54054	0.112601	0.327289	0.730814	0.980213	peptide chain release factor N(5)-glutamine methyltransferase
gene-PFLU_RS03665	6.56126	-0.808043	0.323277	0.0124354	0.540678	molybdopterin-synthase adenylyltransferase MoeB
gene-PFLU_RS03670	12.4775	0.280431	0.291286	0.33568	0.927247	glutamate racemase
gene-PFLU_RS03675	30.9338	0.100895	0.279042	0.717668	0.980213	acyloxyacyl hydrolase
gene-PFLU_RS03680	5.82106	0.11242	0.327075	0.731061	0.980213	YkgJ family cysteine cluster protein
gene-PFLU_RS03685	9.48454	0.185943	0.318635	0.559515	0.954453	DUF2878 domain-containing protein
gene-PFLU_RS03690	42.9601	0.444231	0.238471	0.0624855	0.761074	class I SAM-dependent methyltransferase
gene-PFLU_RS03695	13.3395	0.251357	0.285436	0.37853	0.935576	DUF1365 domain-containing protein
gene-PFLU_RS03700	12.3158	0.319296	0.312372	0.306703	0.919118	FAD-dependent oxidoreductase
gene-PFLU_RS03705	12.843	0.175129	0.31042	0.572639	0.960186	KR domain-containing protein
gene-PFLU_RS03710	8.8941	-0.115009	0.312185	0.712575	0.980213	nuclear transport factor 2 family protein
gene-PFLU_RS03715	16.8889	0.283466	0.294708	0.336122	0.927247	deoxyribodipyrimidine photo-lyase
gene-PFLU_RS03720	12.5911	0.19684	0.302844	0.515711	0.953858	MerR family DNA-binding transcriptional regulator
gene-PFLU_RS03725	18.9823	-0.480219	0.295746	0.104429	0.831445	DUF1722 domain-containing protein
gene-PFLU_RS03730	4.30152	-0.164885	0.328038	0.615218	0.966107	TIGR02450 family Trp-rich protein
gene-PFLU_RS03735	26.193	0.0430845	0.269145	0.872819	0.991669	NAD(P)/FAD-dependent oxidoreductase
gene-PFLU_RS03740	23.7103	-0.0242501	0.279225	0.930793	0.992507	TIGR01777 family protein
gene-PFLU_RS03745	11.449	-0.0387564	0.296617	0.896043	0.991669	ferrochelatase
gene-PFLU_RS03750	24.7944	-0.00305174	0.275138	0.99115	0.999026	TonB-dependent siderophore receptor
gene-PFLU_RS03755	16.6949	0.293667	0.280622	0.295338	0.917424	PDZ domain-containing protein
gene-PFLU_RS03760	4.23002	0.366146	0.327658	0.263796	0.901065	Nif3-like dinuclear metal center hexameric protein
gene-PFLU_RS03765	16.245	-0.54936	0.296396	0.0638153	0.770363	sulfate adenylyltransferase subunit 2
gene-PFLU_RS03770	634.665	-0.254796	0.300396	0.396326	0.94089	sulfate adenylyltransferase subunit CysN
gene-PFLU_RS03775	15.4829	-0.506287	0.292524	0.0834957	0.800992	acyltransferase
gene-PFLU_RS03780	18.4587	0.230025	0.293769	0.43362	0.94488	phosphate acetyltransferase
gene-PFLU_RS03785	7.87829	-0.0222813	0.324571	0.945269	0.994869	DUF3565 domain-containing protein
gene-PFLU_RS03790	36.7862	-0.0795338	0.308151	0.79633	0.983154	peptidylprolyl isomerase
gene-PFLU_RS03795	26.8246	-0.209858	0.289402	0.468364	0.94488	30S ribosomal protein S20
gene-PFLU_RS03800	16.6654	-0.0626534	0.282823	0.824681	0.989343	murein biosynthesis integral membrane protein MurJ
gene-PFLU_RS03805	37.9316	-0.229281	0.260458	0.378698	0.935576	bifunctional riboflavin kinase/FAD synthetase
gene-PFLU_RS03810	43.0966	0.0922002	0.227717	0.685559	0.977677	isoleucine--tRNA ligase
gene-PFLU_RS03815	14.4206	0.503877	0.301714	0.0949093	0.814657	lipoprotein signal peptidase
gene-PFLU_RS03820	7.31338	-0.0665438	0.319872	0.835204	0.990602	peptidyl-prolyl cis-trans isomerase
gene-PFLU_RS03825	32.0586	-0.0943415	0.303425	0.75586	0.981933	4-hydroxy-3-methylbut-2-enyl diphosphate reductase
gene-PFLU_RS03830	8.92134	0.226382	0.315001	0.472344	0.946816	prepilin-type N-terminal cleavage/methylation domain-containing protein
gene-PFLU_RS03835	7.53114	-0.222598	0.327971	0.49732	0.950533	type IV pilus modification protein PilV
gene-PFLU_RS03840	22.3117	-0.0901819	0.255361	0.723972	0.980213	prepilin-type N-terminal cleavage/methylation domain-containing protein
gene-PFLU_RS03845	5.8195	0.120606	0.32251	0.708434	0.980213	pilus assembly protein PilX
gene-PFLU_RS03850	5.73857	-0.014787	0.328103	0.964053	0.996122	prepilin-type N-terminal cleavage/methylation domain-containing protein
gene-PFLU_RS03855	20.6207	0.627074	0.262232	0.0167892	0.582709	glycine oxidase ThiO
gene-PFLU_RS03860	9.5662	0.221867	0.310318	0.47463	0.948529	hypothetical protein
gene-PFLU_RS03865	22.9462	0.0412451	0.282437	0.883895	0.991669	outer membrane protein assembly factor BamD
gene-PFLU_RS03870	179.473	-0.100516	0.244643	0.68117	0.975192	23S rRNA pseudouridine(1911/1915/1917) synthase RluD
gene-PFLU_RS03875	5.2375	0.343099	0.325013	0.291129	0.917424	peptidoglycan editing factor PgeF
gene-PFLU_RS03880	89.6151	-0.26334	0.23349	0.259386	0.901065	ATP-dependent chaperone ClpB
gene-PFLU_RS03905	31.6515	0.262055	0.269915	0.331608	0.925966	NAD(P)/FAD-dependent oxidoreductase
gene-PFLU_RS03910	122.75	-0.509217	0.271301	0.0605261	0.754178	DUF3094 domain-containing protein
gene-PFLU_RS03915	37.6052	-0.192882	0.275574	0.483973	0.948529	hypothetical protein
gene-PFLU_RS03920	17.344	-0.491885	0.313077	0.116152	0.854416	membrane protein
gene-PFLU_RS03925	3.45992	0.0965316	0.314076	0.758576		hypothetical protein
gene-PFLU_RS03930	3.61326	-0.132445	0.325809	0.684367		DNA gyrase inhibitor YacG
gene-PFLU_RS03935	9.8184	-0.188516	0.307462	0.539786	0.953858	dephospho-CoA kinase
gene-PFLU_RS03940	13.9139	0.191889	0.278587	0.490952	0.948529	prepilin peptidase
gene-PFLU_RS03945	14.8355	0.0117893	0.304036	0.969069	0.996648	type II secretion system F family protein
gene-PFLU_RS03950	19.7183	0.472942	0.269452	0.0792257	0.79569	prepilin-type cleavage/methylation domain-containing protein
gene-PFLU_RS03955	75.1763	-0.033257	0.221154	0.880465	0.991669	O-antigen ligase domain-containing protein
gene-PFLU_RS03965	27.5671	-0.698347	0.292514	0.016968	0.582709	hypothetical protein
gene-PFLU_RS03970	9.73083	0.262321	0.323326	0.417181	0.94488	carboxylating nicotinate-nucleotide diphosphorylase
gene-PFLU_RS03975	17.6164	-0.0527231	0.306453	0.863404	0.991669	DUF1631 domain-containing protein
gene-PFLU_RS03980	8.29802	0.439416	0.320192	0.169953	0.865759	1%2C6-anhydro-N-acetylmuramyl-L-alanine amidase AmpD
gene-PFLU_RS03985	9.31967	-0.256342	0.326827	0.432843	0.94488	membrane protein
gene-PFLU_RS03990	35.0987	-0.0296024	0.272681	0.913551	0.991669	methyl-accepting chemotaxis protein
gene-PFLU_RS03995	4.46333	-0.415685	0.327975	0.205003	0.880134	hypothetical protein
gene-PFLU_RS04000	14.0392	0.713341	0.286598	0.0128104	0.540678	TatD family deoxyribonuclease
gene-PFLU_RS04005	19.6081	0.000633513	0.290836	0.998262	0.999181	catabolite repressor/activator
gene-PFLU_RS04010	34.2342	0.781929	0.281129	0.0054127	0.461351	phosphoenolpyruvate--protein phosphotransferase
gene-PFLU_RS04015	12.964	0.62729	0.316692	0.0476188	0.725439	1-phosphofructokinase
gene-PFLU_RS04020	24.2669	0.459748	0.289645	0.112449	0.854416	PTS fructose-like transporter subunit IIB
gene-PFLU_RS04025	20.0449	0.483558	0.288912	0.094186	0.813171	alkaline phosphatase
gene-PFLU_RS04030	26.652	0.0328117	0.258789	0.899107	0.991669	flavodoxin
gene-PFLU_RS04035	2.76135	0.233358	0.326544	0.474838		hypothetical protein
gene-PFLU_RS04040	50.7078	-0.234658	0.2261	0.299341	0.918642	putative protease
gene-PFLU_RS04045	19.4441	-0.480934	0.290127	0.0973847	0.816254	type III PLP-dependent enzyme
gene-PFLU_RS04050	14.2618	-0.315664	0.303723	0.298658	0.918642	ABC transporter ATP-binding protein
gene-PFLU_RS04055	21.3577	-0.161873	0.2736	0.554092	0.953858	ABC transporter permease
gene-PFLU_RS04060	31.3451	-0.0695222	0.246256	0.777701	0.982132	glycine/betaine ABC transporter substrate-binding protein
gene-PFLU_RS04065	5.91683	-0.62735	0.320349	0.050191	0.729863	ABC transporter permease
gene-PFLU_RS04070	55.9581	-0.238361	0.217155	0.272356	0.9057	peptide chain release factor 3
gene-PFLU_RS04075	2.89509	-0.146618	0.313723	0.64025		hypothetical protein
gene-PFLU_RS04080	7.05455	0.0896152	0.323398	0.781699	0.982132	hypothetical protein
gene-PFLU_RS04085	9.10573	-0.102103	0.313758	0.744864	0.981267	ABC transporter ATP-binding protein
gene-PFLU_RS04090	10.7974	0.428814	0.294932	0.145963	0.865759	ABC transporter ATP-binding protein
gene-PFLU_RS04095	8.03812	0.268821	0.320625	0.40179	0.943733	peptide transporter
gene-PFLU_RS04100	7.70255	-0.0201634	0.314647	0.948904	0.994973	peptide ABC transporter permease
gene-PFLU_RS04105	26.3484	0.253468	0.255933	0.321993	0.922378	ABC transporter substrate-binding protein
gene-PFLU_RS04110	21.5988	-0.121366	0.269775	0.652799	0.970073	outer membrane porin%2C OprD family
gene-PFLU_RS04115	22.3922	0.523618	0.256714	0.0413806	0.695585	ABC transporter substrate-binding protein
gene-PFLU_RS04120	68.6065	-0.248473	0.221179	0.261268	0.901065	ABC transporter substrate-binding protein
gene-PFLU_RS04125	57.5665	0.0290897	0.217269	0.893491	0.991669	ABC transporter substrate-binding protein
gene-PFLU_RS04130	16.9894	0.120783	0.289522	0.676547	0.972893	DUF541 domain-containing protein
gene-PFLU_RS04135	5.42098	0.00405318	0.326416	0.990093	0.999026	sensor histidine kinase
gene-PFLU_RS04140	8.64741	-0.576129	0.304647	0.0586063	0.749373	DNA-binding response regulator
gene-PFLU_RS04145	36.5453	-0.299711	0.240395	0.212491	0.882691	ABC transporter ATP-binding protein/permease
gene-PFLU_RS04150	38.6706	-0.462819	0.297429	0.119692	0.854416	DUF1043 domain-containing protein
gene-PFLU_RS04155	11.7077	0.323639	0.314	0.302683	0.918642	alpha/beta hydrolase
gene-PFLU_RS04160	21.7072	-0.213102	0.291	0.463979	0.94488	tryptophan--tRNA ligase
gene-PFLU_RS04165	17.9677	0.00720299	0.28995	0.980181	0.999026	cell division protein ZapE
gene-PFLU_RS04170	17.163	-0.447743	0.310859	0.149771	0.865759	GlxA family transcriptional regulator
gene-PFLU_RS04175	27.0229	-0.042979	0.253998	0.865632	0.991669	acyl-CoA dehydrogenase
gene-PFLU_RS04180	31.0475	-0.0709836	0.285779	0.803836	0.984108	NADP(H)-dependent aldo-keto reductase
gene-PFLU_RS04185	33.4099	-0.730593	0.267278	0.0062674	0.489489	50S ribosomal protein L13
gene-PFLU_RS04190	48.3745	-0.343063	0.309093	0.267042	0.901065	30S ribosomal protein S9
gene-PFLU_RS04195	19.9811	-0.253276	0.263523	0.336494	0.927247	ubiquinol-cytochrome c reductase iron-sulfur subunit
gene-PFLU_RS04200	12.4299	-0.193758	0.293005	0.508434	0.953858	cytochrome b
gene-PFLU_RS04205	26.794	0.16202	0.243588	0.505961	0.953858	cytochrome c
gene-PFLU_RS04210	30.5976	-0.107426	0.294607	0.715379	0.980213	stringent starvation protein A
gene-PFLU_RS04215	7.97879	0.0692708	0.312928	0.82481	0.989343	ClpXP protease specificity-enhancing factor
gene-PFLU_RS04220	16.5736	0.171719	0.284472	0.546084	0.953858	FadR family transcriptional regulator
gene-PFLU_RS04225	57.3166	0.153606	0.259595	0.554043	0.953858	hypothetical protein
gene-PFLU_RS04230	26.3348	0.187582	0.264949	0.478949	0.948529	hypothetical protein
gene-PFLU_RS04235	5.78013	-0.156861	0.325567	0.629942	0.966107	5-dehydro-4-deoxyglucarate dehydratase
gene-PFLU_RS04240	7.06723	0.348159	0.314791	0.268726	0.902666	aldehyde dehydrogenase family protein
gene-PFLU_RS04245	39.3709	-0.169477	0.234048	0.468997	0.94488	MFS transporter
gene-PFLU_RS04250	13.407	0.143136	0.293968	0.626323	0.966107	galactarate dehydratase
gene-PFLU_RS04255	20.4902	0.173667	0.287688	0.546068	0.953858	hypothetical protein
gene-PFLU_RS04260	8.79428	0.421753	0.311574	0.175856	0.865759	hypothetical protein
gene-PFLU_RS04265	36.1983	-0.291954	0.267002	0.274195	0.9057	N-acetyltransferase
gene-PFLU_RS04270	15.7887	0.233771	0.304668	0.442906	0.94488	AEC family transporter
gene-PFLU_RS04275	7.13091	0.182067	0.318323	0.567352	0.959143	4-carboxymuconolactone decarboxylase
gene-PFLU_RS04280	9.43022	0.493445	0.303788	0.10431	0.831445	conjugal transfer protein TraR
gene-PFLU_RS04285	5.77387	0.248116	0.32394	0.443716	0.94488	septal ring lytic transglycosylase RlpA family protein
gene-PFLU_RS04290	14.0952	0.258567	0.286494	0.366779	0.934991	Asp-tRNA(Asn)/Glu-tRNA(Gln) amidotransferase GatCAB subunit B
gene-PFLU_RS04295	28.672	0.0828595	0.26307	0.752783	0.981267	Asp-tRNA(Asn)/Glu-tRNA(Gln) amidotransferase GatCAB subunit A
gene-PFLU_RS04300	54.6632	-0.352237	0.300748	0.241517	0.892141	Asp-tRNA(Asn)/Glu-tRNA(Gln) amidotransferase subunit GatC
gene-PFLU_RS04305	22.7613	-0.381303	0.272385	0.161553	0.865759	rod shape-determining protein
gene-PFLU_RS04310	10.7179	0.0923314	0.304546	0.761755	0.982117	rod shape-determining protein MreC
gene-PFLU_RS04315	6.21287	-0.380576	0.322579	0.238083	0.892141	rod shape-determining protein MreD
gene-PFLU_RS04320	15.7537	-0.284417	0.284637	0.317685	0.921517	septum formation inhibitor Maf
gene-PFLU_RS04325	34.6424	0.0444229	0.242377	0.854579	0.990715	ribonuclease G
gene-PFLU_RS04330	68.9838	-0.120191	0.241299	0.618414	0.966107	TIGR02099 family protein
gene-PFLU_RS04335	13.6843	0.691381	0.283976	0.0149063	0.568392	carbon-nitrogen hydrolase family protein
gene-PFLU_RS04340	41.6104	-0.144939	0.274997	0.598154	0.963632	metalloprotease TldD
gene-PFLU_RS04345	28.5072	-0.315828	0.281946	0.26264	0.901065	ribosome-associated protein
gene-PFLU_RS04350	35.2458	0.336815	0.232767	0.147896	0.865759	metalloprotease PmbA
gene-PFLU_RS04355	9.37941	-0.33586	0.325132	0.301606	0.918642	hypothetical protein
gene-PFLU_RS04360	8.74741	0.160024	0.306545	0.601653	0.963935	class II fumarate hydratase
gene-PFLU_RS04365	5.16035	-0.296294	0.326863	0.364683	0.933906	hypothetical protein
gene-PFLU_RS04370	7.1551	-0.340231	0.326509	0.297399	0.918115	superoxide dismutase
gene-PFLU_RS04375	11.2844	0.0347283	0.296421	0.906734	0.991669	ZIP family metal transporter
gene-PFLU_RS04380	18.7296	-0.678087	0.290193	0.0194563	0.591332	HPr family phosphocarrier protein
gene-PFLU_RS04385	24.3098	-0.0966675	0.273735	0.723982	0.980213	RNase adaptor protein RapZ
gene-PFLU_RS04390	20.6184	-0.573064	0.310156	0.064651	0.770692	PTS IIA-like nitrogen-regulatory protein PtsN
gene-PFLU_RS04395	844.613	-0.19834	0.291636	0.496444	0.950429	ribosome-associated translation inhibitor RaiA
gene-PFLU_RS04400	53.455	-0.234597	0.26969	0.384367	0.936016	RNA polymerase sigma-54 factor
gene-PFLU_RS04405	23.3664	0.512927	0.282815	0.069732	0.779398	LPS export ABC transporter ATP-binding protein
gene-PFLU_RS04410	52.3112	-0.212995	0.299377	0.4768	0.948529	lipopolysaccharide transport periplasmic protein LptA
gene-PFLU_RS04415	52.886	-0.271213	0.25851	0.294115	0.917424	LPS export ABC transporter periplasmic protein LptC
gene-PFLU_RS04420	16.5425	-0.135426	0.29321	0.644172	0.966889	3-deoxy-D-manno-octulosonate 8-phosphate phosphatase
gene-PFLU_RS04425	39.1608	0.431766	0.23169	0.0623846	0.761074	KpsF/GutQ family sugar-phosphate isomerase
gene-PFLU_RS04430	81.47	-0.276642	0.27868	0.320862	0.922378	phospholipid ABC transporter ATP-binding protein MlaF
gene-PFLU_RS04435	17.7374	0.253558	0.276691	0.359461	0.933906	lipid asymmetry maintenance ABC transporter permease subunit MlaE
gene-PFLU_RS04440	137.233	-0.515954	0.264167	0.0508035	0.729863	outer membrane lipid asymmetry maintenance protein MlaD
gene-PFLU_RS04445	42.3765	-0.0544953	0.253923	0.830069	0.990386	ABC transporter substrate-binding protein
gene-PFLU_RS04450	3.63029	0.0146902	0.317373	0.963082		STAS domain-containing protein
gene-PFLU_RS04455	1.72974	-0.205926	0.303655	0.497671		BolA family transcriptional regulator
gene-PFLU_RS04460	18.2503	0.362212	0.271576	0.182289	0.865759	UDP-N-acetylglucosamine 1-carboxyvinyltransferase
gene-PFLU_RS04465	36.7454	0.166708	0.274164	0.543148	0.953858	ATP phosphoribosyltransferase
gene-PFLU_RS04470	42.1003	-0.0517376	0.245913	0.833363	0.990602	histidinol dehydrogenase
gene-PFLU_RS04475	14.3864	0.0104014	0.299573	0.972302	0.997563	histidinol-phosphate transaminase
gene-PFLU_RS04480	14.7814	-0.243748	0.299534	0.415783	0.94488	uracil-xanthine permease
gene-PFLU_RS04485	15.7091	0.109823	0.313436	0.726051	0.980213	uracil phosphoribosyltransferase
gene-PFLU_RS04490	8.98241	-0.24831	0.317694	0.434449	0.94488	hypoxanthine-guanine phosphoribosyltransferase
gene-PFLU_RS04495	31.0034	0.0457135	0.247749	0.853609	0.990715	cupin fold metalloprotein%2C WbuC family
gene-PFLU_RS04500	4.52065	0.505069	0.326277	0.121629	0.854416	hypothetical protein
gene-PFLU_RS04505	13.2684	-0.855744	0.318624	0.00723673	0.506479	hypothetical protein
gene-PFLU_RS04510	17.5308	-0.1719	0.285716	0.547408	0.953858	malate dehydrogenase (quinone)
gene-PFLU_RS04515	18.6361	-0.255148	0.283059	0.367378	0.934991	hypothetical protein
gene-PFLU_RS04520	35.4775	0.0595597	0.270181	0.825526	0.989343	hypothetical protein
gene-PFLU_RS04525	1.227	0.119773	0.294287	0.684013		hypothetical protein
gene-PFLU_RS04530	2.9162	-0.129996	0.327296	0.691234		hypothetical protein
gene-PFLU_RS04535	41.6534	-0.55133	0.254027	0.0299793	0.681043	acyltransferase
gene-PFLU_RS04540	13.7416	0.580938	0.323322	0.0723704	0.779398	CPXCG motif-containing cysteine-rich protein
gene-PFLU_RS04545	3.7085	0.310493	0.327122	0.342536		hypothetical protein
gene-PFLU_RS04550	9.33849	0.132691	0.319646	0.678055	0.973504	SOS response-associated peptidase
gene-PFLU_RS04555	67.8874	-0.20068	0.281502	0.475914	0.948529	methyl-accepting chemotaxis protein
gene-PFLU_RS04560	19.6694	-0.141735	0.295321	0.631274	0.966107	peptidase M48
gene-PFLU_RS04565	11.8455	-0.372233	0.303682	0.220299	0.885087	UPF0016 domain-containing protein
gene-PFLU_RS04570	15.4839	-0.310179	0.296915	0.296174	0.917424	16S rRNA methyltransferase
gene-PFLU_RS04575	5.5681	0.249739	0.32524	0.442571	0.94488	2-hydroxyacid dehydrogenase
gene-PFLU_RS04580	8.11089	-0.032886	0.318588	0.917785	0.991669	lysine transporter LysE
gene-PFLU_RS04585	35.8202	0.00296269	0.284677	0.991696	0.999026	fatty acid--CoA ligase
gene-PFLU_RS04590	354.981	-0.426725	0.26822	0.111621	0.851943	DUF1302 domain-containing protein
gene-PFLU_RS04595	87.0498	-0.0768767	0.269445	0.775403	0.982132	DUF1329 domain-containing protein
gene-PFLU_RS04600	45.1658	-0.199161	0.249335	0.424425	0.94488	LuxR family transcriptional regulator
gene-PFLU_RS04605	15.5688	0.696173	0.291189	0.016812	0.582709	hypothetical protein
gene-PFLU_RS04610	17.3026	0.110531	0.280956	0.694016	0.979241	MCE family protein
gene-PFLU_RS04615	4.02617	-0.071496	0.326386	0.826608	0.98946	paraquat-inducible protein A
gene-PFLU_RS04620	33.9608	-0.0195454	0.234171	0.933481	0.992923	paraquat-inducible protein A
gene-PFLU_RS04625	8.65642	-0.175505	0.317945	0.580949	0.96078	MBL fold metallo-hydrolase
gene-PFLU_RS04630	58.362	0.0662916	0.216564	0.759524	0.981933	OmpA family lipoprotein
gene-PFLU_RS04635	8.09417	0.184148	0.316196	0.560307	0.954453	BON domain-containing protein
gene-PFLU_RS04640	23.6348	-0.255759	0.306419	0.403904	0.943733	phosphoheptose isomerase
gene-PFLU_RS04645	9.1853	0.354796	0.315805	0.26124	0.901065	YraN family protein
gene-PFLU_RS04650	59.1848	0.0135229	0.238598	0.954803	0.995177	penicillin-binding protein activator
gene-PFLU_RS04655	17.5201	0.0599099	0.279482	0.830266	0.990408	16S rRNA (cytidine(1402)-2'-O)-methyltransferase
gene-PFLU_RS04660	12.4126	-0.0618445	0.296448	0.834746	0.990602	division/cell wall cluster transcriptional repressor MraZ
gene-PFLU_RS04665	10.0007	0.803915	0.301348	0.00763664	0.519168	16S rRNA (cytosine(1402)-N(4))-methyltransferase RsmH
gene-PFLU_RS04670	16.6621	-0.469738	0.298339	0.115369	0.854416	cell division protein FtsL
gene-PFLU_RS04675	22.6274	0.058692	0.266604	0.825757	0.989343	penicillin-binding protein 2
gene-PFLU_RS04680	14.7594	0.37282	0.307941	0.226016	0.888754	UDP-N-acetylmuramoyl-L-alanyl-D-glutamate--2%2C6-diaminopimelate ligase
gene-PFLU_RS04685	19.7458	0.11564	0.29642	0.696446	0.979379	UDP-N-acetylmuramoyl-tripeptide--D-alanyl-D-alanine ligase
gene-PFLU_RS04690	13.4336	0.167528	0.287497	0.560088	0.954453	phospho-N-acetylmuramoyl-pentapeptide-transferase
gene-PFLU_RS04695	28.67	-0.299792	0.274533	0.274831	0.9057	UDP-N-acetylmuramoyl-L-alanine--D-glutamate ligase
gene-PFLU_RS04700	11.1005	0.0313849	0.313859	0.920347	0.991669	cell division protein FtsW
gene-PFLU_RS04705	8.06923	-0.179909	0.30914	0.560589	0.954453	undecaprenyldiphospho-muramoylpentapeptide beta-N- acetylglucosaminyltransferase
gene-PFLU_RS04710	30.4883	0.170551	0.263602	0.517631	0.953858	UDP-N-acetylmuramate--L-alanine ligase
gene-PFLU_RS04715	27.4819	0.0873373	0.27529	0.75105	0.981267	D-alanine--D-alanine ligase
gene-PFLU_RS04720	13.5277	-0.389018	0.297164	0.190499	0.871189	cell division protein FtsQ/DivIB
gene-PFLU_RS04725	13.7177	0.208681	0.286019	0.465632	0.94488	cell division protein FtsA
gene-PFLU_RS04730	25.9673	-0.559225	0.272584	0.0402113	0.695585	cell division protein FtsZ
gene-PFLU_RS04735	20.5261	-0.703861	0.296818	0.017723	0.58677	UDP-3-O-[3-hydroxymyristoyl] N-acetylglucosamine deacetylase
gene-PFLU_RS04740	26.756	-0.163547	0.320163	0.609474	0.966107	hypothetical protein
gene-PFLU_RS04750	38.7458	-0.245508	0.241078	0.3085	0.919118	GGDEF domain-containing protein
gene-PFLU_RS04755	9.60649	-0.191343	0.308463	0.535052	0.953858	outer membrane porin%2C OprD family
gene-PFLU_RS04760	14.0125	-0.760518	0.303877	0.0123245	0.540678	HAMP domain-containing protein
gene-PFLU_RS04765	11.8991	0.0868868	0.293583	0.767266	0.982132	DNA-binding response regulator
gene-PFLU_RS04770	52.8408	0.0674723	0.275548	0.80656	0.984368	multidrug efflux RND transporter permease subunit
gene-PFLU_RS04775	6.18603	-0.262705	0.318569	0.409576	0.943733	efflux RND transporter periplasmic adaptor subunit
gene-PFLU_RS04780	3.86744	-0.321375	0.32588	0.324047	0.924966	hypothetical protein
gene-PFLU_RS04785	14.9765	0.0275201	0.301532	0.92728	0.991669	ABC transporter substrate-binding protein
gene-PFLU_RS04790	12.5795	-0.45115	0.302352	0.135664	0.858772	YkgJ family cysteine cluster protein
gene-PFLU_RS04795	4.37666	0.264784	0.327274	0.418481	0.94488	N-acetyltransferase
gene-PFLU_RS04800	21.3559	-0.452163	0.281531	0.108255	0.840856	chemotaxis protein CheV
gene-PFLU_RS04805	8.35656	-0.168865	0.314997	0.591901	0.962808	D-glycerate dehydrogenase
gene-PFLU_RS04810	22.5131	-0.372067	0.303654	0.220464	0.885087	LysR family transcriptional regulator
gene-PFLU_RS04815	14.2862	0.363172	0.305945	0.235207	0.892141	RND transporter
gene-PFLU_RS04820	40.1925	-0.085969	0.24448	0.725108	0.980213	FUSC family protein
gene-PFLU_RS04825	0.441534	-0.0836036	0.212695	0.69427		DUF1656 domain-containing protein
gene-PFLU_RS04830	6.58959	-0.0386764	0.326538	0.905716	0.991669	HlyD family secretion protein
gene-PFLU_RS04835	2.79569	-0.391784	0.326235	0.22978		hypothetical protein
gene-PFLU_RS04840	10.1433	0.0637252	0.304767	0.834374	0.990602	short-chain dehydrogenase
gene-PFLU_RS04845	13.0395	-0.459573	0.316252	0.146172	0.865759	hypothetical protein
gene-PFLU_RS04850	18.3641	-0.259124	0.272467	0.34159	0.927805	hypothetical protein
gene-PFLU_RS04855	8.78344	-0.590886	0.322093	0.0665767	0.770692	hypothetical protein
gene-PFLU_RS04860	38.6558	-0.157494	0.261809	0.547466	0.953858	mannose-1-phosphate guanylyltransferase/mannose-6-phosphate isomerase
gene-PFLU_RS04865	3.80308	-0.586653	0.327423	0.0731764		alginate biosynthesis protein AlgF
gene-PFLU_RS04870	7.53747	0.168787	0.315384	0.592525	0.962808	alginate O-acetylase
gene-PFLU_RS04875	17.2713	0.191242	0.279983	0.494576	0.950429	MBOAT family protein
gene-PFLU_RS04880	12.8831	0.00168507	0.309869	0.995661	0.999026	mannuronate-specific alginate lyase
gene-PFLU_RS04885	13.3815	0.3128	0.285646	0.273489	0.9057	alginate O-acetyltransferase
gene-PFLU_RS04890	40.2452	0.379477	0.269693	0.159406	0.865759	right-handed parallel beta-helix repeat-containing protein
gene-PFLU_RS04895	8.09094	-0.140659	0.319059	0.659317	0.970833	alginate biosynthesis protein AlgE
gene-PFLU_RS04900	10.2458	0.0203162	0.311973	0.948077	0.994869	sel1 repeat family protein
gene-PFLU_RS04905	5.10353	-0.12268	0.324755	0.705608	0.980177	alginate biosynthesis protein Alg44
gene-PFLU_RS04910	13.5387	-0.357989	0.320428	0.263901	0.901065	glycosyl transferase
gene-PFLU_RS04915	11.8393	-0.189572	0.313735	0.545683	0.953858	nucleotide sugar dehydrogenase
gene-PFLU_RS04920	16.3455	-0.112002	0.313337	0.720756	0.980213	peroxide stress protein YaaA
gene-PFLU_RS04925	39.7181	0.218486	0.28833	0.448594	0.94488	polysaccharide deacetylase family protein
gene-PFLU_RS04930	211.459	-0.507636	0.238918	0.0336091	0.685473	PhoH family protein
gene-PFLU_RS04935	16.1507	0.0126925	0.27988	0.963829	0.996076	cyclic pyranopterin monophosphate synthase MoaC
gene-PFLU_RS04940	5.38458	0.0424173	0.326092	0.896505	0.991669	molybdopterin converting factor subunit 1
gene-PFLU_RS04945	3.43979	0.408111	0.319439	0.201395		molybdopterin synthase catalytic subunit MoaE
gene-PFLU_RS04950	120.033	-0.327759	0.240445	0.17284	0.865759	ATP-dependent RNA helicase RhlB
gene-PFLU_RS04955	12.0855	-0.118209	0.302024	0.69551	0.979241	carboxylesterase
gene-PFLU_RS04960	80.5711	-0.273185	0.295609	0.355413	0.933906	amino acid ABC transporter substrate-binding protein
gene-PFLU_RS04965	18.0421	-0.137619	0.275017	0.616791	0.966107	amino acid ABC transporter permease
gene-PFLU_RS04970	13.7718	-0.0608265	0.310616	0.844747	0.99065	amino acid ABC transporter permease
gene-PFLU_RS04975	26.1357	0.205214	0.261315	0.43227	0.94488	amino acid ABC transporter ATP-binding protein
gene-PFLU_RS04980	53.915	-0.373314	0.302796	0.217617	0.885087	type II toxin-antitoxin system MqsA family antitoxin
gene-PFLU_RS04985	34.4476	-0.0691211	0.325573	0.831868	0.990602	type II toxin-antitoxin system MqsR family toxin
gene-PFLU_RS04990	2.71808	-0.0403093	0.325624	0.901481		FadR family transcriptional regulator
gene-PFLU_RS04995	5.99573	0.277251	0.326191	0.395344	0.940558	cyanate MFS transporter
gene-PFLU_RS05000	2.55855	0.238778	0.324486	0.461814		DUF1120 domain-containing protein
gene-PFLU_RS05005	13.299	0.283496	0.304304	0.351531	0.932207	DUF1120 domain-containing protein
gene-PFLU_RS05010	36.3987	-0.559074	0.267591	0.0366821	0.685473	outer membrane usher protein
gene-PFLU_RS05015	14.7557	0.355418	0.279038	0.202759	0.880134	fimbrial chaperone protein
gene-PFLU_RS05020	6.73062	0.197212	0.324719	0.543632	0.953858	DUF1120 domain-containing protein
gene-PFLU_RS05025	6.25578	0.0378453	0.320996	0.906147	0.991669	DUF1120 domain-containing protein
gene-PFLU_RS05030	6.98348	-4.54707e-05	0.322061	0.999887	0.999887	DUF1120 domain-containing protein
gene-PFLU_RS05035	3.2349	0.161773	0.321099	0.614393		DUF1120 domain-containing protein
gene-PFLU_RS05040	9.61035	-0.137417	0.305916	0.65329	0.970444	DUF1120 domain-containing protein
gene-PFLU_RS05045	58.3221	-0.347767	0.238976	0.145603	0.865759	response regulator
gene-PFLU_RS05050	12.9107	0.181097	0.292044	0.535191	0.953858	DNA-binding response regulator
gene-PFLU_RS05055	3.29606	-0.10812	0.323682	0.738356		nuclear transport factor 2 family protein
gene-PFLU_RS05060	3.23005	0.00349174	0.324149	0.991405		GIY-YIG nuclease family protein
gene-PFLU_RS05065	8.09621	-0.23672	0.318126	0.456811	0.94488	glutathione S-transferase family protein
gene-PFLU_RS05070	38.4353	-0.073293	0.262679	0.780228	0.982132	TonB-dependent receptor
gene-PFLU_RS05075	13.7329	0.257634	0.289182	0.37298	0.934991	D-alanyl-D-alanine carboxypeptidase/D-alanyl-D-alanine-endopeptidase
gene-PFLU_RS05080	7.39973	-0.370293	0.323271	0.252019	0.901065	IclR family transcriptional regulator
gene-PFLU_RS05085	23.63	0.339358	0.274377	0.21615	0.885087	homogentisate 1%2C2-dioxygenase
gene-PFLU_RS05090	7.15263	-0.0852655	0.317991	0.788593	0.983131	fumarylacetoacetase
gene-PFLU_RS05095	4.90683	0.0396327	0.327727	0.903745	0.991669	maleylacetoacetate isomerase
gene-PFLU_RS05100	17.0669	0.269365	0.281133	0.337991	0.927805	MFS transporter
gene-PFLU_RS05105	13.4535	0.389039	0.286555	0.174577	0.865759	hypothetical protein
gene-PFLU_RS05110	21.4022	0.251675	0.306946	0.412255	0.944761	Glu/Leu/Phe/Val dehydrogenase
gene-PFLU_RS05115	77.5837	-0.705627	0.275432	0.0104104	0.533136	hypothetical protein
gene-PFLU_RS05120	10.2572	0.0174462	0.305776	0.954501	0.995177	hypothetical protein
gene-PFLU_RS05125	8.29739	-0.619358	0.320994	0.0536688	0.742108	DUF3509 domain-containing protein
gene-PFLU_RS05130	53.3713	0.112604	0.236532	0.63403	0.966107	serine/threonine transporter
gene-PFLU_RS05135	11.6601	0.410583	0.302817	0.175137	0.865759	L-serine ammonia-lyase
gene-PFLU_RS05140	11.461	-0.238174	0.298749	0.425313	0.94488	LysR family transcriptional regulator
gene-PFLU_RS05145	246.395	-0.561818	0.263444	0.0329587	0.685473	hypothetical protein
gene-PFLU_RS05150	11.7158	-0.0827941	0.299423	0.782155	0.982132	MFS transporter
gene-PFLU_RS05155	11.1595	0.168885	0.301553	0.575445	0.960396	LysR family transcriptional regulator
gene-PFLU_RS05160	37.5858	-0.179581	0.257014	0.484728	0.948529	TonB-dependent siderophore receptor
gene-PFLU_RS05165	4.88215	0.443521	0.328196	0.17657	0.865759	FecR family protein
gene-PFLU_RS05170	1.70925	0.28249	0.307707	0.358593		RNA polymerase sigma factor
gene-PFLU_RS05175	2.22953	-0.276187	0.318276	0.385526		DUF3649 domain-containing protein
gene-PFLU_RS05180	21.9277	-0.0126732	0.27646	0.963437	0.995988	PepSY domain-containing protein
gene-PFLU_RS05185	2.45561	-0.738865	0.319588	0.0207817		DUF3325 domain-containing protein
gene-PFLU_RS05190	2.29901	-0.0687397	0.315378	0.82746		RNA polymerase sigma factor
gene-PFLU_RS05195	13.5114	0.0422945	0.310602	0.891687	0.991669	FecR family protein
gene-PFLU_RS05200	2.06758	0.246077	0.313955	0.433158		glutaredoxin family protein
gene-PFLU_RS05205	11.4923	0.020404	0.289817	0.943873	0.994869	nucleoid-associated protein YejK
gene-PFLU_RS05210	16.4647	-0.90084	0.303839	0.00302821	0.389371	HU family DNA-binding protein
gene-PFLU_RS05215	9.62738	0.102974	0.313298	0.742399	0.981223	23S rRNA (adenine(1618)-N(6))-methyltransferase RlmF
gene-PFLU_RS05220	39.0085	0.0722374	0.238889	0.762356	0.982117	valine--tRNA ligase
gene-PFLU_RS05225	6.45789	-0.620893	0.325393	0.0563743	0.742108	hypothetical protein
gene-PFLU_RS05230	4.08732	0.682646	0.327448	0.0370924	0.685473	DNA polymerase III subunit chi
gene-PFLU_RS05235	22.6258	-0.203848	0.272822	0.454954	0.94488	leucyl aminopeptidase
gene-PFLU_RS05240	20.9858	-0.44313	0.288702	0.124807	0.855091	LPS export ABC transporter permease LptF
gene-PFLU_RS05245	11.6758	-0.0372195	0.309246	0.904201	0.991669	LPS export ABC transporter permease LptG
gene-PFLU_RS05250	72.4091	0.0981903	0.244485	0.687964	0.978079	elongation factor 4
gene-PFLU_RS05255	33.9491	-0.365623	0.261198	0.161575	0.865759	signal peptidase I
gene-PFLU_RS05260	9.71865	-0.138326	0.321521	0.667034	0.971025	ribonuclease 3
gene-PFLU_RS05265	22.8725	-0.11546	0.306804	0.706671	0.980177	GTPase Era
gene-PFLU_RS05270	4.09412	-0.400578	0.319361	0.20973	0.880134	DNA repair protein RecO
gene-PFLU_RS05275	136.511	0.226799	0.318103	0.475862	0.948529	pyridoxine 5'-phosphate synthase
gene-PFLU_RS05280	30.3308	0.0686434	0.243002	0.777575	0.982132	multicopper oxidase family protein
gene-PFLU_RS05285	5.68474	-0.492792	0.327648	0.132574	0.858772	tRNA adenosine(34) deaminase TadA
gene-PFLU_RS05290	6.26143	-0.225272	0.326098	0.489683	0.948529	tRNA 5-methoxyuridine(34)/uridine 5-oxyacetic acid(34) synthase CmoB
gene-PFLU_RS05295	4.42044	-0.325594	0.327799	0.320577	0.922378	carboxy-S-adenosyl-L-methionine synthase CmoA
gene-PFLU_RS05300	11.6026	-0.0133705	0.30817	0.965393	0.996394	lysoplasmalogenase
gene-PFLU_RS05305	40.9618	0.199731	0.230241	0.385676	0.936016	peptidase inhibitor
gene-PFLU_RS05310	23.8058	0.150384	0.253377	0.552834	0.953858	endopeptidase La
gene-PFLU_RS05315	18.9353	-0.373867	0.284108	0.188196	0.870899	FCD domain-containing protein
gene-PFLU_RS05320	7.86379	0.542089	0.310443	0.0807804	0.79828	amidase
gene-PFLU_RS05325	4.00633	0.532439	0.32768	0.104189	0.831445	DUF2334 domain-containing protein
gene-PFLU_RS05330	17.8461	0.0942298	0.273769	0.7307	0.980213	MFS transporter
gene-PFLU_RS05335	5.60718	0.437665	0.327415	0.181311	0.865759	SDR family NAD(P)-dependent oxidoreductase
gene-PFLU_RS05340	2.74708	-0.06187	0.326375	0.849648		KR domain-containing protein
gene-PFLU_RS05345	5.57741	0.555771	0.324184	0.0864615	0.800992	hypothetical protein
gene-PFLU_RS05350	4.35886	-0.193998	0.326292	0.552141	0.953858	GTP-binding protein
gene-PFLU_RS05355	16.3145	0.0512911	0.273615	0.851302	0.99065	hypothetical protein
gene-PFLU_RS05360	23.7949	0.0480861	0.261954	0.854353	0.990715	GGDEF domain-containing protein
gene-PFLU_RS05365	22.6152	0.00939769	0.279795	0.973206	0.997563	methylamine utilization protein
gene-PFLU_RS05370	33.6945	-0.268947	0.273036	0.324612	0.925292	HAMP domain-containing protein
gene-PFLU_RS05375	9.49461	-0.138078	0.304637	0.650365	0.969498	DUF3034 domain-containing protein
gene-PFLU_RS05380	6.20606	0.0259729	0.325911	0.936481	0.993657	group 1 truncated hemoglobin
gene-PFLU_RS05385	31.2432	0.0777753	0.256705	0.761908	0.982117	glucose/quinate/shikimate family membrane-bound PQQ-dependent dehydrogenase
gene-PFLU_RS05390	13.8969	-0.111143	0.307631	0.717885	0.980213	TonB-dependent receptor
gene-PFLU_RS05395	3.44189	-0.220239	0.323056	0.495405		DUF2132 domain-containing protein
gene-PFLU_RS05400	2.55747	0.109586	0.324884	0.735884		hypothetical protein
gene-PFLU_RS05405	157.63	0.135143	0.252453	0.592429	0.962808	siderophore-interacting protein
gene-PFLU_RS05410	3.7072	-0.125329	0.328384	0.702719		PadR family transcriptional regulator
gene-PFLU_RS05415	6.17238	0.0498192	0.323812	0.877727	0.991669	type 1 fimbrial protein
gene-PFLU_RS05420	4.76217	-0.128322	0.328347	0.695936	0.979241	type 1 fimbrial protein
gene-PFLU_RS05425	48.4752	-0.123455	0.25167	0.62375	0.966107	outer membrane usher protein
gene-PFLU_RS05430	13.6781	0.175211	0.284604	0.538138	0.953858	fimbrial protein StfD
gene-PFLU_RS05435	3.74371	-0.0707584	0.327308	0.828845		type 1 fimbrial protein
gene-PFLU_RS05440	3.00116	-0.108162	0.325209	0.739442		exotoxin
gene-PFLU_RS05445	3.42051	0.312979	0.328392	0.340557		pilus protein
gene-PFLU_RS05450	4.72523	-0.428877	0.326361	0.188806	0.870899	exotoxin
gene-PFLU_RS05455	16.6221	-0.328577	0.277937	0.237127	0.892141	hypothetical protein
gene-PFLU_RS05465	62.268	-0.0657122	0.240824	0.784958	0.982132	penicillin-binding protein
gene-PFLU_RS05470	35.9124	-0.102266	0.237501	0.666765	0.971025	hypothetical protein
gene-PFLU_RS05475	14.547	-0.326294	0.275935	0.237006	0.892141	amino acid permease
gene-PFLU_RS05480	156.96	0.224509	0.229708	0.328388	0.925966	hypothetical protein
gene-PFLU_RS05485	37.7974	0.304412	0.258228	0.238459	0.892141	OpgC domain-containing protein
gene-PFLU_RS05490	28.0782	-0.278949	0.273291	0.307395	0.919118	FMN-binding glutamate synthase family protein
gene-PFLU_RS05495	9.66436	-0.103355	0.312771	0.741061	0.981223	type B 50S ribosomal protein L31
gene-PFLU_RS05500	12.6867	0.474622	0.304631	0.119229	0.854416	addiction module antidote protein%2C HigA family
gene-PFLU_RS05505	18.7918	0.18495	0.265065	0.48533	0.948529	hybrid sensor histidine kinase/response regulator
gene-PFLU_RS05510	22.0805	-0.0924103	0.272673	0.734681	0.980213	GHKL domain-containing protein
gene-PFLU_RS05515	9.09803	0.388205	0.305193	0.203373	0.880134	cytochrome B6
gene-PFLU_RS05520	117.742	-0.466802	0.217723	0.0320316	0.685473	GGDEF domain-containing protein
gene-PFLU_RS05525	22.8075	0.147692	0.25063	0.555671	0.953858	two-component system response regulator
gene-PFLU_RS05530	4.65945	0.0589005	0.328291	0.857611	0.99075	NUDIX domain-containing protein
gene-PFLU_RS05535	2.37338	-0.117488	0.317111	0.711015		GNAT family N-acetyltransferase
gene-PFLU_RS05540	7.1814	-0.292762	0.322563	0.364083	0.933906	LysR family transcriptional regulator
gene-PFLU_RS05545	102.655	0.139545	0.214852	0.516021	0.953858	hypothetical protein
gene-PFLU_RS05550	9.266	-0.103483	0.306642	0.735761	0.980213	alpha/beta hydrolase
gene-PFLU_RS05555	10.4773	-0.0500632	0.325959	0.877935	0.991669	DsbA family oxidoreductase
gene-PFLU_RS05560	2.97965	-0.170909	0.325482	0.599518		hypothetical protein
gene-PFLU_RS05565	1.95578	0.0788601	0.317956	0.804117		transporter
gene-PFLU_RS05570	2.54746	0.328329	0.323906	0.310747		transporter
gene-PFLU_RS05575	42.2678	-0.432505	0.279201	0.121362	0.854416	fatty acid desaturase
gene-PFLU_RS05580	20.2931	0.204471	0.27871	0.463174	0.94488	MipA/OmpV family protein
gene-PFLU_RS05585	6.63883	0.174529	0.319883	0.585339	0.962603	2%2C3-diketo-5-methylthio-1-phosphopentane phosphatase
gene-PFLU_RS05590	12.3911	0.400891	0.285889	0.160837	0.865759	aspartate aminotransferase family protein
gene-PFLU_RS05595	4.7187	-0.144462	0.325895	0.657566	0.970833	esterase
gene-PFLU_RS05600	9.52452	0.17686	0.300245	0.555826	0.953858	GNAT family N-acetyltransferase
gene-PFLU_RS05605	13.9974	-0.423826	0.284316	0.136043	0.858772	HAMP domain-containing protein
gene-PFLU_RS05610	18.7607	0.351572	0.269251	0.191642	0.871346	sigma-54-dependent Fis family transcriptional regulator
gene-PFLU_RS05615	5.66152	-0.381724	0.327739	0.244133	0.892141	GlpM family protein
gene-PFLU_RS05620	7.92095	0.0964489	0.31566	0.75995	0.981933	sigma-54-dependent Fis family transcriptional regulator
gene-PFLU_RS05625	24.5214	-0.276692	0.271077	0.307391	0.919118	sensor histidine kinase
gene-PFLU_RS05630	11.0091	0.0826127	0.308757	0.789034	0.983131	amino acid ABC transporter ATP-binding protein
gene-PFLU_RS05635	6.19379	-0.821509	0.322212	0.0107849	0.533136	glutamate/aspartate transporter permease GltK
gene-PFLU_RS05640	16.4514	-0.236732	0.295272	0.422703	0.94488	amino acid ABC transporter permease
gene-PFLU_RS05645	37.374	-0.0212391	0.268653	0.936987	0.993657	glutamate/aspartate ABC transporter substrate-binding protein
gene-PFLU_RS05650	84.1503	0.115149	0.246698	0.640671	0.966107	glycerol-3-phosphate dehydrogenase
gene-PFLU_RS05655	21.2678	0.447237	0.288839	0.121526	0.854416	DeoR/GlpR family transcriptional regulator
gene-PFLU_RS05660	27.5582	0.233087	0.278315	0.402316	0.943733	glycerol kinase
gene-PFLU_RS05665	12.8559	0.0022633	0.31448	0.994258	0.999026	aquaporin
gene-PFLU_RS05670	30.0347	0.874614	0.300294	0.00358522	0.412972	Cys-tRNA(Pro) deacylase
gene-PFLU_RS05675	16.8561	0.35706	0.293852	0.224327	0.888754	ABC transporter ATP-binding protein
gene-PFLU_RS05680	23.2628	-0.167604	0.277899	0.546436	0.953858	ornithine carbamoyltransferase
gene-PFLU_RS05685	56.9201	0.0769933	0.245886	0.754185	0.981933	molybdopterin oxidoreductase family protein
gene-PFLU_RS05690	38.3414	-0.679064	0.29063	0.019464	0.591332	Grx4 family monothiol glutaredoxin
gene-PFLU_RS05695	508.744	-0.728947	0.223428	0.0011041	0.265417	bacterioferritin
gene-PFLU_RS05700	5.02857	-0.636011	0.323145	0.0490459	0.728964	(2Fe-2S)-binding protein
gene-PFLU_RS05705	35.4523	-0.092922	0.24221	0.701244	0.980177	peroxiredoxin
gene-PFLU_RS05710	8.35366	0.213968	0.32338	0.508189	0.953858	ribonuclease T
gene-PFLU_RS05715	15.6527	-0.29484	0.301105	0.327485	0.925966	dihydroorotase
gene-PFLU_RS05720	35.4679	-0.223812	0.271805	0.410263	0.943733	OmpA family protein
gene-PFLU_RS05725	30.3637	-0.204922	0.286338	0.474198	0.948224	argininosuccinate synthase
gene-PFLU_RS05730	14.4616	0.232703	0.323584	0.472054	0.946676	DNA-binding response regulator
gene-PFLU_RS05735	17.3527	-0.426127	0.28963	0.141215	0.865609	hypothetical protein
gene-PFLU_RS05740	33.3422	0.0940011	0.242276	0.698022	0.980177	endonuclease III
gene-PFLU_RS05745	9.35968	-0.279297	0.30995	0.367534	0.934991	electron transport complex subunit RsxB
gene-PFLU_RS05750	51.582	0.143921	0.249525	0.564087	0.958463	methionine--tRNA ligase
gene-PFLU_RS05755	7.41801	0.4189	0.324116	0.196206	0.872744	iron-sulfur cluster carrier protein ApbC
gene-PFLU_RS05760	11.7006	-0.3177	0.321444	0.322981	0.923829	ferredoxin family protein
gene-PFLU_RS05765	41.7532	-0.393064	0.256727	0.125755	0.855225	DNA mismatch repair protein MutS
gene-PFLU_RS05770	7.45134	0.145802	0.32088	0.649553	0.969336	hypothetical protein
gene-PFLU_RS05775	21.1306	0.381526	0.257702	0.138741	0.860617	DUF4065 domain-containing protein
gene-PFLU_RS05780	17.0001	0.157232	0.3084	0.610169	0.966107	XRE family transcriptional regulator
gene-PFLU_RS05785	6.04533	0.200166	0.327848	0.541502	0.953858	hypothetical protein
gene-PFLU_RS05790	7.11809	0.873118	0.320764	0.00648896	0.489489	hypothetical protein
gene-PFLU_RS05795	13.3595	-0.774127	0.310741	0.0127301	0.540678	phage baseplate assembly protein V
gene-PFLU_RS05800	4.51655	-0.532266	0.327758	0.104384	0.831445	phage baseplate protein
gene-PFLU_RS05805	40.4245	0.148673	0.279201	0.594384	0.962808	baseplate J protein
gene-PFLU_RS05810	13.9528	-0.35572	0.281461	0.20629	0.880134	phage tail protein I
gene-PFLU_RS05825	3.16998	-0.188672	0.321348	0.557118		hypothetical protein
gene-PFLU_RS05830	28.2765	-0.491387	0.271801	0.0706231	0.779398	tail protein
gene-PFLU_RS05835	6.89538	0.235314	0.321631	0.464396	0.94488	phage tail protein
gene-PFLU_RS05840	24.1954	-0.327748	0.276061	0.235137	0.892141	phage tail assembly protein
gene-PFLU_RS05850	23.7943	0.000384776	0.284058	0.998919	0.999181	hypothetical protein
gene-PFLU_RS05855	3.7928	0.0927819	0.328189	0.7774		phage-like protein
gene-PFLU_RS05860	1.61542	-0.0240917	0.299791	0.93595		tail protein
gene-PFLU_RS05865	12.3572	0.04733	0.31697	0.881301	0.991669	hypothetical protein
gene-PFLU_RS05870	6.60713	0.0874663	0.324137	0.787281	0.983019	glycoside hydrolase family 19 protein
gene-PFLU_RS05875	4.72275	0.315334	0.328382	0.336922	0.927247	lysozyme
gene-PFLU_RS05880	12.9097	0.00794686	0.308528	0.979451	0.999026	CinA family protein
gene-PFLU_RS05885	33.806	-0.610871	0.241969	0.0115837	0.538202	DNA recombination/repair protein RecA
gene-PFLU_RS05890	10.4787	0.0350846	0.326151	0.914336	0.991669	regulatory protein RecX
gene-PFLU_RS05895	25.103	-0.275278	0.280037	0.325606	0.925966	TIGR00730 family Rossman fold protein
gene-PFLU_RS05900	7.17143	-0.266261	0.320869	0.406646	0.943733	hypothetical protein
gene-PFLU_RS05905	19.1729	0.23263	0.281784	0.409053	0.943733	DTW domain-containing protein
gene-PFLU_RS05910	12.1133	-0.760331	0.315622	0.0159964	0.58187	DNA-binding response regulator
gene-PFLU_RS05915	4.87547	0.442438	0.327589	0.176827	0.865759	diacylglycerol kinase
gene-PFLU_RS05920	20.05	-0.16935	0.277309	0.541405	0.953858	LysR family transcriptional regulator
gene-PFLU_RS05925	37.411	-0.131042	0.285859	0.646656	0.968616	ferredoxin--NADP reductase
gene-PFLU_RS05930	9.51362	0.319186	0.304597	0.294687	0.917424	tRNA (N6-threonylcarbamoyladenosine(37)-N6)-methyltransferase TrmO
gene-PFLU_RS05935	7.72015	-0.562977	0.319237	0.0778148	0.794436	DUF1456 domain-containing protein
gene-PFLU_RS05940	10.6097	-0.0249739	0.32078	0.937944	0.993657	RNA-binding protein S4
gene-PFLU_RS05945	14.9219	-1.04812	0.291621	0.000325467	0.149959	GNAT family N-acetyltransferase
gene-PFLU_RS05950	15.3818	0.526029	0.291376	0.0710232	0.779398	30S ribosomal protein S12 methylthiotransferase RimO
gene-PFLU_RS05955	36.4054	-0.358956	0.228667	0.116468	0.854416	potassium transporter Kup
gene-PFLU_RS05960	35.0311	-0.118688	0.291085	0.68346	0.976047	NADH:flavin oxidoreductase/NADH oxidase
gene-PFLU_RS05965	5.7362	0.0560504	0.326896	0.86386	0.991669	hypothetical protein
gene-PFLU_RS05970	35.5931	0.111827	0.27278	0.68184	0.975406	glucan biosynthesis protein D
gene-PFLU_RS05975	24.2774	0.0153483	0.241841	0.949397	0.994991	NAD(P)/FAD-dependent oxidoreductase
gene-PFLU_RS05980	16.2572	-0.10469	0.285642	0.713986	0.980213	gamma-aminobutyraldehyde dehydrogenase
gene-PFLU_RS05985	7.80826	-0.117144	0.316199	0.711028	0.980213	ABC transporter permease
gene-PFLU_RS05990	7.13676	0.110625	0.313867	0.724495	0.980213	ABC transporter permease
gene-PFLU_RS05995	10.8064	0.241415	0.30327	0.42601	0.94488	ABC transporter ATP-binding protein
gene-PFLU_RS06000	22.3573	-0.111332	0.267501	0.67727	0.973305	spermidine/putrescine ABC transporter substrate-binding protein
gene-PFLU_RS06005	18.8056	-0.410962	0.27088	0.129233	0.858772	gamma-aminobutyraldehyde dehydrogenase
gene-PFLU_RS06010	4.68246	0.0166858	0.32744	0.959359	0.995177	LysR family transcriptional regulator
gene-PFLU_RS06015	26.5032	0.0776941	0.278782	0.780482	0.982132	DUF533 domain-containing protein
gene-PFLU_RS06020	75.0086	-0.0969995	0.217489	0.655599	0.970833	hypothetical protein
gene-PFLU_RS06025	4.81716	0.0404607	0.325773	0.901158	0.991669	hypothetical protein
gene-PFLU_RS06030	71.4163	-0.0720711	0.233135	0.757215	0.981933	methyl-accepting chemotaxis protein
gene-PFLU_RS06035	4.37467	-0.0891747	0.328109	0.785788	0.982132	chemotaxis protein CheW
gene-PFLU_RS06040	17.7231	0.0704188	0.293577	0.810435	0.985654	chemotaxis protein CheR
gene-PFLU_RS06045	3.55347	-0.0906384	0.328244	0.782447		chemotaxis protein CheW
gene-PFLU_RS06050	14.8117	-0.0261533	0.28374	0.92656	0.991669	hybrid sensor histidine kinase/response regulator
gene-PFLU_RS06055	10.4607	0.270869	0.310491	0.382996	0.936016	chemotaxis response regulator protein-glutamate methylesterase
gene-PFLU_RS06060	40.4209	-0.224088	0.308841	0.468098	0.94488	diguanylate cyclase response regulator
gene-PFLU_RS06075	22.3911	0.211686	0.29301	0.470015	0.94488	lysine--tRNA ligase
gene-PFLU_RS06080	14.5007	-0.0252619	0.294229	0.931579	0.992507	TetR family transcriptional regulator
gene-PFLU_RS06085	34.5836	-0.626185	0.273928	0.0222574	0.606213	hypothetical protein
gene-PFLU_RS06090	12.9457	-0.0229231	0.284657	0.935817	0.993657	flavohemoglobin expression-modulating QEGLA motif protein
gene-PFLU_RS06095	28.5005	-0.115013	0.250079	0.645583	0.968041	alpha/beta hydrolase
gene-PFLU_RS06100	9.12529	-0.43096	0.319457	0.177324	0.865759	hypothetical protein
gene-PFLU_RS06110	10.3902	0.230886	0.327929	0.481386	0.948529	hypothetical protein
gene-PFLU_RS06115	5.34988	0.084922	0.324801	0.793739	0.983154	DUF4398 domain-containing protein
gene-PFLU_RS06120	5.6177	-0.46025	0.326781	0.159002	0.865759	DUF4398 domain-containing protein
gene-PFLU_RS06125	62.2264	-0.355978	0.238494	0.135539	0.858772	hypothetical protein
gene-PFLU_RS06130	30.2107	0.251873	0.263175	0.338539	0.927805	phosphoenolpyruvate carboxylase
gene-PFLU_RS06135	11.521	0.0112925	0.317317	0.971611	0.997563	adenylate kinase
gene-PFLU_RS06140	5.8323	-0.284636	0.328318	0.385968	0.936016	tRNA (adenosine(37)-N6)-threonylcarbamoyltransferase complex dimerization subunit type 1 TsaB
gene-PFLU_RS06145	48.8379	-0.678965	0.224787	0.00252369	0.380601	hypothetical protein
gene-PFLU_RS06150	17.1759	-0.2944	0.280422	0.293789	0.917424	DUF72 domain-containing protein
gene-PFLU_RS06155	9.72385	0.555811	0.32297	0.0852622	0.800992	isocitrate lyase/phosphoenolpyruvate mutase family protein
gene-PFLU_RS06160	5.16762	0.303298	0.326542	0.352984	0.93354	extensin
gene-PFLU_RS06165	7.9971	0.0082821	0.314545	0.978994	0.999026	hypothetical protein
gene-PFLU_RS06170	8.79198	0.282633	0.309673	0.36141	0.933906	ribosomal RNA small subunit methyltransferase J
gene-PFLU_RS06175	8.40216	-0.261174	0.317788	0.411163	0.944376	TetR/AcrR family transcriptional regulator
gene-PFLU_RS06180	67.977	0.248211	0.226097	0.27229	0.9057	efflux RND transporter periplasmic adaptor subunit
gene-PFLU_RS06185	31.0934	-0.0910326	0.24203	0.706827	0.980177	AcrB/AcrD/AcrF family protein
gene-PFLU_RS06190	17.806	-0.670938	0.311965	0.0315015	0.685473	DUF4197 domain-containing protein
gene-PFLU_RS06195	10.3451	-0.259748	0.321475	0.419098	0.94488	lipoprotein
gene-PFLU_RS06200	103.248	-0.193055	0.241234	0.423547	0.94488	glycerol-3-phosphate 1-O-acyltransferase
gene-PFLU_RS06205	250.89	-0.278349	0.264186	0.292062	0.917424	cold-shock protein
gene-PFLU_RS06210	15.5218	-0.198619	0.294768	0.500428	0.9513	hypothetical protein
gene-PFLU_RS06215	3.42969	-0.232221	0.328129	0.479124		methyltransferase domain-containing protein
gene-PFLU_RS06220	6.25686	0.067761	0.321439	0.833039	0.990602	succinyl-diaminopimelate desuccinylase
gene-PFLU_RS06225	30.1797	0.0378462	0.265859	0.8868	0.991669	beta-(1-3)-glucosyl transferase
gene-PFLU_RS06230	5.45456	-0.123838	0.32074	0.699422	0.980177	tRNA cyclic N6-threonylcarbamoyladenosine(37) synthase TcdA
gene-PFLU_RS06235	13.544	0.282427	0.31728	0.373384	0.934991	SufE family protein
gene-PFLU_RS06240	9.87568	-0.0531447	0.312234	0.864846	0.991669	cysteine desulfurase
gene-PFLU_RS06245	16.3036	0.64352	0.302585	0.0334415	0.685473	2%2C3%2C4%2C5-tetrahydropyridine-2%2C6-dicarboxylate N-succinyltransferase
gene-PFLU_RS06250	13.8297	0.649744	0.319098	0.0417317	0.695585	ArsC family reductase
gene-PFLU_RS06255	12.5655	-0.290946	0.29332	0.321244	0.922378	Na+/H+ antiporter
gene-PFLU_RS06260	28.9873	0.0717999	0.270761	0.790872	0.983131	succinyldiaminopimelate transaminase
gene-PFLU_RS06265	51.6387	-0.0584592	0.23326	0.80211	0.983724	bifunctional uridylyltransferase/uridylyl-removing protein
gene-PFLU_RS06270	21.9824	-0.166873	0.302244	0.580871	0.96078	type I methionyl aminopeptidase
gene-PFLU_RS06275	23.1187	0.000677682	0.268834	0.997989	0.999181	30S ribosomal protein S2
gene-PFLU_RS06280	28.9223	-0.133422	0.262122	0.610747	0.966107	elongation factor Ts
gene-PFLU_RS06285	26.1392	0.201913	0.270966	0.456175	0.94488	UMP kinase
gene-PFLU_RS06290	23.5779	0.533786	0.267053	0.0456298	0.714695	ribosome recycling factor
gene-PFLU_RS06295	13.2554	0.519088	0.296681	0.0801791	0.79828	di-trans%2Cpoly-cis-decaprenylcistransferase
gene-PFLU_RS06300	12.5896	-0.161533	0.299364	0.589481	0.962808	phosphatidate cytidylyltransferase
gene-PFLU_RS06305	57.1314	-0.311001	0.253227	0.219389	0.885087	1-deoxy-D-xylulose-5-phosphate reductoisomerase
gene-PFLU_RS06310	85.9555	-0.255415	0.196259	0.193116	0.871436	sigma E protease regulator RseP
gene-PFLU_RS06315	78.0167	-0.284588	0.227078	0.210111	0.880134	outer membrane protein assembly factor BamA
gene-PFLU_RS06320	30.7948	-0.170691	0.277547	0.538555	0.953858	OmpH family outer membrane protein
gene-PFLU_RS06325	19.9611	-0.0224077	0.285401	0.93742	0.993657	UDP-3-O-(3-hydroxymyristoyl)glucosamine N-acyltransferase
gene-PFLU_RS06330	16.9821	-0.245854	0.271311	0.364847	0.933906	beta-hydroxyacyl-ACP dehydratase
gene-PFLU_RS06335	18.7542	-0.193985	0.301691	0.520228	0.953858	acyl-[acyl-carrier-protein]--UDP-N-acetylglucosamine O-acyltransferase
gene-PFLU_RS06340	12.7666	-0.212805	0.292416	0.466769	0.94488	lipid-A-disaccharide synthase
gene-PFLU_RS06345	6.62602	0.268924	0.323036	0.405133	0.943733	ribonuclease HII
gene-PFLU_RS06350	105.482	-0.0755649	0.199657	0.705078	0.980177	DNA polymerase III subunit alpha
gene-PFLU_RS06355	29.0208	-0.115584	0.267603	0.665799	0.971025	acetyl-CoA carboxylase carboxyl transferase subunit alpha
gene-PFLU_RS06360	18.8187	0.0260499	0.268685	0.922764	0.991669	tRNA lysidine(34) synthetase TilS
gene-PFLU_RS06365	40.5543	-0.287268	0.263521	0.275663	0.905786	CTP synthetase
gene-PFLU_RS06370	21.1043	-0.543546	0.304743	0.0744858	0.78895	2-dehydro-3-deoxyphosphooctonate aldolase
gene-PFLU_RS06375	13.9036	-0.213715	0.293562	0.46661	0.94488	phosphopyruvate hydratase
gene-PFLU_RS06380	10.8665	0.032859	0.300928	0.91305	0.991669	cell division protein FtsB
gene-PFLU_RS06385	29.3071	-0.256731	0.2743	0.349299	0.930944	2-C-methyl-D-erythritol 4-phosphate cytidylyltransferase
gene-PFLU_RS06390	16.5884	0.735983	0.28012	0.00860437	0.528595	LysR family transcriptional regulator
gene-PFLU_RS06395	16.8255	-0.393	0.285984	0.169379	0.865759	S-(hydroxymethyl)glutathione dehydrogenase/class III alcohol dehydrogenase
gene-PFLU_RS06400	7.70422	0.105901	0.319676	0.740437	0.981223	S-formylglutathione hydrolase
gene-PFLU_RS06405	3.88648	0.259002	0.32837	0.430258	0.94488	2-C-methyl-D-erythritol 2%2C4-cyclodiphosphate synthase
gene-PFLU_RS06410	30.5909	0.0705723	0.252644	0.779987	0.982132	tRNA pseudouridine(13) synthase TruD
gene-PFLU_RS06415	12.0814	-0.107676	0.296301	0.716306	0.980213	5'-nucleotidase SurE
gene-PFLU_RS06420	12.147	-0.164249	0.30914	0.595203	0.962808	protein-L-isoaspartate(D-aspartate) O-methyltransferase
gene-PFLU_RS06425	231.062	-0.549222	0.214843	0.0105765	0.533136	LysM peptidoglycan-binding domain-containing protein
gene-PFLU_RS06430	92.0271	-0.339897	0.228709	0.137238	0.860303	RNA polymerase sigma factor RpoS
gene-PFLU_RS06435	71.0058	-0.824569	0.327982	0.0119347	0.540678	cold-shock protein CapB
gene-PFLU_RS06440	14.9048	0.0879535	0.281687	0.754859	0.981933	deoxycytidine triphosphate deaminase
gene-PFLU_RS06445	16.4058	-0.399589	0.303835	0.188459	0.870899	hypothetical protein
gene-PFLU_RS06450	7.59282	-0.285806	0.323501	0.376978	0.934991	ligase-associated DNA damage response endonuclease PdeM
gene-PFLU_RS06455	37.0697	-0.674618	0.255958	0.00839729	0.528595	ligase-associated DNA damage response DEXH box helicase
gene-PFLU_RS06460	11.2686	0.292317	0.300997	0.331468	0.925966	histidine/lysine/arginine/ornithine ABC transporter ATP-binding protein HisP
gene-PFLU_RS06465	19.907	-0.304357	0.283731	0.283409	0.911479	amino acid ABC transporter-like protein
gene-PFLU_RS06470	10.0989	-0.539956	0.315967	0.0874694	0.800992	histidine ABC transporter permease HisM
gene-PFLU_RS06475	32.4914	-0.458004	0.264061	0.0828362	0.800992	histidine/lysine/arginine/ornithine ABC transporter permease HisQ
gene-PFLU_RS06480	20.9081	-0.290494	0.270167	0.282266	0.910531	ABC transporter substrate-binding protein
gene-PFLU_RS06485	29.2252	-0.153684	0.270427	0.56983	0.959377	ATP-dependent DNA ligase
gene-PFLU_RS06490	8.50857	-0.206103	0.322195	0.522378	0.953858	ligase-associated DNA damage response exonuclease
gene-PFLU_RS06495	25.1529	0.0961254	0.257344	0.708755	0.980213	penicillin acylase family protein
gene-PFLU_RS06500	10.0727	-0.550711	0.30233	0.0685228	0.778339	thiol:disulfide oxidoreductase
gene-PFLU_RS06505	12.2634	-0.336411	0.320771	0.29429	0.917424	zinc chelation protein SecC
gene-PFLU_RS06510	19.0632	-0.303556	0.28483	0.286538	0.914439	hypothetical protein
gene-PFLU_RS06515	5.74268	0.502328	0.322562	0.119397	0.854416	hypothetical protein
gene-PFLU_RS06520	6.22009	-0.0225991	0.326231	0.944772	0.994869	hypothetical protein
gene-PFLU_RS06525	6.35942	0.183853	0.326757	0.573668	0.960186	OmpA family protein
gene-PFLU_RS06530	8.75811	-0.439304	0.306724	0.152074	0.865759	collagen-like triple helix repeat-containing protein
gene-PFLU_RS06535	4.05768	0.437814	0.328353	0.182413	0.865759	membrane protein
gene-PFLU_RS06540	44.8981	-0.0917412	0.265535	0.729721	0.980213	ATP-dependent DNA helicase DinG
gene-PFLU_RS06545	18.997	0.257741	0.284641	0.365203	0.933954	beta-agarase
gene-PFLU_RS06550	18.6184	0.441936	0.28763	0.124422	0.854416	EstA family serine hydrolase
gene-PFLU_RS06555	28.414	-0.311851	0.274525	0.25597	0.901065	OmpA family protein
gene-PFLU_RS06560	11.7566	-0.43738	0.307937	0.155504	0.865759	pyridoxamine 5'-phosphate oxidase
gene-PFLU_RS06565	5.52336	-0.109579	0.322891	0.734332	0.980213	hypothetical protein
gene-PFLU_RS06570	23.9481	-0.225681	0.31458	0.473124	0.946977	glycine zipper 2TM domain-containing protein
gene-PFLU_RS06575	14.0625	-0.402991	0.299249	0.178084	0.865759	Na+/H+ antiporter NhaA
gene-PFLU_RS06580	44.5575	-0.178667	0.269967	0.508092	0.953858	PLP-dependent cysteine synthase family protein
gene-PFLU_RS06585	14.3782	-0.087212	0.298931	0.770481	0.982132	NAD(P)/FAD-dependent oxidoreductase
gene-PFLU_RS06590	8.90457	-0.42207	0.310175	0.173593	0.865759	membrane protein
gene-PFLU_RS06595	4.3916	-0.119638	0.328246	0.715502	0.980213	short chain dehydrogenase
gene-PFLU_RS06600	6.17945	0.386342	0.32351	0.232392	0.890947	LysR family transcriptional regulator
gene-PFLU_RS06605	10.1454	-0.784626	0.314336	0.0125554	0.540678	DoxX family protein
gene-PFLU_RS06610	5.95317	0.405716	0.32179	0.207377	0.880134	DUF2063 domain-containing protein
gene-PFLU_RS06615	14.3867	0.242135	0.301937	0.422589	0.94488	DUF692 domain-containing protein
gene-PFLU_RS06620	3.21769	-0.235559	0.325599	0.469395		DUF2282 domain-containing protein
gene-PFLU_RS06625	22.4806	-0.414528	0.281364	0.140676	0.865141	ABC transporter ATP-binding protein
gene-PFLU_RS06630	14.1628	0.219329	0.287937	0.446222	0.94488	ABC transporter ATP-binding protein
gene-PFLU_RS06635	22.6767	-0.254292	0.304242	0.403256	0.943733	high-affinity branched-chain amino acid ABC transporter permease LivM
gene-PFLU_RS06640	19.5662	0.164576	0.277951	0.553781	0.953858	high-affinity branched-chain amino acid ABC transporter permease LivH
gene-PFLU_RS06645	258.175	-0.114814	0.24491	0.639211	0.966107	branched-chain amino acid ABC transporter substrate-binding protein
gene-PFLU_RS06650	5.29681	-0.400609	0.326739	0.220167	0.885087	DUF2288 domain-containing protein
gene-PFLU_RS06655	21.6341	-0.227058	0.288611	0.431441	0.94488	hypothetical protein
gene-PFLU_RS06660	71.9966	-0.0198977	0.23265	0.931843	0.992507	GGDEF domain-containing protein
gene-PFLU_RS06665	9.93274	-0.189776	0.325935	0.560397	0.954453	YkgJ family cysteine cluster protein
gene-PFLU_RS06670	16.7403	-0.169507	0.286435	0.553996	0.953858	MFS transporter
gene-PFLU_RS06675	32.7528	0.11786	0.256437	0.645798	0.968041	RNA polymerase-binding ATPase
gene-PFLU_RS06680	23.1594	-0.444828	0.303909	0.143279	0.865759	hypothetical protein
gene-PFLU_RS06685	7.73119	0.260139	0.321615	0.4186	0.94488	aminotransferase class V-fold PLP-dependent enzyme
gene-PFLU_RS06690	2.41843	0.0468701	0.319555	0.88339		RidA family protein
gene-PFLU_RS06695	6.46371	0.693399	0.321143	0.0308379	0.685473	LysR family transcriptional regulator
gene-PFLU_RS06705	20.1989	-0.381866	0.275703	0.166033	0.865759	inorganic phosphate transporter
gene-PFLU_RS06710	25.6291	-0.142066	0.27487	0.605262	0.965053	hypothetical protein
gene-PFLU_RS06715	7.47447	-0.12266	0.326514	0.707167	0.980177	IclR family transcriptional regulator
gene-PFLU_RS06720	9.97204	-0.20296	0.301106	0.500282	0.9513	aromatic acid/H+ symport family MFS transporter
gene-PFLU_RS06725	9.02925	0.244923	0.320343	0.444531	0.94488	CoA transferase subunit A
gene-PFLU_RS06730	6.25338	-0.0243714	0.321887	0.939646	0.994698	CoA-transferase subunit beta
gene-PFLU_RS06735	7.86664	0.0196865	0.317291	0.950527	0.99513	3-oxoadipyl-CoA thiolase
gene-PFLU_RS06740	7.74818	0.157085	0.305813	0.607488	0.965172	protocatechuate 3%2C4-dioxygenase subunit beta
gene-PFLU_RS06745	7.31862	0.106387	0.322227	0.741277	0.981223	protocatechuate 3%2C4-dioxygenase subunit alpha
gene-PFLU_RS06750	23.534	-0.174768	0.285003	0.539734	0.953858	MFS transporter
gene-PFLU_RS06755	19.8046	0.123671	0.260299	0.634709	0.966107	3-carboxy-cis%2Ccis-muconate cycloisomerase
gene-PFLU_RS06760	7.56168	-0.37478	0.319596	0.240928	0.892141	3-oxoadipate enol-lactonase
gene-PFLU_RS06765	1.76221	-0.0282643	0.311041	0.927596		4-carboxymuconolactone decarboxylase
gene-PFLU_RS06770	4.49637	-0.152295	0.328374	0.642803	0.966889	polysaccharide deacetylase family protein
gene-PFLU_RS06775	31.6034	0.0544669	0.278532	0.844962	0.99065	hemolysin
gene-PFLU_RS06780	26.2553	-0.123634	0.248883	0.619361	0.966107	hemolysin
gene-PFLU_RS06785	13.1477	0.212071	0.293797	0.470399	0.94488	outer membrane porin%2C OprD family
gene-PFLU_RS06790	44.0414	0.106492	0.246195	0.665342	0.971025	J domain-containing protein
gene-PFLU_RS06795	20.3698	0.0758739	0.279249	0.785848	0.982132	molecular chaperone HscC
gene-PFLU_RS06800	22.9381	0.354334	0.262392	0.176888	0.865759	AdeC/AdeK/OprM family multidrug efflux complex outer membrane factor
gene-PFLU_RS06805	78.1598	-0.192723	0.237104	0.41632	0.94488	multidrug efflux RND transporter permease subunit
gene-PFLU_RS06810	10.592	-0.173368	0.303163	0.567413	0.959143	efflux RND transporter periplasmic adaptor subunit
gene-PFLU_RS06815	33.9611	-0.272686	0.315614	0.387596	0.93619	TetR family transcriptional regulator
gene-PFLU_RS06820	38.7166	0.170693	0.229762	0.457534	0.94488	phenylacetate--CoA ligase family protein
gene-PFLU_RS06825	20.3304	-0.320665	0.273499	0.241015	0.892141	alpha/beta hydrolase
gene-PFLU_RS06830	31.1588	-0.377756	0.276474	0.171834	0.865759	anthranilate synthase component I family protein
gene-PFLU_RS06835	14.6715	0.129292	0.30821	0.674855	0.972893	aminodeoxychorismate/anthranilate synthase component II
gene-PFLU_RS06840	14.7673	0.226629	0.292889	0.439067	0.94488	LuxR family transcriptional regulator
gene-PFLU_RS06845	9.03359	-0.0143078	0.307327	0.962867	0.995924	alkene reductase
gene-PFLU_RS06850	10.0959	-0.265704	0.321166	0.408061	0.943733	MFS transporter
gene-PFLU_RS06855	6.3299	-0.375536	0.325151	0.248107	0.898717	transcriptional regulator
gene-PFLU_RS06860	4.51878	-0.00378598	0.32784	0.990786	0.999026	ACP phosphodiesterase
gene-PFLU_RS06865	6.50203	-0.0576248	0.326912	0.860082	0.991669	1-acyl-sn-glycerol-3-phosphate acyltransferase
gene-PFLU_RS06870	2.85706	0.302968	0.325862	0.352503		GNAT family N-acetyltransferase
gene-PFLU_RS06875	8.161	-0.197248	0.316253	0.532822	0.953858	serine hydrolase
gene-PFLU_RS06880	3.55614	0.186452	0.328342	0.570131		hypothetical protein
gene-PFLU_RS06885	101.013	0.0367447	0.229239	0.872653	0.991669	hypothetical protein
gene-PFLU_RS06890	7.31566	-0.0758666	0.317031	0.81087	0.985654	YceI family protein
gene-PFLU_RS06895	7.11282	-0.00775973	0.312795	0.980208	0.999026	phosphatidylserine/phosphatidylglycerophosphate/cardiolipin synthase family protein
gene-PFLU_RS06900	28.4376	-0.152436	0.267725	0.569102	0.959146	beta-glucosidase BglX
gene-PFLU_RS06905	6.21835	-0.514038	0.327146	0.116118	0.854416	LemA family protein
gene-PFLU_RS06910	4.59917	0.0763323	0.326282	0.815027	0.987191	methanol dehydrogenase
gene-PFLU_RS06915	23.0361	-0.425405	0.299645	0.155696	0.865759	membrane protein
gene-PFLU_RS06920	15.4465	-0.0569367	0.286825	0.842648	0.99065	SAM-dependent methyltransferase
gene-PFLU_RS06925	10.3156	0.0904779	0.312718	0.772331	0.982132	EamA/RhaT family transporter
gene-PFLU_RS06930	78.6595	0.608836	0.220487	0.0057568	0.468078	TonB-dependent receptor
gene-PFLU_RS06935	5.40684	0.293292	0.328229	0.371557	0.934991	DUF4880 domain-containing protein
gene-PFLU_RS06940	10.2778	0.474973	0.315642	0.13238	0.858772	RNA polymerase sigma factor
gene-PFLU_RS06945	10.8883	0.320969	0.320208	0.316162	0.921225	dihydrodipicolinate synthase family protein
gene-PFLU_RS06950	8.80864	-0.293233	0.311294	0.346201	0.929979	aldolase
gene-PFLU_RS06955	10.5268	0.363321	0.30401	0.232049	0.890947	XRE family transcriptional regulator
gene-PFLU_RS06960	45.7026	0.0366198	0.237296	0.877356	0.991669	DUF4917 domain-containing protein
gene-PFLU_RS06965	21.3074	-0.74694	0.27392	0.00639405	0.489489	L-threonine dehydrogenase
gene-PFLU_RS06970	17.1486	-0.367949	0.279727	0.188381	0.870899	MFS transporter
gene-PFLU_RS06975	23.8073	-0.0106903	0.277309	0.969249	0.996648	epimerase
gene-PFLU_RS06980	10.3844	-0.541956	0.315544	0.0858827	0.800992	LysR family transcriptional regulator
gene-PFLU_RS06985	12.6319	-0.682397	0.327832			CoA transferase
gene-PFLU_RS06990	5.38147	0.268984	0.324498	0.407149	0.943733	hydroxymethylglutaryl-CoA lyase
gene-PFLU_RS06995	16.1402	0.356834	0.292689	0.222783	0.888081	MFS transporter
gene-PFLU_RS07000	63.3301	-0.235146	0.310087	0.448258	0.94488	EamA-like transporter family protein
gene-PFLU_RS07005	20.7056	0.0918464	0.276685	0.739925	0.981223	LysR family transcriptional regulator
gene-PFLU_RS07010	5.12623	-0.437052	0.327966	0.182658	0.865759	fosfomycin resistance glutathione transferase
gene-PFLU_RS07015	5.84713	-0.0537466	0.32585	0.868989	0.991669	LysE family translocator
gene-PFLU_RS07020	15.5441	-0.554572	0.289155	0.0551232	0.742108	DUF4142 domain-containing protein
gene-PFLU_RS07025	10.9198	0.278463	0.324432	0.390721	0.93762	low affinity iron permease family protein
gene-PFLU_RS07030	14.6846	-0.0968432	0.310617	0.75521	0.981933	methylated-DNA--[protein]-cysteine S-methyltransferase
gene-PFLU_RS07035	4.33913	0.0400805	0.328199	0.902802	0.991669	hypothetical protein
gene-PFLU_RS07040	6.97271	-0.0340083	0.320509	0.915497	0.991669	type II toxin-antitoxin system HicB family antitoxin
gene-PFLU_RS07045	2.77925	0.575524	0.323915	0.0756056		addiction module toxin%2C HicA family
gene-PFLU_RS07050	15.9359	-0.105367	0.302304	0.727431	0.980213	LysR family transcriptional regulator
gene-PFLU_RS07055	9.16506	0.378187	0.308954	0.220918	0.885113	MFS transporter
gene-PFLU_RS07060	12.6793	0.111697	0.295091	0.705047	0.980177	MFS transporter
gene-PFLU_RS07065	3.64017	-0.419338	0.326472	0.198983		hypothetical protein
gene-PFLU_RS07070	15.9832	0.433989	0.29099	0.135851	0.858772	DUF3833 domain-containing protein
gene-PFLU_RS07080	19.1903	0.111186	0.266606	0.676649	0.972893	alpha/beta hydrolase
gene-PFLU_RS07085	7.02931	0.361927	0.327602	0.269257	0.903899	16S rRNA pseudouridine(516) synthase
gene-PFLU_RS07090	2.01384	-0.0655783	0.306428	0.83054		helicase
gene-PFLU_RS07095	8.43344	0.0923413	0.313352	0.768231	0.982132	methyl-accepting chemotaxis protein
gene-PFLU_RS07100	23.8522	-0.281854	0.291174	0.333049	0.925966	hypothetical protein
gene-PFLU_RS07105	21.1273	0.392265	0.30107	0.192607	0.871436	enoyl-CoA hydratase/isomerase family protein
gene-PFLU_RS07110	11.5233	-0.0954956	0.311513	0.759183	0.981933	uracil-DNA glycosylase
gene-PFLU_RS07115	56.1645	-0.0743072	0.228756	0.745308	0.981267	hypothetical protein
gene-PFLU_RS07120	69.2213	-0.142786	0.241657	0.554612	0.953858	hypothetical protein
gene-PFLU_RS07125	33.6744	0.140316	0.296705	0.636274	0.966107	autotransporter outer membrane beta-barrel domain-containing protein
gene-PFLU_RS07130	70.3816	-0.254682	0.230856	0.269936	0.90563	hypothetical protein
gene-PFLU_RS07135	102.004	-0.168413	0.193672	0.38453	0.936016	AbrB family transcriptional regulator
gene-PFLU_RS07140	65.3764	-0.246374	0.218724	0.25999	0.901065	tripartite tricarboxylate transporter permease
gene-PFLU_RS07145	43.9457	-0.107034	0.25059	0.669286	0.971208	tripartite tricarboxylate transporter TctB family protein
gene-PFLU_RS07150	124.096	-0.525056	0.238995	0.0280249	0.665021	tripartite tricarboxylate transporter substrate binding protein
gene-PFLU_RS07155	107.707	-0.234376	0.228676	0.305399	0.919118	outer membrane porin%2C OprD family
gene-PFLU_RS07160	12.732	0.244326	0.311161	0.432333	0.94488	DNA-binding response regulator
gene-PFLU_RS07165	7.9676	0.0491809	0.31147	0.874536	0.991669	sensor histidine kinase
gene-PFLU_RS07170	10.0362	-0.172575	0.319958	0.589634	0.962808	HDOD domain-containing protein
gene-PFLU_RS07175	73.9359	0.0686658	0.212897	0.747051	0.981267	folate-binding protein
gene-PFLU_RS07180	23.0207	-1.03055	0.270091	0.000135878	0.099046	succinate dehydrogenase assembly factor 2 family protein
gene-PFLU_RS07185	4.49206	0.473037	0.328142	0.149426	0.865759	hypothetical protein
gene-PFLU_RS07190	612.998	-0.0661132	0.238587	0.781701	0.982132	integrase
gene-PFLU_RS07195	134.834	-0.141495	0.27526	0.607224	0.965172	hypothetical protein
gene-PFLU_RS07200	13.2967	-0.162047	0.303509	0.593403	0.962808	hypothetical protein
gene-PFLU_RS07205	24.7481	0.434097	0.303276	0.152327	0.865759	hypothetical protein
gene-PFLU_RS07210	8.72572	0.0216255	0.327005	0.947273	0.994869	hypothetical protein
gene-PFLU_RS07215	9.61449	-0.749429	0.326084	0.0215466	0.601673	hypothetical protein
gene-PFLU_RS07220	19.5694	-0.207452	0.271539	0.444874	0.94488	hypothetical protein
gene-PFLU_RS07225	44.6482	-0.34786	0.260011	0.180939	0.865759	L-aspartate oxidase
gene-PFLU_RS07230	123.115	-0.144123	0.209723	0.491953	0.949061	RNA polymerase sigma factor RpoE
gene-PFLU_RS07235	49.9997	-0.250193	0.243815	0.304817	0.918642	sigma factor AlgU negative regulatory protein
gene-PFLU_RS07240	22.7013	-0.129998	0.263456	0.621707	0.966107	sigma factor AlgU regulatory protein MucB
gene-PFLU_RS07245	39.6407	-0.171438	0.279514	0.53965	0.953858	DegQ family serine endoprotease
gene-PFLU_RS07250	24.2164	-0.17823	0.280532	0.525215	0.953858	M48 family peptidase
gene-PFLU_RS07255	3.40504	-0.118742	0.324607	0.714513		sulfurtransferase TusA family protein
gene-PFLU_RS07260	73.5859	-0.395971	0.267059	0.138152	0.860617	AI-2E family transporter
gene-PFLU_RS07265	30.8276	0.0670472	0.249661	0.788273	0.983131	peroxiredoxin
gene-PFLU_RS07270	11.831	0.108462	0.307352	0.724168	0.980213	glycine cleavage system protein R
gene-PFLU_RS07275	10	-0.486306	0.325295	0.134923	0.858772	4-hydroxy-tetrahydrodipicolinate synthase
gene-PFLU_RS07280	32.0921	-0.126891	0.264672	0.631636	0.966107	outer membrane protein assembly factor BamC
gene-PFLU_RS07285	128.256	0.1582	0.195766	0.419029	0.94488	MBL fold metallo-hydrolase
gene-PFLU_RS07290	19.8589	-0.0876053	0.305756	0.77448	0.982132	phosphoribosylaminoimidazolesuccinocarboxamide synthase
gene-PFLU_RS07305	43.2592	-0.265811	0.283105	0.347775	0.930113	colicin transporter
gene-PFLU_RS07310	2.99679	0.0645779	0.325887	0.84292		hypothetical protein
gene-PFLU_RS07315	12.1037	-0.0822741	0.298277	0.782678	0.982132	MFS transporter
gene-PFLU_RS07320	15.2198	-0.84632	0.305434	0.00559062	0.461351	hypothetical protein
gene-PFLU_RS07325	45.9642	-0.370237	0.265929	0.16385	0.865759	methyl-accepting chemotaxis protein
gene-PFLU_RS07335	11.4933	0.487558	0.301454	0.105802	0.833303	LysR family transcriptional regulator
gene-PFLU_RS07340	3.16134	-0.0405759	0.326393	0.901065		ABC transporter substrate-binding protein
gene-PFLU_RS07345	63.612	0.147715	0.283161	0.601904	0.963974	MFS transporter
gene-PFLU_RS07350	1.69634	0.0331208	0.303763	0.913175		GntR family transcriptional regulator
gene-PFLU_RS07355	6.3253	-0.249529	0.327361	0.445914	0.94488	SDR family NAD(P)-dependent oxidoreductase
gene-PFLU_RS07360	6.98204	0.468369	0.318829	0.141825	0.865759	3-keto-5-aminohexanoate cleavage protein
gene-PFLU_RS07365	21.2174	0.059848	0.258775	0.817102	0.987736	SMP-30/gluconolactonase/LRE family protein
gene-PFLU_RS07375	11.429	0.0402505	0.297229	0.89228	0.991669	MFS transporter
gene-PFLU_RS07380	9.66298	0.379695	0.316467	0.230219	0.888927	LysR family transcriptional regulator
gene-PFLU_RS07385	20.029	-0.260341	0.313756	0.406677	0.943733	5-carboxymethyl-2-hydroxymuconate isomerase
gene-PFLU_RS07390	24.6491	-0.327471	0.294864	0.266748	0.901065	LysR family transcriptional regulator
gene-PFLU_RS07395	5.67143	0.0423727	0.325559	0.896445	0.991669	cyanate transporter
gene-PFLU_RS07400	8.30893	0.17999	0.315573	0.568433	0.959143	betaine-aldehyde dehydrogenase
gene-PFLU_RS07405	7.37782	0.184134	0.313729	0.557257	0.953893	5-guanidino-2-oxopentanoate decarboxylase
gene-PFLU_RS07410	5.08912	-0.405106	0.326291	0.214403	0.884651	LysR family transcriptional regulator
gene-PFLU_RS07415	15.7666	-0.610794	0.302579	0.0435259	0.705733	NAD(P)-dependent oxidoreductase
gene-PFLU_RS07420	5.43216	-0.013811	0.325484	0.966154	0.996394	MBL fold metallo-hydrolase
gene-PFLU_RS07425	6.45784	-0.194542	0.323151	0.547164	0.953858	LysR family transcriptional regulator
gene-PFLU_RS07430	37.2239	0.2215	0.2864	0.439289	0.94488	AraC family transcriptional regulator
gene-PFLU_RS07435	30.1317	0.520597	0.300418	0.0831121	0.800992	4-hydroxybenzoate 3-monooxygenase
gene-PFLU_RS07440	13.9889	-0.132462	0.280761	0.637073	0.966107	MFS transporter
gene-PFLU_RS07445	25.1466	-0.675739	0.266958	0.0113654	0.533136	calcium channel protein
gene-PFLU_RS07450	11.6481	0.137739	0.303625	0.650081	0.969336	ArtI protein
gene-PFLU_RS07455	10.4915	-0.746095	0.308487	0.015582	0.581558	glutamine synthetase
gene-PFLU_RS07460	13.0728	0.0729622	0.325707	0.822748	0.989343	class I SAM-dependent methyltransferase
gene-PFLU_RS07465	19.2779	0.0644576	0.300252	0.830018	0.990386	ribonuclease D
gene-PFLU_RS07470	9.04122	-0.120627	0.307097	0.694468	0.979241	hypothetical protein
gene-PFLU_RS07475	14.1782	-0.0343226	0.306175	0.910743	0.991669	D-2-hydroxyacid dehydrogenase
gene-PFLU_RS07480	11.272	-0.228669	0.309222	0.459605	0.94488	nitroreductase
gene-PFLU_RS07485	10.07	-0.243514	0.328294	0.458235	0.94488	YcgN family cysteine cluster protein
gene-PFLU_RS07490	8.90805	0.475628	0.306391	0.120577	0.854416	hypothetical protein
gene-PFLU_RS07495	8.40162	0.0636225	0.310701	0.837751	0.99065	DUF2892 domain-containing protein
gene-PFLU_RS07500	5.6033	0.124688	0.328379	0.704162	0.980177	23S rRNA methyltransferase
gene-PFLU_RS07505	23.7534	-0.372246	0.307549	0.22614	0.888754	HNH nuclease family protein
gene-PFLU_RS07510	15.843	-0.127535	0.272345	0.639581	0.966107	lipoprotein
gene-PFLU_RS07515	11.2146	0.279841	0.30235	0.354678	0.933906	hypothetical protein
gene-PFLU_RS07520	5.71992	-0.860354	0.327271	0.00856686	0.528595	hypothetical protein
gene-PFLU_RS07525	13.8896	0.0838227	0.311314	0.787733	0.983019	cyclic nucleotide-binding protein
gene-PFLU_RS07530	20.5483	-0.292363	0.259952	0.260725	0.901065	S9 family peptidase
gene-PFLU_RS07535	12.7735	-0.387493	0.299697	0.196027	0.872653	hypothetical protein
gene-PFLU_RS07540	10.4243	0.0768394	0.306075	0.801777	0.983724	class II glutamine amidotransferase
gene-PFLU_RS07545	2.92486	0.0228035	0.325433	0.944137		DUF2937 domain-containing protein
gene-PFLU_RS07550	15.4987	-0.0377336	0.298239	0.899319	0.991669	LysR family transcriptional regulator
gene-PFLU_RS07555	9.53728	-0.155729	0.316671	0.622881	0.966107	LamB/YcsF family protein
gene-PFLU_RS07560	9.29157	0.282298	0.31407	0.36874	0.934991	allophanate hydrolase subunit 1
gene-PFLU_RS07565	10.4899	0.395817	0.319845	0.215891	0.885087	allophanate hydrolase
gene-PFLU_RS07570	62.7309	-0.156766	0.256261	0.540707	0.953858	VWA domain-containing protein
gene-PFLU_RS07575	16.5154	0.169473	0.304495	0.577821	0.96078	MoxR family ATPase
gene-PFLU_RS07580	6.46992	-0.434542	0.322914	0.178403	0.865759	DUF748 domain-containing protein
gene-PFLU_RS07585	22.6907	0.290357	0.286418	0.310701	0.920765	cysteine synthase A
gene-PFLU_RS07590	46.3486	-0.0610493	0.251611	0.808289	0.984368	aspartyl/asparaginyl beta-hydroxylase domain-containing protein
gene-PFLU_RS07595	57.8484	0.0633747	0.217164	0.770417	0.982132	aconitate hydratase AcnA
gene-PFLU_RS07600	21.3	-0.188559	0.279789	0.500353	0.9513	23S rRNA (cytidine(2498)-2'-O)-methyltransferase RlmM
gene-PFLU_RS07605	1.17325	-0.453475	0.28779	0.115092		sulfurtransferase TusA
gene-PFLU_RS07610	42.2297	0.187973	0.270503	0.487116	0.948529	MATE family efflux transporter
gene-PFLU_RS07615	23.5825	0.0378916	0.286316	0.894714	0.991669	erythronate-4-phosphate dehydrogenase
gene-PFLU_RS07625	51.6692	-0.0774173	0.242143	0.749182	0.981267	ABC transporter ATP-binding protein
gene-PFLU_RS07630	25.2015	-0.469955	0.255705	0.0660804	0.770692	lytic transglycosylase
gene-PFLU_RS07635	20.6036	-0.281184	0.273214	0.3034	0.918642	ABC transporter ATP-binding protein
gene-PFLU_RS07640	65.0424	-0.314557	0.247781	0.204264	0.880134	universal stress protein
gene-PFLU_RS07645	6.08289	0.00104421	0.326994	0.997452	0.999026	hypothetical protein
gene-PFLU_RS07650	32.0804	0.0432507	0.286139	0.879855	0.991669	fatty acid oxidation complex subunit alpha FadB
gene-PFLU_RS07655	46.6635	0.2372	0.253632	0.34968	0.930944	acetyl-CoA C-acyltransferase FadA
gene-PFLU_RS07660	16.6917	-0.309402	0.327219	0.344379	0.927805	DUF1653 domain-containing protein
gene-PFLU_RS07665	46.5702	0.190092	0.225728	0.399715	0.94364	type I DNA topoisomerase
gene-PFLU_RS07670	22.015	-0.452055	0.306539	0.140292	0.865141	hypothetical protein
gene-PFLU_RS07675	29.2009	0.156148	0.31091	0.615507	0.966107	hypothetical protein
gene-PFLU_RS07680	7.74659	0.543559	0.327053	0.0965147	0.816254	CDP-glycerol--UDP-pyrophosphoryl-N-acetylglucosaminyl-N-acetylmannosamine glycerophosphotransferase
gene-PFLU_RS07685	28.3883	0.156514	0.297201	0.598452	0.963632	transcriptional repressor LexA
gene-PFLU_RS07690	13.8883	0.151293	0.311623	0.627322	0.966107	TetR/AcrR family transcriptional regulator
gene-PFLU_RS07695	12.0338	-0.164336	0.29164	0.573101	0.960186	beta-N-acetylhexosaminidase
gene-PFLU_RS07700	35.7128	-0.218724	0.249089	0.379891	0.936016	helicase
gene-PFLU_RS07705	5.688	0.386931	0.321807	0.22922	0.888884	hypothetical protein
gene-PFLU_RS07710	36.5111	0.139238	0.24377	0.567872	0.959143	transcription-repair coupling factor
gene-PFLU_RS07715	37.3364	0.00259284	0.28797	0.992816	0.999026	glyceraldehyde-3-phosphate dehydrogenase
gene-PFLU_RS07720	8.35372	0.100717	0.308088	0.743737	0.981267	hypothetical protein
gene-PFLU_RS07725	27.1999	-0.450587	0.261886	0.0853329	0.800992	soluble pyridine nucleotide transhydrogenase
gene-PFLU_RS07730	19.2691	0.161432	0.271131	0.551573	0.953858	glycerophosphodiester phosphodiesterase
gene-PFLU_RS07735	17.2267	-0.050296	0.269471	0.851938	0.99065	PilZ domain-containing protein
gene-PFLU_RS07740	17.686	-0.170023	0.278526	0.541571	0.953858	lipoprotein-releasing ABC transporter permease subunit
gene-PFLU_RS07745	2.68597	0.282434	0.324398	0.38395		lipoprotein-releasing ABC transporter ATP-binding protein LolD
gene-PFLU_RS07750	28.2843	0.460682	0.293832	0.116918	0.854416	lipoprotein-releasing ABC transporter permease subunit
gene-PFLU_RS07755	22.3882	-0.300739	0.271721	0.268382	0.902393	HAMP domain-containing protein
gene-PFLU_RS07760	13.0334	0.157867	0.294774	0.592268	0.962808	DNA-binding response regulator
gene-PFLU_RS07765	10.0062	-0.134955	0.318565	0.671833	0.972315	copper-binding protein
gene-PFLU_RS07770	22.5942	-0.0871469	0.308181	0.777347	0.982132	NADPH-dependent 7-cyano-7-deazaguanine reductase QueF
gene-PFLU_RS07775	65.7369	0.0210355	0.284196	0.940996	0.994869	DUF4404 domain-containing protein
gene-PFLU_RS07780	4.91035	-0.207974	0.324994	0.522216	0.953858	hypothetical protein
gene-PFLU_RS07785	49.3365	-0.0685106	0.268029	0.798253	0.983154	VacJ family lipoprotein
gene-PFLU_RS07790	51.915	-0.0188155	0.285738	0.947498	0.994869	PilZ domain-containing protein
gene-PFLU_RS07795	45.7209	0.0680213	0.24902	0.784733	0.982132	fused response regulator/phosphatase
gene-PFLU_RS07800	25.3999	-0.261912	0.282223	0.353391	0.93354	anti-sigma factor antagonist
gene-PFLU_RS07805	57.9835	-0.257997	0.251084	0.304169	0.918642	transaldolase
gene-PFLU_RS07810	20.7002	-0.386381	0.258065	0.134335	0.858772	tRNA dihydrouridine(20/20a) synthase DusA
gene-PFLU_RS07815	21.1149	-0.150576	0.283295	0.595061	0.962808	site-specific integrase
gene-PFLU_RS07820	19.1488	-0.211988	0.282241	0.452601	0.94488	phage major capsid protein%2C P2 family
gene-PFLU_RS07825	6.01525	-0.144308	0.326716	0.65871	0.970833	phage capsid scaffolding protein
gene-PFLU_RS07830	17.2139	-0.0311387	0.285206	0.91306	0.991669	terminase
gene-PFLU_RS07835	13.3417	-0.0975443	0.288526	0.735305	0.980213	phage portal protein
gene-PFLU_RS07840	22.4619	-0.0101164	0.27358	0.970503	0.997378	hypothetical protein
gene-PFLU_RS07845	6.81083	-0.128278	0.326865	0.694727	0.979241	hypothetical protein
gene-PFLU_RS07850	12.4413	0.394151	0.310695	0.204581	0.880134	hypothetical protein
gene-PFLU_RS07855	133.145	-0.153016	0.282315	0.587816	0.962603	hypothetical protein
gene-PFLU_RS07860	12.3065	-0.451289	0.304094	0.137797	0.860617	hypothetical protein
gene-PFLU_RS07870	0					IS3 family transposase
gene-PFLU_RS07875	11.9059	-0.603296	0.317334	0.0572837	0.745335	hypothetical protein
gene-PFLU_RS07880	93.9793	-0.0432765	0.239601	0.856666	0.99075	hypothetical protein
gene-PFLU_RS07885	17.2534	0.343404	0.30048	0.2531	0.901065	MFS transporter
gene-PFLU_RS07890	74.5467	0.31638	0.254001	0.212915	0.883128	hybrid sensor histidine kinase/response regulator
gene-PFLU_RS07895	5.95719	0.228414	0.321512	0.477433	0.948529	diguanylate phosphodiesterase
gene-PFLU_RS07900	15.7281	0.297443	0.285024	0.296682	0.917424	hybrid sensor histidine kinase/response regulator
gene-PFLU_RS07905	4.26663	-0.0375667	0.327307	0.908623	0.991669	DNA-binding response regulator
gene-PFLU_RS07910	3.3154	0.0920355	0.327451	0.778659		type 1 fimbrial protein
gene-PFLU_RS07915	3.61972	0.0412336	0.328268	0.900041		fimbrial protein
gene-PFLU_RS07920	7.63625	0.450568	0.319094	0.157943	0.865759	fimbrial protein
gene-PFLU_RS07925	26.6469	0.357792	0.269713	0.184653	0.867549	fimbrial biogenesis outer membrane usher protein
gene-PFLU_RS07930	3.307	0.0355576	0.324338	0.912702		molecular chaperone
gene-PFLU_RS07935	4.83804	0.421616	0.326951	0.197212	0.873929	type 1 fimbrial protein
gene-PFLU_RS07940	35.6683	0.13163	0.251304	0.600424	0.963935	malate dehydrogenase (quinone)
gene-PFLU_RS07945	5.58357	-0.703127	0.327781	0.0319441	0.685473	NADP oxidoreductase
gene-PFLU_RS07950	13.5154	-0.11619	0.295768	0.694435	0.979241	LysR family transcriptional regulator
gene-PFLU_RS07955	4.59407	-0.0332505	0.328241	0.919313	0.991669	lipoprotein
gene-PFLU_RS07960	11.5736	0.221405	0.305363	0.468417	0.94488	hypothetical protein
gene-PFLU_RS07965	6.15083	0.265115	0.323641	0.412693	0.944761	AbrB/MazE/SpoVT family DNA-binding domain-containing protein
gene-PFLU_RS07970	45.1533	-0.410724	0.239626	0.0865245	0.800992	LOG family protein
gene-PFLU_RS07975	19.0514	0.0466039	0.279558	0.867602	0.991669	beta-hydroxylase
gene-PFLU_RS07980	38.0152	0.116935	0.258252	0.650695	0.969729	enoyl-[acyl-carrier-protein] reductase FabV
gene-PFLU_RS07985	48.0178	-0.257745	0.242209	0.287263	0.915327	adenylate cyclase
gene-PFLU_RS07990	9.65891	0.0795345	0.314353	0.800261	0.983239	LysR family transcriptional regulator
gene-PFLU_RS07995	6.92134	0.0524436	0.320662	0.870087	0.991669	aspartate aminotransferase family protein
gene-PFLU_RS08000	10.0203	0.0902961	0.309368	0.770384	0.982132	LysR family transcriptional regulator
gene-PFLU_RS08005	12.2315	-0.0491516	0.29781	0.86891	0.991669	Bcr/CflA family multidrug efflux MFS transporter
gene-PFLU_RS08010	7.78994	-0.196054	0.322333	0.543033	0.953858	hypothetical protein
gene-PFLU_RS08015	28.4469	0.290473	0.25487	0.254415	0.901065	purine permease
gene-PFLU_RS08020	23.6128	0.328947	0.278889	0.238204	0.892141	L-amino acid amidase
gene-PFLU_RS08025	17.6533	-0.859956	0.284945	0.00254471	0.380601	LuxR family transcriptional regulator
gene-PFLU_RS08030	10.9337	-0.437644	0.311367	0.159856	0.865759	proline iminopeptidase
gene-PFLU_RS08035	6.2996	-0.0830406	0.32434	0.797928	0.983154	ABC transporter permease
gene-PFLU_RS08040	3.18296	-0.0772624	0.32444	0.811772		ABC transporter permease
gene-PFLU_RS08045	5.23575	-0.357254	0.328318	0.276536	0.905786	ABC transporter ATP-binding protein
gene-PFLU_RS08050	3.59175	0.0344593	0.328374	0.916424		ABC transporter ATP-binding protein
gene-PFLU_RS08055	17.3836	-0.287011	0.28805	0.31906	0.921983	ABC transporter substrate-binding protein
gene-PFLU_RS08060	9.18493	-0.360795	0.309169	0.243217	0.892141	YciK family oxidoreductase
gene-PFLU_RS08065	13.8468	0.404473	0.312104	0.194991	0.871474	N-acetylmuramic acid 6-phosphate phosphatase MupP
gene-PFLU_RS08070	10.6892	0.5739	0.317176	0.0703879	0.779398	bifunctional 3-demethylubiquinone 3-O-methyltransferase/2-octaprenyl-6-hydroxy phenol methylase
gene-PFLU_RS08075	25.9742	-0.16179	0.292454	0.580117	0.96078	TRZ/ATZ family hydrolase
gene-PFLU_RS08080	21.4306	0.147308	0.283714	0.603613	0.9645	S-methyl-5-thioribose-1-phosphate isomerase
gene-PFLU_RS08085	51.9185	-0.0523993	0.231659	0.821052	0.989343	DNA gyrase subunit A
gene-PFLU_RS08090	28.1218	0.119392	0.285685	0.67601	0.972893	3-phosphoserine/phosphohydroxythreonine aminotransferase
gene-PFLU_RS08095	17.1847	0.237789	0.291466	0.414593	0.94488	prephenate dehydratase
gene-PFLU_RS08100	15.8617	-0.224195	0.306897	0.465072	0.94488	histidinol-phosphate transaminase
gene-PFLU_RS08105	39.4699	0.303234	0.235648	0.198162	0.874137	bifunctional prephenate dehydrogenase/3-phosphoshikimate 1-carboxyvinyltransferase
gene-PFLU_RS08110	259.902	-0.0716998	0.204688	0.726123	0.980213	cytidylate kinase
gene-PFLU_RS08115	171.278	0.161914	0.255226	0.525822	0.953858	30S ribosomal protein S1
gene-PFLU_RS08120	10.8428	0.251295	0.310928	0.418971	0.94488	hypothetical protein
gene-PFLU_RS08125	47.3078	-0.00673014	0.275772	0.98053	0.999026	integration host factor subunit beta
gene-PFLU_RS08130	30.4738	-0.0741105	0.28801	0.796932	0.983154	flippase
gene-PFLU_RS08135	28.3276	-0.21697	0.284036	0.444937	0.94488	hypothetical protein
gene-PFLU_RS08140	24.3002	-0.524332	0.312051	0.0929031	0.813171	hypothetical protein
gene-PFLU_RS08145	88.1376	0.133838	0.277901	0.630087	0.966107	UDP-glucose 4-epimerase
gene-PFLU_RS08150	82.6668	-0.54166	0.286111	0.0583336	0.749373	UDP-2-acetamido-2%2C6-dideoxy-beta-L-talose 4-dehydrogenase
gene-PFLU_RS08155	90.7654	-0.408022	0.266397	0.125614	0.855225	UDP-N-acetylglucosamine 2-epimerase (non-hydrolyzing)
gene-PFLU_RS08160	366.336	-0.624759	0.289778			sugar transferase
gene-PFLU_RS08165	119.53	-0.249915	0.238033	0.293756	0.917424	acyl carrier protein
gene-PFLU_RS08180	64.3068	-0.169392	0.211446	0.423066	0.94488	ketoacyl-ACP synthase III
gene-PFLU_RS08185	65.0372	-0.0175412	0.256847	0.945551	0.994869	DegT/DnrJ/EryC1/StrS aminotransferase family protein
gene-PFLU_RS08190	117.906	-0.184763	0.229526	0.420834	0.94488	polysaccharide biosynthesis protein
gene-PFLU_RS08195	13.1013	-0.0556541	0.311781	0.858327	0.99075	ComEA family DNA-binding protein
gene-PFLU_RS08200	33.2162	-0.018251	0.278789	0.947804	0.994869	TetR/AcrR family transcriptional regulator
gene-PFLU_RS08205	17.0894	-0.166668	0.274317	0.54347	0.953858	GntR family transcriptional regulator
gene-PFLU_RS08210	12.5946	-0.0890008	0.294342	0.762368	0.982117	DUF1989 domain-containing protein
gene-PFLU_RS08215	69.3327	-0.144341	0.263489	0.583826	0.961852	ethanolamine permease
gene-PFLU_RS08220	1.26868	-0.071611	0.288759	0.804137		K(+)-transporting ATPase subunit F
gene-PFLU_RS08225	16.8043	-0.0951393	0.292384	0.744885	0.981267	potassium-transporting ATPase A chain
gene-PFLU_RS08230	12.2529	0.0417723	0.293846	0.886956	0.991669	K(+)-transporting ATPase subunit B
gene-PFLU_RS08235	25.4667	0.117865	0.249393	0.636495	0.966107	potassium-transporting ATPase subunit KdpC
gene-PFLU_RS08240	18.4609	-0.0186147	0.294267	0.949561	0.994991	sensor histidine kinase KdpD
gene-PFLU_RS08245	7.34622	-0.363749	0.322806	0.259812	0.901065	DNA-binding response regulator
gene-PFLU_RS08250	34.5489	-0.390408	0.284337	0.169738	0.865759	alpha/beta hydrolase
gene-PFLU_RS08255	6.85797	0.0115599	0.328059	0.971891	0.997563	hypothetical protein
gene-PFLU_RS08260	17.4845	-0.283249	0.311065	0.362518	0.933906	CHAD domain-containing protein
gene-PFLU_RS08265	14.0808	0.0602163	0.302678	0.842306	0.99065	thioesterase family protein
gene-PFLU_RS08270	8.37369	0.241742	0.307012	0.431046	0.94488	DUF962 domain-containing protein
gene-PFLU_RS08280	47.1031	0.329755	0.224314	0.141546	0.865759	hypothetical protein
gene-PFLU_RS08285	11.0082	-0.0670732	0.301922	0.824194	0.989343	hypothetical protein
gene-PFLU_RS08290	44.3853	-0.0993691	0.242707	0.682231	0.975406	type IV secretion protein Rhs
gene-PFLU_RS08295	19.792	-0.961644	0.287136	0.000810762	0.260053	methyl-accepting chemotaxis protein
gene-PFLU_RS08300	18.3068	0.0612558	0.290281	0.83287	0.990602	preprotein translocase subunit TatD
gene-PFLU_RS08305	36.1383	-0.017299	0.255446	0.946008	0.994869	lytic transglycosylase F
gene-PFLU_RS08310	23.4737	-0.343178	0.271532	0.20628	0.880134	DoxX family protein
gene-PFLU_RS08315	23.2941	-0.342428	0.308245	0.266613	0.901065	hypothetical protein
gene-PFLU_RS08320	23.2081	0.129882	0.273543	0.634919	0.966107	ABC transporter
gene-PFLU_RS08325	23.0806	-0.332696	0.295459	0.260153	0.901065	ABC transporter permease
gene-PFLU_RS08330	15.4107	0.0501338	0.297445	0.866152	0.991669	ABC transporter ATP-binding protein
gene-PFLU_RS08335	18.4784	0.172791	0.280195	0.537446	0.953858	hypothetical protein
gene-PFLU_RS08340	27.9392	-0.258585	0.28724	0.367992	0.934991	transcription elongation factor GreB
gene-PFLU_RS08345	40.524	0.0836285	0.245522	0.733394	0.980213	ABC transporter permease
gene-PFLU_RS08350	13.1255	-0.00670399	0.291681	0.981663	0.999026	YbbA family protein
gene-PFLU_RS08355	11.4034	-0.411427	0.318545	0.196501	0.873357	arylesterase
gene-PFLU_RS08360	2.28397	0.287053	0.304679	0.346116		hypothetical protein
gene-PFLU_RS08365	23.6059	-0.249986	0.295025	0.396805	0.94089	L%2CD-transpeptidase
gene-PFLU_RS08370	489.023	-0.0243086	0.256397	0.924467	0.991669	hypothetical protein
gene-PFLU_RS08375	64.5702	-0.50242	0.250781	0.0451325	0.712965	N-acetyltransferase
gene-PFLU_RS08380	19.7841	0.558585	0.309291	0.0709157	0.779398	3-deoxy-7-phosphoheptulonate synthase
gene-PFLU_RS08385	10.2172	-0.574953	0.308517	0.062378	0.761074	PilZ domain-containing protein
gene-PFLU_RS08390	6.88081	0.210209	0.328308	0.521991	0.953858	hypothetical protein
gene-PFLU_RS08395	8.31428	0.445417	0.321369	0.165748	0.865759	putative 2-dehydropantoate 2-reductase
gene-PFLU_RS08400	15.0149	-0.1794	0.313752	0.567464	0.959143	5'-nucleotidase
gene-PFLU_RS08405	18.1868	0.0303418	0.300412	0.91955	0.991669	universal stress protein
gene-PFLU_RS08410	31.002	-0.605818	0.309723	0.0504651	0.729863	HTH-type transcriptional regulator CysB
gene-PFLU_RS08415	8.22654	0.217647	0.307809	0.479513	0.948529	elongation factor GreAB
gene-PFLU_RS08420	6.33459	-0.0863055	0.328388	0.792693	0.983131	hypothetical protein
gene-PFLU_RS08425	13.2508	0.0908741	0.298293	0.760635	0.982117	elongation factor P maturation arginine rhamnosyltransferase EarP
gene-PFLU_RS08430	22.0136	-0.571766	0.280568	0.0415609	0.695585	elongation factor P
gene-PFLU_RS08435	4.53178	0.601132	0.327981	0.0668283	0.770692	exported lipase
gene-PFLU_RS08440	2.78658	-0.248603	0.32606	0.445794		organic hydroperoxide resistance protein
gene-PFLU_RS08445	3.77263	0.569724	0.326019	0.0805473		MarR family transcriptional regulator
gene-PFLU_RS08450	9.07009	0.239747	0.303126	0.428993	0.94488	LysR family transcriptional regulator
gene-PFLU_RS08455	15.8202	0.175625	0.297415	0.554853	0.953858	sulfite exporter TauE/SafE family protein
gene-PFLU_RS08460	5.66134	0.682095	0.327038	0.0370078	0.685473	LysR family transcriptional regulator
gene-PFLU_RS08465	3.5893	0.23298	0.318755	0.464836		DUF1127 domain-containing protein
gene-PFLU_RS08470	11.4705	-0.0229042	0.292899	0.93767	0.993657	winged helix-turn-helix domain-containing protein
gene-PFLU_RS08475	21.3012	-0.0954306	0.271413	0.725134	0.980213	3-deoxy-7-phosphoheptulonate synthase class II
gene-PFLU_RS08480	23.112	-0.372763	0.275839	0.176573	0.865759	hypothetical protein
gene-PFLU_RS08485	6.28628	0.0968674	0.327033	0.767077	0.982132	enoyl-CoA hydratase
gene-PFLU_RS08490	21.8422	0.105101	0.272159	0.699367	0.980177	RNA helicase
gene-PFLU_RS08495	6.09734	0.452597	0.324999	0.163738	0.865759	dioxygenase
gene-PFLU_RS08500	12.4785	-0.38605	0.315264	0.220752	0.885087	thiopurine S-methyltransferase
gene-PFLU_RS08505	32.4344	-0.0878253	0.250107	0.725475	0.980213	protease HtpX
gene-PFLU_RS08510	19.7979	0.498937	0.264871	0.0596056	0.754111	pyridoxal phosphate-dependent aminotransferase
gene-PFLU_RS08515	44.5947	0.101786	0.303342	0.73721	0.980213	peptide-methionine (R)-S-oxide reductase
gene-PFLU_RS08520	0					IS110 family transposase
gene-PFLU_RS08525	9.57069	-0.277694	0.302447	0.358537	0.933906	glutathione peroxidase
gene-PFLU_RS08530	3.78412	-0.000954357	0.323287	0.997645		MarR family transcriptional regulator
gene-PFLU_RS08535	59.53	-0.611749	0.219092	0.00523513	0.461351	hybrid sensor histidine kinase/response regulator
gene-PFLU_RS08540	26.7019	0.000817878	0.269719	0.997581	0.999026	DUF815 domain-containing protein
gene-PFLU_RS08545	5.32417	0.24309	0.323574	0.452493	0.94488	GAF domain-containing protein
gene-PFLU_RS08550	48.1367	-0.175893	0.233535	0.451343	0.94488	hybrid sensor histidine kinase/response regulator
gene-PFLU_RS08555	7.10314	0.175016	0.315215	0.578739	0.96078	DNA-binding response regulator
gene-PFLU_RS08560	4.44816	0.566618	0.328342	0.0844024	0.800992	response regulator
gene-PFLU_RS08565	15.0768	-0.140319	0.280808	0.617288	0.966107	deoxyguanosinetriphosphate triphosphohydrolase
gene-PFLU_RS08570	18.8899	0.530153	0.277937	0.0564617	0.742108	diguanylate phosphodiesterase
gene-PFLU_RS08575	7.23424	-0.103359	0.322866	0.74887	0.981267	hypothetical protein
gene-PFLU_RS08580	1.6487	0.255093	0.30423	0.401756		membrane protein
gene-PFLU_RS08585	6.40212	-0.103924	0.327153	0.750741	0.981267	DUF883 domain-containing protein
gene-PFLU_RS08590	16.207	0.685337	0.283929	0.0157889	0.581558	ammonium transporter
gene-PFLU_RS08595	26.8686	0.120906	0.293928	0.68082	0.975192	sodium:proton antiporter
gene-PFLU_RS08600	10.0992	-0.309907	0.325609	0.34121	0.927805	glutaredoxin family protein
gene-PFLU_RS08605	21.2236	-0.448795	0.295148	0.128366	0.858772	hypothetical protein
gene-PFLU_RS08610	9.10531	0.0676005	0.324648	0.835052	0.990602	pseudouridine synthase
gene-PFLU_RS08615	15.9666	-0.121916	0.324489	0.707127	0.980177	YgdI/YgdR family lipoprotein
gene-PFLU_RS08620	10.161	0.192642	0.310284	0.534693	0.953858	molybdenum cofactor guanylyltransferase
gene-PFLU_RS08625	6.19403	0.23753	0.32088	0.459152	0.94488	molybdenum cofactor biosynthesis protein B
gene-PFLU_RS08630	14.3953	0.299308	0.308875	0.332532	0.925966	molybdopterin molybdenumtransferase MoeA
gene-PFLU_RS08635	10.5506	-1.0325	0.321977	0.00134235	0.278376	hypothetical protein
gene-PFLU_RS08640	17.2684	-0.186015	0.294294	0.52734	0.953858	flagellar hook-length control protein FliK
gene-PFLU_RS08645	11.1035	-0.218724	0.316383	0.489361	0.948529	cytochrome c biogenesis heme-transporting ATPase CcmA
gene-PFLU_RS08650	11.8361	0.091257	0.310893	0.769116	0.982132	heme exporter protein CcmB
gene-PFLU_RS08655	15.0768	-0.553045	0.314542	0.0787037	0.79569	heme ABC transporter permease
gene-PFLU_RS08660	0.949916	-0.360868	0.2659	0.174732		heme exporter protein CcmD
gene-PFLU_RS08665	5.15023	0.405173	0.325237	0.212846	0.883128	cytochrome c-type biogenesis protein CcmE
gene-PFLU_RS08670	23.4373	0.119475	0.255723	0.640353	0.966107	heme lyase CcmF/NrfE family subunit
gene-PFLU_RS08675	4.31275	0.366077	0.326931	0.262826	0.901065	DsbE family thiol:disulfide interchange protein
gene-PFLU_RS08680	6.70822	0.113955	0.321676	0.723148	0.980213	cytochrome c-type biogenesis protein CcmH
gene-PFLU_RS08685	19.6559	0.384752	0.277848	0.166127	0.865759	c-type cytochrome biogenesis protein CcmI
gene-PFLU_RS08690	2.16206	-0.118054	0.313416	0.70642		hypothetical protein
gene-PFLU_RS08695	3.39212	-0.119657	0.324387	0.712225		DUF3077 domain-containing protein
gene-PFLU_RS08700	49.0662	-0.0470537	0.287461	0.869977	0.991669	MFS transporter
gene-PFLU_RS08705	43.6229	-0.28652	0.257697	0.266203	0.901065	prephenate dehydrogenase/arogenate dehydrogenase family protein
gene-PFLU_RS08710	31.8464	0.157966	0.261405	0.545648	0.953858	aminodeoxychorismate synthase component I
gene-PFLU_RS08715	5.38046	-0.0599504	0.327017	0.854543	0.990715	chorismate mutase
gene-PFLU_RS08720	69.6511	-0.222353	0.257398	0.387671	0.93619	hypothetical protein
gene-PFLU_RS08725	22.0955	0.0303299	0.284567	0.91512	0.991669	peptide chain release factor N(5)-glutamine methyltransferase
gene-PFLU_RS08730	26.5849	-0.00941172	0.262473	0.971396	0.997563	FAD-binding oxidoreductase
gene-PFLU_RS08740	5.46164	0.0739554	0.325723	0.820385	0.989343	phosphonate ABC transporter ATP-binding protein
gene-PFLU_RS08745	4.99208	0.420749	0.326641	0.197708	0.873929	phosphonate ABC transporter substrate-binding protein
gene-PFLU_RS08750	3.02457	0.292575	0.327217	0.371252		phosphonate ABC transporter%2C permease protein PhnE
gene-PFLU_RS08755	12.6644	-0.586684	0.286517	0.0405952	0.695585	phosphonate metabolism transcriptional regulator PhnF
gene-PFLU_RS08760	5.42191	0.34713	0.325027	0.28552	0.912699	phosphonate C-P lyase system protein PhnG
gene-PFLU_RS08765	2.84253	-0.259848	0.319809	0.416499		phosphonate C-P lyase system protein PhnH
gene-PFLU_RS08770	4.66251	-0.0936439	0.326597	0.774322	0.982132	carbon-phosphorus lyase complex subunit PhnI
gene-PFLU_RS08775	7.00336	0.192009	0.326375	0.556324	0.953858	carbon-phosphorus lyase complex subunit PhnJ
gene-PFLU_RS08780	3.8866	-0.375658	0.328319	0.252546	0.901065	phosphonate C-P lyase system protein PhnK
gene-PFLU_RS08785	3.81834	0.190303	0.328381	0.56224	0.955911	phosphonate C-P lyase system protein PhnL
gene-PFLU_RS08790	28.3433	0.227258	0.265535	0.392082	0.93762	alpha-D-ribose 1-methylphosphonate 5-triphosphate diphosphatase
gene-PFLU_RS08795	3.09198	0.184663	0.327936	0.573363		phosphonate metabolism protein/1%2C5-bisphosphokinase (PRPP-forming) PhnN
gene-PFLU_RS08800	5.76798	-0.240287	0.322734	0.456553	0.94488	phosphonate metabolism protein PhnP
gene-PFLU_RS08805	7.17692	-0.405905	0.323685	0.209838	0.880134	LysR family transcriptional regulator
gene-PFLU_RS08815	3.15502	0.0814473	0.327311	0.803486		CopG family transcriptional regulator
gene-PFLU_RS08820	53.6642	0.382545	0.225569	0.0899033	0.805632	metalloprotease
gene-PFLU_RS08825	11.2194	-0.218405	0.301793	0.469254	0.94488	MFS transporter
gene-PFLU_RS08830	12.8184	-0.0279326	0.302799	0.926501	0.991669	hypothetical protein
gene-PFLU_RS08835	7.43638	0.371103	0.31758	0.242591	0.892141	sulfate ABC transporter substrate-binding protein
gene-PFLU_RS08840	8.05336	-0.170568	0.31443	0.587496	0.962603	ion transporter
gene-PFLU_RS08845	3.13675	-0.00215565	0.327988	0.994756		urea transporter
gene-PFLU_RS08850	8.33401	-0.0482231	0.308206	0.875668	0.991669	pyruvate kinase
gene-PFLU_RS08855	12.3265	-0.272059	0.305296	0.37286	0.934991	glycerate kinase
gene-PFLU_RS08860	8.01429	0.267533	0.318077	0.400295	0.943733	2-hydroxy-3-oxopropionate reductase
gene-PFLU_RS08865	8.46485	-0.60634	0.317938	0.0565071	0.742108	hydroxypyruvate isomerase
gene-PFLU_RS08870	11.1792	0.398978	0.29413	0.17495	0.865759	glyoxylate carboligase
gene-PFLU_RS08875	3.35391	-0.161005	0.328349	0.623888		heme-binding protein
gene-PFLU_RS08880	10.3022	-0.21386	0.326605	0.512599	0.953858	TetR family transcriptional regulator
gene-PFLU_RS08885	8.13846	0.00772653	0.319833	0.980727	0.999026	DUF808 domain-containing protein
gene-PFLU_RS08890	11.4359	-0.204354	0.31384	0.514956	0.953858	hypothetical protein
gene-PFLU_RS08895	17.8811	0.196637	0.2855	0.490984	0.948529	VacJ family lipoprotein
gene-PFLU_RS08900	19.3637	-0.0164273	0.267507	0.951034	0.99513	serine protein kinase PrkA
gene-PFLU_RS08905	25.6735	-0.514293	0.309202	0.0962547	0.816254	hypothetical protein
gene-PFLU_RS08910	13.4386	0.440277	0.301522	0.144239	0.865759	beta-1%2C6-glucan synthase
gene-PFLU_RS08915	30.2666	0.0965888	0.243634	0.691773	0.979241	glycine/betaine ABC transporter substrate-binding protein
gene-PFLU_RS08920	114.895	-0.559033	0.248084	0.024234	0.626122	DUF485 domain-containing protein
gene-PFLU_RS08925	40.3657	-0.250497	0.244959	0.306493	0.919118	cation acetate symporter
gene-PFLU_RS08930	65.2749	-0.284982	0.256	0.265618	0.901065	citrate (Si)-synthase
gene-PFLU_RS08935	67.083	-0.9573	0.260809	0.000242076	0.146006	succinate dehydrogenase%2C cytochrome b556 subunit
gene-PFLU_RS08940	6.33893	-0.430146	0.323714	0.183919	0.867549	succinate dehydrogenase%2C hydrophobic membrane anchor protein
gene-PFLU_RS08945	62.7917	0.115251	0.213017	0.588478	0.962664	succinate dehydrogenase flavoprotein subunit
gene-PFLU_RS08950	171.289	-0.20112	0.245193	0.412072	0.944761	succinate dehydrogenase iron-sulfur subunit
gene-PFLU_RS08955	102.624	-0.242188	0.237711	0.308281	0.919118	2-oxoglutarate dehydrogenase E1 component
gene-PFLU_RS08960	36.807	-0.202069	0.274736	0.462033	0.94488	2-oxoglutarate dehydrogenase complex dihydrolipoyllysine-residue succinyltransferase
gene-PFLU_RS08965	46.3584	0.0212069	0.248715	0.93205	0.992507	dihydrolipoyl dehydrogenase
gene-PFLU_RS08970	38.1303	-0.566455	0.268645	0.034982	0.685473	succinyl-CoA ligase subunit beta
gene-PFLU_RS08975	31.0373	-0.529895	0.293998	0.0714855	0.779398	succinate--CoA ligase subunit alpha
gene-PFLU_RS08980	16.5598	-0.163752	0.297963	0.582614	0.961	branched-chain amino acid transport system II carrier protein
gene-PFLU_RS08985	15.1053	0.413169	0.288104	0.151544	0.865759	DUF599 domain-containing protein
gene-PFLU_RS08990	26.1554	-0.277199	0.321094	0.387975	0.936322	hypothetical protein
gene-PFLU_RS08995	4.48169	0.237912	0.327021	0.466912	0.94488	PaaI family thioesterase
gene-PFLU_RS09000	8.67604	0.0969904	0.308486	0.753212	0.981501	PaaI family thioesterase
gene-PFLU_RS09005	30.6018	-0.133408	0.268919	0.619831	0.966107	molecular chaperone HtpG
gene-PFLU_RS09010	5.95242	0.434255	0.32561	0.182312	0.865759	dienelactone hydrolase family protein
gene-PFLU_RS09015	10.5131	-0.0204062	0.325627	0.950031	0.99513	pirin family protein
gene-PFLU_RS09020	7.27506	-0.409465	0.319099	0.199425	0.875791	OsmC family peroxiredoxin
gene-PFLU_RS09025	10.2404	-0.0645901	0.303112	0.831257	0.990602	5-oxo-L-prolinase
gene-PFLU_RS09030	107.842	0.790792	0.307649	0.0101571	0.533136	beta-ketoacyl-ACP synthase I
gene-PFLU_RS09035	111.12	-0.479829	0.271069	0.0767047	0.792136	beta-hydroxydecanoyl-ACP dehydratase
gene-PFLU_RS09040	13.7243	0.101252	0.294624	0.731098	0.980213	hybrid sensor histidine kinase/response regulator
gene-PFLU_RS09045	5.90817	-0.0956795	0.320224	0.7651	0.982132	ABC transporter substrate-binding protein
gene-PFLU_RS09050	55.611	-0.114805	0.267139	0.667371	0.971025	TonB-dependent receptor
gene-PFLU_RS09055	17.2441	-0.158776	0.283464	0.575392	0.960396	glycerol-3-phosphate dehydrogenase (NAD(P)(+))
gene-PFLU_RS09060	7.56167	0.018419	0.313195	0.953104	0.995177	DUF4389 domain-containing protein
gene-PFLU_RS09065	8.71876	0.413256	0.325405	0.204093	0.880134	phosphohistidine phosphatase SixA
gene-PFLU_RS09070	23.9667	0.530105	0.266704	0.046854	0.725439	AMP-binding protein
gene-PFLU_RS09075	2.43778	0.18177	0.317142	0.566543		hotdog fold thioesterase
gene-PFLU_RS09080	9.55588	0.00443615	0.313901	0.988724	0.999026	alpha/beta hydrolase
gene-PFLU_RS09085	9.77701	0.139976	0.324881	0.666574	0.971025	alpha/beta hydrolase
gene-PFLU_RS09090	52.234	-0.32163	0.289217	0.266107	0.901065	DUF4892 domain-containing protein
gene-PFLU_RS09095	7.0191	-0.228791	0.316071	0.469151	0.94488	AI-2E family transporter
gene-PFLU_RS09100	13.3503	-0.219958	0.293791	0.454045	0.94488	HAMP domain-containing protein
gene-PFLU_RS09105	5.76291	-0.319247	0.327657	0.329893	0.925966	DNA-binding response regulator
gene-PFLU_RS09110	6.25681	-0.0580775	0.322608	0.857133	0.99075	orotidine-5'-phosphate decarboxylase
gene-PFLU_RS09115	32.5157	0.141845	0.304764	0.641625	0.966107	NADP-dependent oxidoreductase
gene-PFLU_RS09120	16.6391	0.0299944	0.309644	0.922832	0.991669	short chain dehydrogenase
gene-PFLU_RS09125	27.8017	0.158843	0.26481	0.548615	0.953858	PLP-dependent aminotransferase family protein
gene-PFLU_RS09130	43.9889	0.0328764	0.2646	0.901118	0.991669	methyl-accepting chemotaxis protein
gene-PFLU_RS09135	12.4176	-0.405765	0.310182	0.190821	0.87127	2-succinyl-6-hydroxy-2%2C4-cyclohexadiene-1-carboxylate synthase
gene-PFLU_RS09140	38.5082	0.196322	0.301771	0.515325	0.953858	hypothetical protein
gene-PFLU_RS09165	27.7543	0.258971	0.273902	0.344409	0.927805	dipeptidase
gene-PFLU_RS09170	34.3096	-0.211411	0.277435	0.446048	0.94488	dipeptidase
gene-PFLU_RS09175	78.6186	-0.545584	0.259835	0.035752	0.685473	hypothetical protein
gene-PFLU_RS09180	4.46427	0.640868	0.328149	0.0508224	0.729863	hypothetical protein
gene-PFLU_RS09185	11.5825	0.137374	0.302752	0.650009	0.969336	LysR family transcriptional regulator
gene-PFLU_RS09190	38.2985	-0.179159	0.279582	0.521647	0.953858	hypothetical protein
gene-PFLU_RS09195	33.6182	0.326617	0.252374	0.195605	0.871474	acyl-CoA dehydrogenase
gene-PFLU_RS09200	8.25	-0.157366	0.314874	0.617235	0.966107	transglutaminase family protein
gene-PFLU_RS09205	24.8144	0.184941	0.291061	0.525167	0.953858	glutathione S-transferase
gene-PFLU_RS09210	10.6761	-0.24994	0.308878	0.418409	0.94488	ABC transporter ATP-binding protein
gene-PFLU_RS09215	7.32216	-0.668416	0.317409	0.0352177	0.685473	ABC transporter permease
gene-PFLU_RS09220	9.61472	-0.606492	0.307465	0.0485463	0.725439	TetR family transcriptional regulator
gene-PFLU_RS09225	11.8607	-0.0492881	0.308594	0.873103	0.991669	MFS transporter
gene-PFLU_RS09230	6.34547	0.242065	0.327496	0.459823	0.94488	cupin domain-containing protein
gene-PFLU_RS09235	13.4583	0.184329	0.282511	0.5141	0.953858	C4-dicarboxylate ABC transporter
gene-PFLU_RS09240	29.372	-0.405196	0.302206	0.179988	0.865759	MFS transporter
gene-PFLU_RS09245	3.19816	0.289725	0.325811	0.373873		quaternary ammonium compound-resistance protein SugE
gene-PFLU_RS09250	18.4921	-0.0084665	0.282649	0.976104	0.998283	bile acid:sodium symporter family protein
gene-PFLU_RS09255	57.0773	0.281321	0.271173	0.299539	0.918642	recombination-associated protein RdgC
gene-PFLU_RS09280	33.4028	0.0043468	0.285473	0.987851	0.999026	DUF4102 domain-containing protein
gene-PFLU_RS09285	96.4669	-0.52683	0.252895	0.0372331	0.685473	metallophosphoesterase
gene-PFLU_RS09290	95.1028	0.138597	0.245631	0.572585	0.960186	hypothetical protein
gene-PFLU_RS09295	44.7939	-0.0952935	0.257013	0.710806	0.980213	hypothetical protein
gene-PFLU_RS09300	70.4818	-0.459649	0.26038	0.0775138	0.793655	hypothetical protein
gene-PFLU_RS09305	198.797	-0.342369	0.201475	0.08926	0.804858	hypothetical protein
gene-PFLU_RS09310	52.7509	-0.0979185	0.288777	0.734549	0.980213	hypothetical protein
gene-PFLU_RS09315	1065.59	-0.370852	0.229793	0.10656	0.833956	hypothetical protein
gene-PFLU_RS09320	59.525	-0.124644	0.23419	0.594562	0.962808	IS21 family transposase
gene-PFLU_RS09325	27.4938	-0.145193	0.27524	0.597837	0.963632	transposase
gene-PFLU_RS09330	345.369	-0.432253	0.2679	0.106639	0.833956	hypothetical protein
gene-PFLU_RS09335	165.266	-0.309393	0.285444	0.278408	0.908459	hypothetical protein
gene-PFLU_RS09340	76.0473	-0.515062	0.269629	0.0560993	0.742108	cytochrome-c oxidase
gene-PFLU_RS09345	55.1882	0.127073	0.216268	0.55682	0.953858	cytochrome C subunit protein
gene-PFLU_RS09350	28.1507	-0.194208	0.300009	0.517412	0.953858	hypothetical protein
gene-PFLU_RS09355	122.235	-0.550239	0.268969	0.0407825	0.695585	cytochrome c biosynthesis protein
gene-PFLU_RS09360	39.1444	-0.298928	0.254857	0.240826	0.892141	YncE family protein
gene-PFLU_RS09365	17.0121	0.260445	0.272939	0.339971	0.927805	LysR family transcriptional regulator
gene-PFLU_RS09370	77.3195	-0.132525	0.216312	0.540103	0.953858	C4-dicarboxylate ABC transporter
gene-PFLU_RS09375	17.1174	-0.152558	0.296891	0.607356	0.965172	uracil-DNA glycosylase
gene-PFLU_RS09380	675.795	-0.591849	0.230123	0.0101148	0.533136	cytochrome ubiquinol oxidase subunit I
gene-PFLU_RS09385	31.9915	-0.0883997	0.267211	0.740778	0.981223	cytochrome d ubiquinol oxidase subunit II
gene-PFLU_RS09390	31.6688	-0.380563	0.292494	0.193225	0.871436	inorganic diphosphatase
gene-PFLU_RS09395	25.3912	-0.041046	0.265543	0.877157	0.991669	phosphopyruvate hydratase
gene-PFLU_RS09405	1.05268	0.375572	0.273349	0.169453		hypothetical protein
gene-PFLU_RS09410	6.3284	-0.034089	0.320593	0.91532	0.991669	hypothetical protein
gene-PFLU_RS09415	9.09258	-0.562918	0.327643	0.0857811	0.800992	hypothetical protein
gene-PFLU_RS09420	38.3307	0.160444	0.230869	0.487081	0.948529	voltage-gated chloride channel
gene-PFLU_RS09425	16.2411	-0.0696622	0.289426	0.809794	0.98555	hypothetical protein
gene-PFLU_RS09435	30.021	-0.296823	0.288825	0.304096	0.918642	IS66 family transposase
gene-PFLU_RS09450	147.569	-0.209133	0.220508	0.342918	0.927805	hypothetical protein
gene-PFLU_RS09455	30.8277	-0.0438507	0.276285	0.873893	0.991669	hypothetical protein
gene-PFLU_RS09460	7.04673	-0.228521	0.324886	0.481814	0.948529	hypothetical protein
gene-PFLU_RS09465	16.1757	0.303977	0.274703	0.268482	0.902393	DUF1738 domain-containing protein
gene-PFLU_RS09470	8.06736	-0.477513	0.321874	0.137931	0.860617	hypothetical protein
gene-PFLU_RS09475	39.1928	-0.314428	0.275553	0.253836	0.901065	conjugal transfer protein TraG
gene-PFLU_RS09480	5.07053	0.688214	0.326619	0.0351101	0.685473	hypothetical protein
gene-PFLU_RS09485	20.4449	-0.117221	0.267564	0.66131	0.970833	integrating conjugative element protein
gene-PFLU_RS09490	10.5451	-0.0485219	0.303275	0.872887	0.991669	TIGR03756 family integrating conjugative element protein
gene-PFLU_RS09495	44.2789	0.0946129	0.263314	0.719359	0.980213	XRE family transcriptional regulator
gene-PFLU_RS09500	21.68	-0.0532757	0.274663	0.846202	0.99065	hypothetical protein
gene-PFLU_RS09510	35.9446	0.0666301	0.24201	0.783071	0.982132	conjugative transfer ATPase
gene-PFLU_RS09515	4.03753	-0.228906	0.328184	0.485494	0.948529	TIGR03751 family conjugal transfer lipoprotein
gene-PFLU_RS09520	12.0138	-0.0697032	0.308002	0.820962	0.989343	TIGR03752 family integrating conjugative element protein
gene-PFLU_RS09525	6.34945	0.220885	0.325646	0.497584	0.950636	TIGR03749 family integrating conjugative element protein
gene-PFLU_RS09530	4.15219	-0.155432	0.328382	0.635979	0.966107	TIGR03746 family integrating conjugative element protein
gene-PFLU_RS09535	3.42633	0.220006	0.328257	0.502714		TIGR03750 family conjugal transfer protein
gene-PFLU_RS09540	4.189	0.28355	0.328023	0.387356	0.93619	TIGR03745 family integrating conjugative element membrane protein
gene-PFLU_RS09545	2.15942	0.0957177	0.319115	0.764218		TIGR03758 family integrating conjugative element protein
gene-PFLU_RS09550	4.48927	0.378463	0.328347	0.249062	0.899454	hypothetical protein
gene-PFLU_RS09560	671.256	-0.786945	0.249958	0.00164221	0.292896	NAD-dependent succinate-semialdehyde dehydrogenase
gene-PFLU_RS09565	9.55788	0.202115	0.320936	0.528847	0.953858	dihydrodipicolinate synthase family protein
gene-PFLU_RS09570	14.1501	-0.0786085	0.283857	0.781834	0.982132	ornithine cyclodeaminase family protein
gene-PFLU_RS09575	18.9352	0.106831	0.27622	0.698934	0.980177	FadR family transcriptional regulator
gene-PFLU_RS09580	13.8713	-0.0494724	0.309669	0.873071	0.991669	monooxygenase
gene-PFLU_RS09585	7.99715	0.106602	0.326898	0.744347	0.981267	alpha/beta hydrolase
gene-PFLU_RS09590	1.94065	-0.307212	0.314777	0.32908		(2Fe-2S)-binding protein
gene-PFLU_RS09595	5.21709	0.0448225	0.326851	0.890925	0.991669	glyoxalase
gene-PFLU_RS09600	7.67365	-0.177051	0.328333	0.589719	0.962808	nodulation protein NfeD
gene-PFLU_RS09605	8.88124	0.640098	0.309453	0.0385947	0.685473	SMP-30/gluconolactonase/LRE family protein
gene-PFLU_RS09610	23.3439	0.465787	0.275756	0.0911946	0.806123	histidinol dehydrogenase
gene-PFLU_RS09615	5.12811	-0.094438	0.328185	0.773531	0.982132	SDR family NAD(P)-dependent oxidoreductase
gene-PFLU_RS09620	10.0713	0.143313	0.297376	0.629859	0.966107	2-keto-4-pentenoate hydratase
gene-PFLU_RS09625	13.4939	-0.369966	0.304331	0.22411	0.888754	epimerase
gene-PFLU_RS09630	20.9924	0.406187	0.291847	0.163989	0.865759	MFS transporter
gene-PFLU_RS09635	4.77282	0.226996	0.328384	0.489407	0.948529	SDR family NAD(P)-dependent oxidoreductase
gene-PFLU_RS09640	14.9259	0.327269	0.312586	0.295113	0.917424	hypothetical protein
gene-PFLU_RS09650	103.825	-0.0725338	0.215002	0.735842	0.980213	FadR family transcriptional regulator
gene-PFLU_RS09660	13.0757	-0.631181	0.304945	0.0384693	0.685473	TIGR03747 family integrating conjugative element membrane protein
gene-PFLU_RS09665	302.265	-0.101184	0.231215	0.661662	0.970833	conjugative coupling factor TraD%2C PFGI-1 class
gene-PFLU_RS09670	2.63941	0.00645471	0.324753	0.984143		integrating conjugative element protein
gene-PFLU_RS09675	4.88022	-0.0173495	0.32828	0.957852	0.995177	hypothetical protein
gene-PFLU_RS09680	6.74147	-0.00200226	0.314899	0.994927	0.999026	TIGR03759 family integrating conjugative element protein
gene-PFLU_RS09685	35.5774	0.078095	0.255968	0.760292	0.981933	hypothetical protein
gene-PFLU_RS09690	6.3493	0.261255	0.317151	0.410078	0.943733	pili assembly chaperone
gene-PFLU_RS09700	4.97734	-0.459128	0.327118	0.160451	0.865759	DNA repair protein RadC
gene-PFLU_RS09705	4.01959	-0.436097	0.32839	0.184183	0.867549	hypothetical protein
gene-PFLU_RS09710	5.09361	-0.322561	0.3275	0.324664	0.925292	DUF3577 domain-containing protein
gene-PFLU_RS09715	17.9696	0.233521	0.282784	0.408921	0.943733	DNA topoisomerase III
gene-PFLU_RS09720	2.95463	0.276581	0.32625	0.396573		single-stranded DNA-binding protein
gene-PFLU_RS09725	5.17988	0.0944694	0.328178	0.773454	0.982132	DUF3158 domain-containing protein
gene-PFLU_RS09730	6.70665	0.241359	0.319728	0.450315	0.94488	TIGR03761 family integrating conjugative element protein
gene-PFLU_RS09735	23.1837	0.419701	0.290112	0.147984	0.865759	hypothetical protein
gene-PFLU_RS09740	17.1706	0.0517034	0.297019	0.861807	0.991669	DUF2857 domain-containing protein
gene-PFLU_RS09745	15.2434	-0.264944	0.279948	0.343942	0.927805	chromosome partitioning protein ParB
gene-PFLU_RS09750	3.76776	0.676991	0.328328	0.0392139		hypothetical protein
gene-PFLU_RS09755	18.7618	0.231633	0.287274	0.420061	0.94488	ParA family protein
gene-PFLU_RS09760	8.22923	0.523845	0.322634	0.10445	0.831445	AlpA family phage regulatory protein
gene-PFLU_RS09765	59.1783	-0.0762494	0.313767	0.807996	0.984368	hypothetical protein
gene-PFLU_RS09770	16.8306	-0.382582	0.29405	0.193232	0.871436	hypothetical protein
gene-PFLU_RS09775	27.2507	-0.167141	0.281722	0.552992	0.953858	NADH:flavin oxidoreductase
gene-PFLU_RS09780	52.586	-0.633951	0.222907	0.00445482	0.461351	LysR family transcriptional regulator
gene-PFLU_RS09795	1320.47	-0.00516762	0.220529	0.981305	0.999026	GTP-binding protein
gene-PFLU_RS09800	80.7587	0.0703044	0.237003	0.766742	0.982132	hypothetical protein
gene-PFLU_RS09805	16.4358	0.174403	0.3193	0.584926	0.962516	SDR family NAD(P)-dependent oxidoreductase
gene-PFLU_RS09810	10.8403	0.646447	0.309541	0.0367615	0.685473	SDR family NAD(P)-dependent oxidoreductase
gene-PFLU_RS09815	22.8808	-0.238112	0.281339	0.397356	0.94089	MFS transporter
gene-PFLU_RS09820	20.1521	0.371845	0.295705	0.208578	0.880134	DUF2334 domain-containing protein
gene-PFLU_RS09825	27.5714	-0.209966	0.28631	0.463345	0.94488	amidase
gene-PFLU_RS09830	92.5427	-0.232393	0.265119	0.380725	0.936016	FCD domain-containing protein
gene-PFLU_RS09835	17.1151	-0.361457	0.30185	0.231123	0.890296	LysR family transcriptional regulator
gene-PFLU_RS09840	14.2128	0.0150176	0.287768	0.95838	0.995177	LamB/YcsF family protein
gene-PFLU_RS09845	3.49096	0.251863	0.32839	0.443105		biotin carboxyl carrier domain-containing protein
gene-PFLU_RS09850	17.2817	-0.0734146	0.268894	0.784835	0.982132	acetyl-CoA carboxylase biotin carboxylase subunit
gene-PFLU_RS09855	8.73072	-0.174024	0.324695	0.591986	0.962808	allophanate hydrolase
gene-PFLU_RS09860	7.19785	0.566603	0.319946	0.0765715	0.792136	allophanate hydrolase
gene-PFLU_RS09865	15.0901	-0.112875	0.279743	0.686584	0.978079	allantoin permease
gene-PFLU_RS09870	14.2372	-0.140867	0.2813	0.616533	0.966107	hypothetical protein
gene-PFLU_RS09875	104.683	-0.731097	0.244366	0.00277327	0.380601	PAS domain S-box protein
gene-PFLU_RS09885	54.335	0.100539	0.253972	0.692205	0.979241	threonine synthase
gene-PFLU_RS09890	54.208	-0.0961314	0.276126	0.727732	0.980213	homoserine dehydrogenase
gene-PFLU_RS09895	43.4467	-0.0627578	0.273159	0.818287	0.98873	aldehyde dehydrogenase
gene-PFLU_RS09900	50.8847	-0.359164	0.251448	0.153182	0.865759	amino acid permease
gene-PFLU_RS09905	93.0508	-0.0250931	0.235583	0.915174	0.991669	LysR family transcriptional regulator
gene-PFLU_RS09910	36.3466	-0.382001	0.267992	0.154036	0.865759	MFS transporter
gene-PFLU_RS09915	24.3975	0.522317	0.276098	0.0585195	0.749373	microcystin degradation protein MlrC
gene-PFLU_RS09925	89.0783	-0.413409	0.239319	0.0840893	0.800992	LysE family translocator
gene-PFLU_RS09930	9.58799	-0.0872361	0.31319	0.780597	0.982132	BCCT family transporter
gene-PFLU_RS09935	11.116	0.209872	0.303037	0.488584	0.948529	peptidase S15
gene-PFLU_RS09940	22.26	-0.10114	0.277372	0.715383	0.980213	LysR family transcriptional regulator
gene-PFLU_RS09945	16.7139	-0.101246	0.289925	0.726928	0.980213	catalase
gene-PFLU_RS09950	22.6871	0.218121	0.264764	0.410034	0.943733	hypothetical protein
gene-PFLU_RS09955	21.8588	-0.125514	0.271385	0.643728	0.966889	FKBP-type peptidyl-prolyl cis-trans isomerase
gene-PFLU_RS09960	11.9401	0.204295	0.302346	0.49923	0.9513	DUF1232 domain-containing protein
gene-PFLU_RS09965	15.2909	-0.128583	0.321813	0.689481	0.979241	XRE family transcriptional regulator
gene-PFLU_RS09970	17.7828	0.633231	0.292406	0.0303426	0.681043	hypothetical protein
gene-PFLU_RS09975	21.9051	-0.378168	0.281542	0.179206	0.865759	GGDEF domain-containing protein
gene-PFLU_RS09980	169.918	-0.164441	0.21808	0.450823	0.94488	peptidase S41
gene-PFLU_RS09985	16.6954	0.35411	0.295149	0.23023	0.888927	NAD(P)H quinone oxidoreductase
gene-PFLU_RS09990	14.8733	-0.00509127	0.284928	0.985744	0.999026	HAD-IB family hydrolase
gene-PFLU_RS09995	6.11265	-0.66965	0.323786	0.0386224	0.685473	ABC transporter ATP-binding protein
gene-PFLU_RS10000	9.91877	-0.0349247	0.313332	0.91125	0.991669	ABC transporter permease
gene-PFLU_RS10005	5.1095	0.536855	0.326633	0.100259	0.822448	ABC transporter permease
gene-PFLU_RS10010	9.18199	-0.0164318	0.315269	0.958433	0.995177	alkaline phosphatase family protein
gene-PFLU_RS10015	23.9714	-0.175671	0.274999	0.522951	0.953858	ABC transporter substrate-binding protein
gene-PFLU_RS10020	13.7623	0.37538	0.299718	0.210408	0.880134	UTRA domain-containing protein
gene-PFLU_RS10025	13.7662	0.0148135	0.301122	0.960764	0.995177	metal ABC transporter substrate-binding protein
gene-PFLU_RS10030	2.65373	-0.386255	0.32386	0.233002		metal ABC transporter permease
gene-PFLU_RS10035	5.98168	0.00782441	0.3265	0.980881	0.999026	metal ABC transporter ATP-binding protein
gene-PFLU_RS10040	5.70317	0.0970282	0.325529	0.765655	0.982132	ABC transporter substrate-binding protein
gene-PFLU_RS10045	7.41297	-0.372782	0.319984	0.244019	0.892141	hypothetical protein
gene-PFLU_RS10050	1.24733	0.365727	0.287549	0.203417		hypothetical protein
gene-PFLU_RS10055	3.73381	-0.194609	0.328366	0.553408		hypothetical protein
gene-PFLU_RS10060	29.1964	-0.191177	0.286828	0.505077	0.953585	PepSY domain-containing protein
gene-PFLU_RS10065	12.8806	0.637203	0.289724	0.0278534	0.6638	3-isopropylmalate dehydratase large subunit
gene-PFLU_RS10070	4.40659	0.579962	0.328097	0.0771184	0.793655	3-isopropylmalate dehydratase small subunit
gene-PFLU_RS10075	6.34297	-0.100159	0.318036	0.752816	0.981267	LysR family transcriptional regulator
gene-PFLU_RS10080	5.31465	0.49401	0.325319	0.128879	0.858772	alpha/beta hydrolase
gene-PFLU_RS10085	3.61778	-0.113458	0.328116	0.729504		hypothetical protein
gene-PFLU_RS10090	7.65683	0.172056	0.327245	0.599047	0.963854	redox-sensitive transcriptional activator SoxR
gene-PFLU_RS10095	5.96538	-0.354179	0.324774	0.275476	0.905786	antibiotic biosynthesis monooxygenase
gene-PFLU_RS10100	6.29756	0.126703	0.323863	0.695632	0.979241	sigma-54-dependent Fis family transcriptional regulator
gene-PFLU_RS10105	7.35459	0.623524	0.322704	0.0533366	0.742108	monooxygenase
gene-PFLU_RS10110	16.4686	0.172498	0.288125	0.549379	0.953858	alkanesulfonate monooxygenase%2C FMNH(2)-dependent
gene-PFLU_RS10115	3.38786	-0.314735	0.324732	0.332437		FMN reductase
gene-PFLU_RS10120	6.5343	-0.691784	0.328369	0.0351409	0.685473	hypothetical protein
gene-PFLU_RS10125	13.544	0.299982	0.283061	0.289246	0.91647	aminotransferase class V-fold PLP-dependent enzyme
gene-PFLU_RS10130	43.9347	-0.0204444	0.262505	0.937922	0.993657	aminopeptidase P family protein
gene-PFLU_RS10135	71.3462	-0.0564688	0.268527	0.833441	0.990602	hypothetical protein
gene-PFLU_RS10140	68.4133	-0.18673	0.289781	0.519327	0.953858	threonine/homoserine exporter RhtA
gene-PFLU_RS10170	42.1321	-0.106216	0.223996	0.635368	0.966107	penicillin-binding protein 2
gene-PFLU_RS10175	6.32019	0.628977	0.3269	0.0543465	0.742108	GFA family protein
gene-PFLU_RS10180	129.807	-0.453897	0.274342	0.0980273	0.816254	vanillate O-demethylase oxidoreductase VanB
gene-PFLU_RS10185	38.346	-0.121575	0.245225	0.620056	0.966107	DNA polymerase II
gene-PFLU_RS10190	17.1217	-0.513613	0.322917	0.111713	0.851943	N-acetyltransferase
gene-PFLU_RS10195	21.9857	-0.208762	0.317403	0.510719	0.953858	glutathione S-transferase
gene-PFLU_RS10200	32.7333	0.0537825	0.294136	0.854916	0.990715	DUF4174 domain-containing protein
gene-PFLU_RS10205	7.81054	-0.106214	0.312975	0.734332	0.980213	acetyltransferase
gene-PFLU_RS10210	7.69455	-0.0110344	0.321879	0.972653	0.997563	membrane protein
gene-PFLU_RS10215	8.04366	0.209636	0.315435	0.506311	0.953858	membrane protein
gene-PFLU_RS10220	4.01058	0.241366	0.328231	0.462123	0.94488	glycosyltransferase family 1 protein
gene-PFLU_RS10225	10.0629	-0.0182822	0.31405	0.953578	0.995177	glycosyl transferase
gene-PFLU_RS10230	37.7918	0.0321399	0.267273	0.904284	0.991669	beta-xylosidase
gene-PFLU_RS10235	8.37465	0.149465	0.318692	0.639072	0.966107	glycosyl transferase family 1
gene-PFLU_RS10240	49.5753	-0.147242	0.27443	0.591587	0.962808	LPS biosynthesis protein
gene-PFLU_RS10245	5.88786	0.0362895	0.322461	0.910396	0.991669	polysaccharide export protein
gene-PFLU_RS10250	6.11636	0.279915	0.327604	0.392866	0.93762	glycosyl transferase
gene-PFLU_RS10255	7.95621	0.459005	0.32016	0.151665	0.865759	mannose-1-phosphate guanylyltransferase/mannose-6-phosphate isomerase
gene-PFLU_RS10260	16.6565	-0.30413	0.27324	0.265686	0.901065	undecaprenyl-phosphate glucose phosphotransferase
gene-PFLU_RS10265	12.9874	-0.0309135	0.295019	0.916546	0.991669	LysE family translocator
gene-PFLU_RS10270	5.43263	-0.0844174	0.328331	0.797093	0.983154	DJ-1/PfpI family protein
gene-PFLU_RS10275	10.4936	0.0226333	0.318785	0.943399	0.994869	GlxA family transcriptional regulator
gene-PFLU_RS10280	16.2767	-0.424655	0.276088	0.12402	0.854416	alpha/beta hydrolase
gene-PFLU_RS10285	13.7981	-0.394081	0.288822	0.172428	0.865759	glycoside hydrolase family 15 protein
gene-PFLU_RS10290	5.23017	-0.233942	0.323234	0.469216	0.94488	3-oxoacyl-ACP reductase
gene-PFLU_RS10295	77.4849	0.0855203	0.202339	0.672544	0.972464	hydrolase
gene-PFLU_RS10300	20.2887	0.145301	0.298705	0.626657	0.966107	transaldolase
gene-PFLU_RS10305	18.1092	-0.0141305	0.272149	0.958591	0.995177	sulfotransferase family protein
gene-PFLU_RS10310	10.9312	0.527437	0.31973	0.0990184	0.821137	SDR family NAD(P)-dependent oxidoreductase
gene-PFLU_RS10315	22.1322	0.231154	0.260555	0.374993	0.934991	hypothetical protein
gene-PFLU_RS10320	25.4686	0.170645	0.278659	0.540287	0.953858	class I SAM-dependent methyltransferase
gene-PFLU_RS10325	22.9444	0.546663	0.284013	0.0542565	0.742108	MFS transporter
gene-PFLU_RS10330	13.406	-0.0284073	0.315717	0.928305	0.992008	adenylyl-sulfate kinase
gene-PFLU_RS10335	27.3089	-0.203355	0.265055	0.442953	0.94488	hypothetical protein
gene-PFLU_RS10340	8.51454	0.00327318	0.314029	0.991684	0.999026	hypothetical protein
gene-PFLU_RS10345	32.9244	0.178865	0.258435	0.488869	0.948529	hypothetical protein
gene-PFLU_RS10350	16.7207	-0.158769	0.293026	0.587938	0.962603	MFS transporter
gene-PFLU_RS10355	50.4366	0.148205	0.289202	0.608327	0.965395	DeoR family transcriptional regulator
gene-PFLU_RS10360	16.9521	-0.135386	0.269863	0.615889	0.966107	type VI secretion system tip protein VgrG
gene-PFLU_RS10365	4.32926	0.243838	0.326618	0.455333	0.94488	DUF4123 domain-containing protein
gene-PFLU_RS10370	11.906	-0.125376	0.303082	0.679117	0.974144	hypothetical protein
gene-PFLU_RS10375	29.2274	-0.0123984	0.265062	0.962692	0.995924	lipase family protein
gene-PFLU_RS10380	7.26098	0.256198	0.315904	0.417366	0.94488	cytosine deaminase
gene-PFLU_RS10385	7.02716	0.0471219	0.328253	0.885853	0.991669	PucR family transcriptional regulator
gene-PFLU_RS10390	11.4042	0.473036	0.309452	0.126357	0.85642	cytosine permease
gene-PFLU_RS10395	24.3872	-0.100298	0.282682	0.722732	0.980213	NUDIX domain-containing protein
gene-PFLU_RS10400	4.67511	-0.17276	0.328094	0.598501	0.963632	GNAT family N-acetyltransferase
gene-PFLU_RS10405	7.3406	-0.024997	0.32361	0.938429	0.99398	transcriptional regulator
[truncated: 3,958 more rows]
